# Supplementary material for: Health information sharing on social media: quality assessment of short videos about chronic kidney disease
Source: BMC Nephrol. 2022 Nov 28;23:378. doi: 10.1186/s12882-022-03013-0 (PMC9703412; doi:10.1186/s12882-022-03013-0)
Supplement: Supplementary file 1 — Additional file 1. [file 12882_2022_3013_MOESM1_ESM.xlsx]

## Sheet: Sheet1
	such as "Doctor Peach"	1. Authoritative certified or top-three doctors; 2. Uncertified or private or unknown	1, western medicine nephrology; 2, traditional Chinese medicine nephrology; 3, other, or non-nephrology	1, Douyin; 2, Toutiao; 3, Kuaishou; 4 Baidu; 5 WeChat; what else?						1, ≥ 5 times a day or a week; 2, 2-4 times a week; 3, once a week, 4 once a month; 5, break	1, ≥1,000, <10,000; 2, ≥10,000, <100,000; 3, ≥100,000, <1 million; 4, ≥1 million	The proportion of works related to health information to the total number of works, 1, <25%; 2, 25-50%; 3; 50-75%; 4> 75%	The proportion of kidney-related works in the total number of works	The number of correct health information works as a percentage of the total works published: 1, <25%; 2, 25-50%; 3, 50-75%; 4 > 75%	1. There are specific and fixed hospitals or doctors; 2. There are fixed products; 3. There are a few advertisements, and the products are not fixed; 4. No advertisements
Serial number	The name of the uploaders	Classification of subjects	Types of medical practitioners	Primary publishing platform	the time of first published	total number of works	The total number of works in the past six months (4.1-9.30)	The total number of works in the past six months	Number of works of kidney health knowledge	frequency of published	Number of fans	Publishing professional level 1	Publishing professional level 2	correctness	Whether it is suspected of advertising
8	Liu Shiwei, chief physician of the Department of Nephrology	1	2	1	4.21	140	125	125	125	1	3	1	1	4	4
11	Dr. Yao, Department of Nephrology	1	2	1	5.26	116	108	108	108	2	3	1	1	4	4
13	Dr. Zhang of the Department of Nephrology	2	1	1	3.19	166	144	144	144	1	2	1	1	4	4
14	Department of Nephrology Tang Junting	2	1	1	2.25	75	42	42	42	5	2	1	1	4	4
15	Doctor Offinch nephrology	2	1	1	6.22	101	81	81	81	1	1	1	1	4	3
17	Nephrology Stone Teacher	1	1	1	2020.7.15	19	19	19	19	5	1	1	1	4	4
20	Doctor Pu of Nephrology	2	3	1	2020.6.24	51	47	47	47	2	1	1	1	4	4
21	Dr. Nephronec talks about kidney disease	2	1	1	2020.8.30	36	19	19	19	1	1	1	1	4	4
22	Kidney optimization network service	2	1	1	2020.7.31	82	61	61	61	1	1	1	1	4	4
24	Let's talk about kidneys	2	1	1	2020.6.10	70	66	66	66	1	1	1	1	4	4
26	Kidney love for a lifetime	2	1	1	2020.5.16	22	22	22	22	5	1	1	1	4	4
27	Kidney Yisheng Studio	2	3	1	2020.5.12	104	94	94	94	2	2	1	1	4	4
29	Talk about kidney health	2	3	1	2020.6.23	107	105	105	105	5	1	1	1	4	4
30	Kidney well housekeeper	2	3	1	2020.7.20	30	22	22	22	2	1	1	1	4	4
32	The kidneys speak new language	2	3	1	2020.5.14	307	306	306	306	5	1	1	1	4	4
34	Nephrology Chen	2	1	1	2020.3.30	120	101	101	101	1	1	1	1	4	4
35	Let's talk about sugar kidneys	2	3	1	2020.2.22	67	37	37	37	5	1	1	1	4	4
36	Kidney trivia	2	1	1	2020.02.26	66	46	46	46	2	1	1	1	4	4
37	Old Don in the kidneys	2	1	1	2020.02.13	79	51	51	51	2	1	1	1	4	4
39	Love Kidney said	2	1	1	2020.03.14	29	24	24	24	2	1	1	1	4	4
40	Kidneys say healthy	2	1	1	2019.05.25	28	16	16	16	5	2	1	1	4	4
41	Kidney nagging	2	1	1	2020.08.06	18	18	18	18	5	1	1	1	4	4
42	Kidney House(1)	2	1	1	2020.02.09	75	31	31	31	5	2	1	1	4	4
43	Kidney House(2)	2	1	1	2020.03.19	16	15	15	15	5	2	1	1	4	4
44	Kidney Academy	2	1	1	2020.06.02	107	107	107	107	2	1	1	1	4	4
45	Kidney channel	2	3	1	2020.06.02	126	126	126	126	1	1	1	1	4	4
46	Renal encyclopedia	2	3	1	2020.06.03	112	112	112	112	1	1	1	1	4	4
47	Kidney Guide	2	3	1	2020.02.12	111	60	60	60	5	1	1	1	4	4
48	Kidney prebiotics	2	3	1	2020.06.02	74	63	63	63	2	1	1	1	4	4
49	Kidney healing sound	2	3	1	2020.03.15	44	31	31	31	5	1	1	1	4	4
51	Kidney Yokang	2	3	1	2020.05.16	51	50	50	50	5	1	1	1	4	4
75	He's good for you or good for you	2	3	1	2020.8.31	66	33	33	33	1	2	1	1
86	Xiao Liu talks about kidneys	2	3	2	1.07	106	48	48	48	5	1	1	1	4	4
87	Nephrologist stone doctor	2	3	2	1.14	165	105	105	105	1	1	1	1	4	4
90	Nephrologist Zhang Youkang	1	1	3	3.13	22	19	19	19	3	2	1	1	4	4
99	Xiao Shi said kidney	2	3	3	5.25	32	32	32	32	Break more	1	1	1	4	4
10	Nephrology Mao Doctor	2	1	1	2019.12.24	273	169	168	168	1	3	0.994083	0.994083	4	4
79	Dr. Li Qing	1	1	1	2017.10.28	1068	282	280	280	1	4	0.992908	0.992908	4	3
50	Mr. Little Kidney	2	3	1	2020.01.18	233	183	181	181	1	2	0.989071	0.989071	4	4
33	Nephrology Wang Zhanping	2	1	1	2020.2.25	160	137	135	135	1	2	0.985401	0.985401	4	4
82	Kidney Guide	2	3	2	2.12	135	65	65	64	2	1	1	0.984615	4	4
5	One said kidney	1	2	1	1.17	277	217	215	213	1	3	0.990783	0.981567	4	4
28	Luo Ding ai kidney said	1	3	1	2020.4.27	127	108	108	106	1	1	1	0.981481	4	4
88	Kidney fighter of Guangdong Provincial Hospital of Traditional Chinese Medicine	1	2	2	2.6	87	54	52	52	2	1	0.962963	0.962963	4	1
80	Doctor of Nephrology	1	1	2	2019.12.31	1035	659	659	633	1	2	1	0.960546	4	4
103	Nephrologist Luo Ding	1	1	3	7.02	64	46	44	44	2	1	0.956522	0.956522	4	4
7	Department of Nephrology Yang Yanfang	1	2	1	3.26	103	86	86	82	1	2	1	0.953488	4	4
16	Nephrologist Qiu Yi	1	2	1	2020.6.10	40	38	38	36	2	2	1	0.947368	4	4
4	Nephrology doctor Wang Tyrannical Kui	1	2	1	6.26	145	145	140	137	1	3	0.965517	0.944828	4	4
92	Nephrologist Liu Li	1	1	3	6.11	68	66	66	62	2	1	1	0.939394	4	4
25	Kidney Yoga	2	1	1	2020.8.7	20	16	15	15	2	1	0.9375	0.9375	4	4
38	Talk about kidney health	2	1	1	2020.04..11	43	43	43	40	2	1	1	0.930233	4	4
6	Dr. Zhou Chen of ACR	1	1	1	4.1	82	82	76	75	2	3	0.926829	0.914634	4	4
23	Dr Lee, Department of Nephrology (2)	2	2	1	2020.7.1	98	82	82	74	1	1	1	0.902439	4	4
93	Dr. Lee, Department of Nephrology	2	1	3	2.18	84	72	68	59	2	2	0.944444	0.819444	4	4
31	Bob talks about kidneys	1	2	1	2020.4.25	110	105	105	83	1	1	1	0.790476	4	4
81	Kidney Delight TCM	1	3	2	7.13	55	49	49	38	2	1	1	0.77551	4	4
19	Dr. Debunking chronic disease prevention	1	2	1	2020.7.16	113	93	93	69	1	2	1	0.741935	4	4
3	Dr. Xu Yong, Department of Nephrology	1	1	1	6.8	61	61	50	44	2	2	0.819672	0.721311	4	4
84	Healthy Kidney Rider	1	1	2	2019.7.27	290	71	71	48	2	1	1	0.676056	4	4
83	Kidney doctor Feng Yuesong	2	3	2	2018.4.28	953	118	88	75	1	1	0.745763	0.635593	4	4
1	Nephrology Little Peach Doctor	1	1	1	2019.1.8	204	70	53	41	2	4	0.757143	0.585714	4	4
85	All are kidney dialysis care	1	3	2	2019.05.05	498	245	133	115	1	1	0.542857	0.469388	4	3
89	A master of kidney disease health management	1	2	3	2.18	222	154	154	64	1	4	1	0.415584	4	4
58	Dr. Li Bo	1	3	1	2020.09.11	34	16	16	6	1	4	1	0.375	4	4
18	Professor Liu chronic disease management	1	2	1	2020.7.14	99	78	78	22	1	2	1	0.282051	4	4
9	Dr. Chen Zhicheng	1	2	1	2019.12.30	259	135	130	38	2	4	0.962963	0.281481	4	4
100	Dr. Wang Bin	1	2	3	5.15	68	62	62	17	2	3	1	0.274194	4	3
71	Cutting-edge science	2	2	1	2020.04.28	295	253	253	65	1	3	1	0.256917	4	4
70	Meals once	2	3	1	2020.08.08	215	150	148	33	1	3	0.986667	0.22	4	4
66	Dr. Yang Ruilin	1	3	1	2020.04.07	119	92	92	12	2	3	1	0.130435	4	4
52	Teacher Li talked about health	1	3	1	2019.01.23	189	132	130	17	1	4	0.984848	0.128788	4	4
96	Dr. Sun Song	1	3	3	6.17	76	66	66	8	2	2	1	0.121212	4	4
94	Junzhou doctor black teacher	1	2	3	8.08	328	237	237	27	1	4	1	0.113924	4	4
77	Just say it works	2	3	1	2020.2.7	195	168	168	19	1	3	1	0.113095
55	Teacher Wang loves to share	1	3	1	2020.04.29	340	333	333	37	1	4	1	0.111111	4	4
12	Zhao Zhongyin	1	2	1	5.19	84	73	73	7	2	4	1	0.0958904	4	4
95	Hundreds of People's Nest Sun Jie	1	2	3	5.03	77	73	73	7	2	2	1	0.0958904	4	4
76	Dr. Wang Director	1	3	1	2020.7.16	107	78	78	7	1	4	1	0.0897436
78	Director Lu Jian	1	2	1	2020.3.8	195	150	146	13	1	3	0.973333	0.0866667
73	Physique Classroom	1	3	1	2020.6.9	224	182	182	15	1	3	1	0.0824176
2	Dr. Lee, Department of Nephrology(1)	1	2	1	4.8	134	134	132	10	2	4	0.985075	0.0746269	4	4
74	Chinese medicine Gao Zhiying	1	2	1	2020.8.3	88	70	70	5	1	4	1	0.0714286
61	Dr. Tree Doctor of Peking University	1	3	1	2019.07.18	267	145	135	9	2	4	0.931034	0.062069	4	4
102	Professor Zhang Xueliang	1	3	3	2019.12.24	213	131	131	8	1	3	1	0.0610687	4	4
101	Director Guo of Guangdong Provincial Hospital of Traditional Chinese Medicine	1	3	3	2.25	144	106	106	6	2	3	1	0.0566038	4	4
91	Health knowledge transfer	2	3	3	9.11	168	90	90	5	1	2	1	0.0555556	4	4
60	Berlin Aiyue Fitness Nutrition	2	3	1	2018.11.23	555	63	54	3	2	4	0.857143	0.047619	4	4
57	TCM Dr. Tan	1	3	1	2020.01.22	203	152	152	7	1	4	1	0.0460526	4	4
62	Yu Zhenxuan	1	3	1	2019.11.25	250	155	155	6	1	4	1	0.0387097	4	4
72	Dr. Yu, the Pretty Imperial Physician	1	3	1	2020.04.03	102	87	79	3	2	4	0.908046	0.0344828	4	4
65	Physician Wang of the People's Hospital	1	3	1	2010.04.14	161	144	143	4	1	3	0.993056	0.0277778	4	4
69	Dr. Teng, the doctor	1	3	1	2020.06.30	172	148	145	4	2	4	0.97973	0.027027	4	4
53	Xiangya Xiaolan	1	3	1	2020.04.16	169	150	150	4	1	4	1	0.0266667	4	4
63	There is a trick in the heart	1	3	1	2010.02.24	201	161	144	4	1	4	0.89441	0.0248447	4	4
59	Urban Doctor	2	3	1	2019.09.06	238	139	139	3	2	4	1	0.0215827	4	4
54	Dr. Yong Chen	1	3	1	2018.12.09	614	153	150	3	1	4	0.980392	0.0196078	4	4
68	Dr. Li Yanling, Department of Nutrition	1	3	1	2019.11.11	123	55	55	1	2	3	1	0.0181818	4	4
98	Traditional Chinese Medicine Inheritance ??Teacher Learning Father??	2	2	3	2019.2.12	2516	870	870	14	1	3	1	0.016092	4	4
64	Dr. Cardiovascular King	1	3	1	2018.03.26	956	307	298	4	1	4	0.970684	0.0130293	4	4
56	BTV Health Hall	2	3	1	2018.06.27	1754	438	412	5	1	4	0.940639	0.0114155	4	4
67	Professor Yang Xing of Chinese Medicine	1	3	1	2020.05.25	137	114	112	1	1	4	0.982456	0.00877193	4	4
97	Beiqing Health	1	3	3	6.11	95	66	66	0	2	3	1	0	4	4

## Sheet: Sheet2
Comparison of uploaders with more than one million followers of different professions
Serial number	The name of the uploaders	specialized	Number of fans	Hospital	Total works for six months	The highest number of likes for a single work
1	Andrologist Zhang Guoxi	Urology	152.3w	Peking University People's Hospital	320	80.4
2	Dr. Tree Doctor of Peking University	Urology	323.2w	Doctoral student at Peking University	132	27.9
3	Female doctor of urology	Urology	155.2w	Sun Yat-sen Memorial Hospital, Sun Yat-sen University	90	97.4
4	Dr. Yuan Yifeng	Urology (Traditional Chinese Medicine)	129.9w	The First Affiliated Hospital of Hunan University of Traditional Chinese Medicine	260	41.7
5	Chinese medicine Wang Yaofeng	Urology (Traditional Chinese Medicine)	190.2w	The Third Affiliated Hospital of Henan University of Traditional Chinese Medicine	93	131.5
6	Pediatric Don Doctor	pediatrics	278.5w	Chongqing Municipal People's Hospital	243	96.2
7	Daddy Doctor Huang Que	pediatrics	104.4w	A third-class hospital	79	81.4
8	Pediatric Little Silver Doctor	pediatrics	143.1w	Beijing Friendship Hospital	150	44.4
9	Pediatrician Bao Xiulan	pediatrics	446.9w	Peking Union Medical College Hospital	144	15.2
10	Director Yao Jinghui	pediatrics	202.9w	The Third Affiliated Hospital of Southern Medical University	48	182.9
11	Ear, nose and throat to the doctor	Otolaryngology	131.9w	The First Affiliated Hospital of China Medical University	163	25.8
12	Yang Suan	Gynecologic	271.1w	Authentication is unknown	194	154.8
13	Director of Obstetrics and Gynecology Lee	Gynecologic	616.4w	Southern Medical University Sanshu Hospital	84	98.4
14	Obstetrics and Gynecology Tang Jun	Gynecologic	267.1w	Hunan Provincial Maternal and Child Health Hospital	63	177.4
15	Engo talks about health	Gynecologic	298.7w	Obstetrics and Gynecology Hospital affiliated to Fudan University	293	41.9
16	Life Medicine Health says	Gynecologic	357.4W	Authentication is unknown	174	153.5
17	Concord Liu Yi	Gynecologic	155.8w	Wuhan Union Hospital	154	13.1
18	Director of obstetrics and gynecology Wang	Gynecologic	174.6w	Southern Medical University Sanshu Hospital	65	56.8
19	Professor Pang said aunt	Obstetrics & Gynecology (Traditional Chinese Medicine)	203.0w	The First Affiliated Hospital of Guangzhou University of Chinese Medicine	189	16.1
20	Dr. Yang Kui	orthopaedics	654.4w	Authentication is unknown	156	85
21	Dr. Konishi	orthopaedics	587.9W	Tianyou Hospital Affiliated to Wuhan University of Science and Technology	186	44.8
22	Bone to Muscle (Wang Yang Yufan)	orthopaedics	886.7w	Xuzhou city center	331	66.3
23	Dr. Wang Jian of orthopedics	orthopaedics	300.5w	Southern Medical College Southern Hospital	306	83.7
24	Dr. Teng, the doctor	orthopaedics	327.8w	Luoyang Orthopedic Hospital	164	27.5
25	Six Links of Traditional Chinese Medicine	Orthopedics (Traditional Chinese Medicine)	158.2w	Wuhan Hospital of Traditional Chinese Medicine	2	13.9
26	Dean Pei Huifang	Orthopedics (Traditional Chinese Medicine)	134.3w	Luoyang Orthopedic Hospital of Henan Province	17	35.1
27	Dr. Sue, the doctor	Orthopedics (Traditional Chinese Medicine)	197.2w	Luoyang Orthopedic Hospital of Henan Province	94	56.3
28	Orthopedics Gao Junmao	Orthopedics (Traditional Chinese Medicine)	126.9w	Hebei Yiling Hospital	67	3.6
29	Director Shen said spine	Orthopedics (Traditional Chinese Medicine)	451.5w	The First Affiliated Hospital of Guangzhou Medical University	207	27.2
30	Orthopedic athletes are often doctors	Orthopedics (Traditional Chinese Medicine)	107.5w	Affiliated to Shaanxi University of Traditional Chinese Medicine	282	31.2
31	Orthopedics Dr. Liu	Orthopedics (Traditional Chinese Medicine)	229.7w	Luoyang Orthopedic Hospital	132	114.1
32	Wen Jianmin talked about bones and tendons	Orthopedics (Traditional Chinese Medicine)	114.9w	Wangjing Hospital	110	34.3
33	Li Ying	Respiratory Medicine	627.3w	Xiangya Hospital	110	15.2
34	Dr. Hu Yang	Respiratory Medicine	181.2w	Shanghai Pulmonary Hospital	273	25.2
35	The medical road is forward	Emergency department	1955.9w	The First Hospital of Peking University, Miyun Hospital	339	219.9
36	Wei Yuju Chief Physician Professor	Endocrinology (Traditional Chinese Medicine)	152.9w	Zhengzhou Municipal Hospital of Traditional Chinese Medicine	103	33.6
37	Xianhe uncle Zhang Wenhe	Dermatology	2134.9w	Beijing Top 3A Hospital	276	194.2
38	Dermatologist Zhong	Dermatology	172.9w	The First People's Hospital of Hangzhou	136	140.3
39	Sun Qiuning	Dermatology	327.0w	Peking Union Medical College Hospital	85	43.8
40	Dr. Yibin Fan, Department of Dermatology	Dermatology	100.0w	Zhejiang Provincial People's Hospital	160	49.9
41	Qian Wenyan	Dermatology (Traditional Chinese Medicine)	440.6w	China-Japan Friendship Hospital	49	172.8
42	Huang Hanyuan	General Surgery	210.4w	Peking Union Medical College Hospital	48	145.8
43	Former physician of general surgery	General Surgery	282.2w	Beijing Chaoyang Hospital	147	11.7
44	Lin Guole, Basic Surgery Colorectal Specialty Group, Peking Union Medical College Hospital	General Surgery	153.4w	Peking Union Medical College Hospital	360	24.6
45	Dr. Song Pu, Department of Neurology	Theosophical Medicine	117.0w	Xuzhou Central Hospital	120	38.4
46	Dr. Li Qing	Nephrology	100.1W	Tianjin TEDA Hospital	280	2.4
47	Nephrology Little Peach Doctor	Nephrology	100.2w	Anyang People's Hospital	53	14.6
48	Dr. Chen Zhicheng	Nephrology (Traditional Chinese Medicine)	603.7w	Hunan Provincial Hospital of Traditional Chinese Medicine	130	68
49	Dr. Lee, Department of Nephrology	Nephrology (Traditional Chinese Medicine)	244.0w	The People's Hospital Affiliated to Fujian University of Traditional Chinese Medicine	132	119.2
50	Teacher Li talked about health	Nephrologist nurse	222.9w	Xijing Top 3A Hospital	130	18.7
51	Dr. Colin the Reproductive	Reproductive medicine	186.8w	Authentication is unknown	159	37.1
52	Dr. YouwenDao (Digestive Endoscopy)	Gastroenterology	141.6w	The First Affiliated Hospital of Soochow University	167	7.3
53	Dr. Cardiovascular King	Cardiology	496.7w	A third-class hospital	259	7.2
54	Min Ying, a cardiologist in the micro-fat world	Cardiology	190.7w	301 Hospital	124	5.1
55	Dr. Hui is in the jianghu	Cardiology	112W	Dalian Central Hospital	173	11.1
56	Dr. Zhang Zhiying	Cardiology	559.3w	Authentication is unknown	1175	30.6
57	There is a trick in the heart	Cardiac Surgery	200.9w	Beijing Anzhen Hospital	150	27.9
58	Dr. Yang's diet is nutritious	Nutrition	104.6w	Authentication is unknown	125	3.6
59	Chen Wei, Department of Nutrition, Peking Union Medical College Hospital	Nutrition	167.6W	Peking Union Medical College Hospital	6	30.1
60	Teacher Zeng reveals nutrition	Dietitian	221.8w	Authentication is unknown	164	36.2
61	Dr. Zhang Hao	Imaging Section	105.3W	Authentication is unknown	94	19.7
62	Dr. Sun said healthy	Imaging Section	130.7w	The 455th Hospital of the People's Liberation Army	106	21.8
63	Professor Liu Luming	Department of Traditional Chinese and Western Medicine Oncology	459.7w	Affiliated Cancer Hospital of Fudan University	106	24.3
64	Dr. Zhao Yanpeng	TCM Infertility	192.2w	The Affiliated Hospital of Shanxi University of Traditional Chinese Medicine	160	97.8
65	Chinese Medicine Wang Ya	Department of Hepatology of Traditional Chinese Medicine	220.8w	The First Affiliated Hospital of Hunan University of Traditional Chinese Medicine	92	14.3
66	Dr. Qiu said	TCM Dietary Medicine	600.2w	Authentication is unknown	189	19.3
67	Quiet Doctor	Department of Traditional Chinese Medicine Rehabilitation	533.2w	The Second Affiliated Hospital of Shandong University of Traditional Chinese Medicine	67	9.6
68	Doctor Dawei	Department of Traditional Chinese Medicine	165.9w	Shandong Headquarters Hospital of the Armed Police Force	94	5.6
69	Doctor Zong Wenhui of Chinese Medicine	Department of Traditional Chinese Medicine	127.9w	Beijing Friendship Hospital	338	45.4
70	Xiangya Xiaolan	Department of Traditional Chinese Medicine	294.6w	The Third Xiangya Hospital of Central South University	146	52.6
71	Dawn of TCM	Department of Traditional Chinese Medicine	155.3w	Shanxi Provincial Hospital of Traditional Chinese Medicine	92	34.2
72	TCM Original Mountain	Department of Traditional Chinese Medicine	148.3w	Beijing Aerospace General Hospital	282	23.2
73	Dr. Yu, the Pretty Imperial Physician	Department of Traditional Chinese Medicine	134.9w	Beijing Dongzhou Traditional Chinese Medicine Clinic	78	27.3
74	Professor Yang Xing of Chinese Medicine	Department of Traditional Chinese Medicine	122.3w	Dongzhimen Hospital, Beijing University of Traditional Chinese Medicine	113	55
75	Chinese medicine Chen Yulin	Department of Traditional Chinese Medicine	163.5w	Ren'ai Branch of the First Affiliated Hospital of Guangxi University of Traditional Chinese Medicine	151	19.7
76	Zhicheng Chinese medicine said	Department of Traditional Chinese Medicine	130.0w	Liuzhou Traditional Chinese Medicine Hospital	61	12.4
77	Dr. Li Bo	TCM Reproductive Medicine	161.0w	Henan Provincial Hospital of Traditional Chinese Medicine	15	250.4
78	Dr. Zhang Jiawen of Guangdong Provincial Hospital of Traditional Chinese Medicine	Gastroenterology of Traditional Chinese Medicine	103.1w	Guangdong Provincial Hospital of Traditional Chinese Medicine	37	13.3
79	Dr. Dong, TCM	Acupuncture and Moxibustion in Traditional Chinese Medicine	436.9w	Tianjin First Affiliated Hospital of Traditional Chinese Medicine	151	50.1
80	Chinese medicine Gao Zhiying	Acupuncture and Moxibustion in Traditional Chinese Medicine	147.1w	Changsha Traditional Chinese Medicine Hospital	70	50.8
81	Dr. Zhao Min	Acupuncture and Moxibustion in Traditional Chinese Medicine	143.6w	The Second People's Hospital of Guizhou Province	110	55.9
82	Electric heating needle Xia Yuqing	Acupuncture and Moxibustion in Traditional Chinese Medicine	125.5w	Wangjing Hospital	107	67.2
83	Dr. Cao Jinjun	TCM Plastic Surgery	106.7w	Affiliated Hospital of Hunan Academy of Traditional Chinese Medicine	194	90.4
84	Doctor Woodfish	Healthy self-media	215.9w		176	3.7
85	Dr. Wu	Healthy self-media	513.1w		263	36.7
86	Yuan and Tang	Healthy self-media	194.1w		106	45.6
87	BTV Health Hall	Healthy self-media	1537.8w		438	35.7
88	Lilac Doctor	Healthy self-media	899.0w		119	47
89	Liver doctor	Healthy self-media	339.3w		69	201
90	Make an appointment with a doctor	Healthy self-media	135.0w		216	44.9
91	Southern Health	Healthy self-media	623.0w		74	35.7
92	Brother Joe	Healthy self-media	553.9w		34	12.7
93	lntv health is light	Healthy self-media	149.5w		506	29.5
94	Zeqiao Science Popularization	Healthy self-media	177.9w		60	31.2
95	Urban Doctor	Healthy self-media	314.5w		139	1.5
96	Doctor Qiu helps you lose weight	Healthy self-media	274.3w		186	24.4
97	Health Times	Healthy self-media	134.1w		276	68.8
98	Beijing Satellite TV I am a big doctor	Healthy self-media	400.5w		234	4.6
99	Great Doctor Materia Medica	Healthy self-media	335.2w		163	25.4
100	Sweet leaves love health	Healthy self-media	142.4w		26	25.2
101	Lee wants to be a doctor	Healthy self-media	144.9w		168	24.6

## Sheet: Sheet3
Serial number	date	title	patient 1	patient 2	patient 3	patient 4	patient 5	total score	average score	patient 1	patient 2	patient 3	patient 4	patient 5	total score	average score	patient 1	patient 2	patient 3	patient 4	patient 5	total score	average score	doctor1	doctor2	doctor3	total score	average score	doctor1	doctor2	doctor3	total score	average score
95	5.16	Treatment of kidney disease must be done early	2	2	2	4	4	14	2.8	9	9	9	10	10	47	9.4	4	4	6	6	8	28	5.6	8	8	10	26	8.66667	8	8	7	23	7.66667
			3	2	2	2	1	10	2	9	9	9	10	10	47	9.4	4	5	6	6	5	26	5.2	5	5	6	16	5.33333	4	5	6	15	5
			5	6	4	5	3	23	4.6	10	9	9	10	8	46	9.2	1	1	1	1	2	6	1.2	3	3	2	8	2.66667	4	3	2	9	3
			5	2	4	6	5	22	4.4	9	9	9	10	9	46	9.2	8	8	9	7	8	40	8	9	10	10	29	9.66667	10	9	10	29	9.66667
			3	4	5	5	4	21	4.2	9	9	10	10	8	46	9.2	7	6	6	6	7	32	6.4	9	9	10	28	9.33333	9	10	10	29	9.66667
			2	4	0	6	5	17	3.4	10	9	9	10	8	46	9.2	8	6	7	8	7	36	7.2	9	9	8	26	8.66667	9	9	10	28	9.33333
			6	7	7	8	8	36	7.2	9	9	9	10	9	46	9.2	7	8	9	8	8	40	8	10	10	9	29	9.66667	9	9	9	27	9
70	7.3	Why study medicine does not forget the original intention	5	6	5	7	4	27	5.4	9	9	10	10	8	46	9.2	8	10	9	9	9	45	9	9	9	10	28	9.33333	8	10	9	27	9
			2	3	3	2	1	11	2.2	10	9	9	10	8	46	9.2	7	7	7	6	7	34	6.8	6	7	6	19	6.33333	7	7	7	21	7
			2	0	1	1	2	6	1.2	9	9	9	10	9	46	9.2	0	1	2	2	1	6	1.2	5	6	5	16	5.33333	5	6	6	17	5.66667
			8	7	8	6	8	37	7.4	9	9	10	10	8	46	9.2	0	1	2	2	1	6	1.2	5	6	5	16	5.33333	5	6	6	17	5.66667
			6	8	6	7	6	33	6.6	9	9	9	10	9	46	9.2	6	7	8	7	8	36	7.2	7	7	6	20	6.66667	5	6	3	14	4.66667
			2	4	3	3	5	17	3.4	9	9	10	10	8	46	9.2	5	5	5	5	6	26	5.2	5	4	3	12	4	5	5	4	14	4.66667
			3	4	4	3	4	18	3.6	9	9	9	10	9	46	9.2	5	4	6	6	5	26	5.2	1	1	0	2	0.666667	0	1	1	2	0.666667
			5	3	4	5	6	23	4.6	9	9	10	10	8	46	9.2	8	9	9	8	9	43	8.6	9	10	9	28	9.33333	10	10	10	30	10
			5	6	5	6	4	26	5.2	9	9	9	10	9	46	9.2	8	8	8	9	7	40	8	10	10	9	29	9.66667	9	9	10	28	9.33333
			1	4	1	1	2	9	1.8	9	9	10	10	8	46	9.2	7	8	8	9	8	40	8	9	9	9	27	9	10	9	9	28	9.33333
86	5.24	Kidney disease will not be edema	2	4	4	4	2	16	3.2	9	9	9	10	9	46	9.2	4	4	8	8	8	32	6.4	8	8	10	26	8.66667	10	10	8	28	9.33333
			4	2	3	4	3	16	3.2	9	9	10	10	8	46	9.2	8	7	8	7	7	37	7.4	8	8	8	24	8	10	9	9	28	9.33333
			5	6	4	2	3	20	4	8	9	9	10	10	46	9.2	8	9	9	7	8	41	8.2	8	10	9	27	9	8	9	10	27	9
			6	5	4	5	5	25	5	9	9	10	10	8	46	9.2	8	8	7	7	8	38	7.6	9	9	9	27	9	8	9	8	25	8.33333
			1	2	5	2	3	13	2.6	8	9	9	10	10	46	9.2	6	7	8	8	9	38	7.6	9	8	7	24	8	8	8	9	25	8.33333
			3	3	3	3	2	14	2.8	9	9	10	10	8	46	9.2	8	7	7	8	8	38	7.6	9	8	8	25	8.33333	7	8	9	24	8
			4	3	5	5	4	21	4.2	9	10	10	8	9	46	9.2	8	8	9	8	9	42	8.4	8	9	8	25	8.33333	8	7	8	23	7.66667
			4	5	4	5	4	22	4.4	9	8	9	10	10	46	9.2	6	6	7	7	8	34	6.8	8	8	8	24	8	7	7	8	22	7.33333
			2	2	1	2	3	10	2	10	9	9	10	8	46	9.2	8	9	8	8	7	40	8	8	8	8	24	8	8	7	8	23	7.66667
			3	2	3	3	2	13	2.6	8	9	10	9	9	45	9	8	8	8	8	8	40	8	8	8	7	23	7.66667	7	7	7	21	7
			3	4	3	4	4	18	3.6	8	9	10	9	9	45	9	7	6	4	5	4	26	5.2	4	5	6	15	5	5	5	5	15	5
			3	3	1	1	3	11	2.2	8	9	10	9	9	45	9	5	6	5	5	4	25	5	5	6	4	15	5	4	4	5	13	4.33333
			5	6	6	2	7	26	5.2	8	9	10	9	9	45	9	8	9	8	6	7	38	7.6	9	10	9	28	9.33333	10	10	10	30	10
			4	3	5	6	2	20	4	8	9	10	9	9	45	9	8	9	8	8	9	42	8.4	9	9	9	27	9	10	10	10	30	10
			0	0	0	2	0	2	0.4	8	9	10	9	9	45	9	8	7	6	5	5	31	6.2	8	9	9	26	8.66667	10	9	10	29	9.66667
			6	7	6	5	5	29	5.8	8	9	9	9	10	45	9	10	10	9	8	9	46	9.2	10	10	9	29	9.66667	10	9	9	28	9.33333
			0	0	0	2	0	2	0.4	9	9	9	9	9	45	9	5	6	6	4	5	26	5.2	9	10	10	29	9.66667	9	10	9	28	9.33333
			2	4	3	5	6	20	4	7	9	10	9	10	45	9	8	8	9	7	8	40	8	9	9	10	28	9.33333	9	9	10	28	9.33333
			5	6	6	4	7	28	5.6	8	9	9	9	10	45	9	8	8	7	9	8	40	8	9	9	10	28	9.33333	9	9	9	27	9
			4	6	5	5	1	21	4.2	8	9	10	9	9	45	9	8	9	8	7	9	41	8.2	8	9	8	25	8.33333	7	8	8	23	7.66667
			2	0	3	4	0	9	1.8	8	9	10	9	9	45	9	6	7	7	6	5	31	6.2	7	8	7	22	7.33333	8	8	7	23	7.66667
			5	6	6	6	5	28	5.6	8	9	10	9	9	45	9	8	8	8	9	8	41	8.2	8	8	9	25	8.33333	8	6	8	22	7.33333
			3	3	4	4	5	19	3.8	8	9	10	9	9	45	9	8	8	8	8	7	39	7.8	7	8	7	22	7.33333	8	7	7	22	7.33333
			5	7	6	5	5	28	5.6	8	9	10	9	9	45	9	8	8	7	7	9	39	7.8	9	9	9	27	9	7	8	6	21	7
			3	3	4	3	4	17	3.4	8	9	10	9	9	45	9	7	8	7	8	8	38	7.6	7	8	8	23	7.66667	7	7	7	21	7
			2	3	3	3	2	13	2.6	8	9	9	9	10	45	9	8	8	8	8	8	40	8	8	7	7	22	7.33333	7	7	7	21	7
			3	2	4	3	2	14	2.8	9	9	9	9	9	45	9	8	7	7	8	8	38	7.6	7	8	7	22	7.33333	7	7	7	21	7
			3	4	4	5	2	18	3.6	7	9	10	9	10	45	9	7	7	7	7	7	35	7	6	7	8	21	7	7	8	6	21	7
			3	0	2	4	5	14	2.8	8	9	9	9	10	45	9	4	5	6	6	5	26	5.2	5	5	6	16	5.33333	4	5	6	15	5
			2	3	0	5	5	15	3	8	9	10	9	9	45	9	8	8	7	9	9	41	8.2	9	10	10	29	9.66667	10	9	10	29	9.66667
			4	5	2	3	6	20	4	8	9	10	9	9	45	9	8	7	6	8	7	36	7.2	8	9	9	26	8.66667	10	9	10	29	9.66667
85	5.24	Kidney disease will not be edema	2	4	4	4	2	16	3.2	8	9	10	9	9	45	9	6	8	8	9	10	41	8.2	10	10	10	30	10	10	10	8	28	9.33333
			4	3	6	5	5	23	4.6	8	9	10	9	9	45	9	7	7	8	6	7	35	7	10	10	9	29	9.66667	10	9	9	28	9.33333
			2	4	3	5	6	20	4	8	9	10	9	9	45	9	8	8	9	7	8	40	8	9	9	10	28	9.33333	9	9	10	28	9.33333
			2	0	0	2	4	8	1.6	8	9	10	9	9	45	9	8	8	7	9	7	39	7.8	9	10	9	28	9.33333	10	10	8	28	9.33333
			0	0	1	2	0	3	0.6	8	9	9	9	10	45	9	10	8	9	9	7	43	8.6	9	10	8	27	9	9	10	9	28	9.33333
			2	2	2	2	4	12	2.4	9	9	9	9	9	45	9	8	7	8	6	7	36	7.2	8	9	10	27	9	10	8	9	27	9
			8	7	8	7	8	38	7.6	7	9	10	9	10	45	9	9	8	8	9	8	42	8.4	8	9	9	26	8.66667	8	9	8	25	8.33333
			2	2	3	3	3	13	2.6	8	9	9	9	10	45	9	7	8	8	8	7	38	7.6	7	8	9	24	8	8	7	8	23	7.66667
			1	0	0	0	2	3	0.6	8	9	10	9	9	45	9	7	8	8	9	8	40	8	8	9	8	25	8.33333	7	7	8	22	7.33333
			3	4	4	5	4	20	4	8	9	10	9	9	45	9	8	8	7	7	9	39	7.8	8	8	9	25	8.33333	7	8	7	22	7.33333
			6	6	7	6	7	32	6.4	8	9	10	9	9	45	9	9	7	9	8	7	40	8	8	7	9	24	8	8	6	8	22	7.33333
			8	7	8	8	8	39	7.8	8	9	10	9	9	45	9	8	8	7	6	7	36	7.2	8	8	8	24	8	7	7	8	22	7.33333
			6	4	4	6	5	25	5	8	9	10	9	9	45	9	7	8	8	9	8	40	8	8	7	8	23	7.66667	7	8	7	22	7.33333
			3	2	1	3	1	10	2	8	9	10	9	9	45	9	8	7	8	8	8	39	7.8	8	7	7	22	7.33333	8	7	7	22	7.33333
			0	1	2	0	1	4	0.8	8	9	9	9	10	45	9	9	7	7	8	7	38	7.6	8	5	6	19	6.33333	8	8	6	22	7.33333
			3	2	2	2	3	12	2.4	9	9	9	9	9	45	9	8	9	8	8	7	40	8	9	7	7	23	7.66667	7	8	6	21	7
			2	2	3	3	2	12	2.4	7	9	10	9	10	45	9	8	8	7	7	8	38	7.6	8	8	7	23	7.66667	7	7	7	21	7
			3	2	2	3	3	13	2.6	8	9	10	9	9	45	9	3	4	4	3	2	16	3.2	5	6	6	17	5.66667	5	6	4	15	5
			3	2	4	4	2	15	3	8	9	10	9	9	45	9	3	4	4	3	2	16	3.2	5	6	6	17	5.66667	5	6	4	15	5
			5	4	4	3	4	20	4	8	9	10	9	9	45	9	3	4	4	3	2	16	3.2	5	6	6	17	5.66667	5	6	4	15	5
			2	3	2	3	4	14	2.8	8	9	10	9	9	45	9	4	5	6	6	5	26	5.2	5	5	6	16	5.33333	4	5	6	15	5
			3	4	4	4	3	18	3.6	8	9	10	9	9	45	9	4	5	6	6	5	26	5.2	5	5	6	16	5.33333	4	5	6	15	5
			4	5	4	5	4	22	4.4	8	9	10	9	9	45	9	4	5	6	6	5	26	5.2	5	5	6	16	5.33333	4	5	6	15	5
			4	3	5	6	4	22	4.4	8	9	9	9	10	45	9	4	5	6	6	5	26	5.2	5	5	6	16	5.33333	4	5	6	15	5
			5	3	0	6	4	18	3.6	9	9	9	9	9	45	9	4	5	6	6	5	26	5.2	5	5	6	16	5.33333	4	5	6	15	5
			5	7	6	5	6	29	5.8	7	9	10	9	10	45	9	4	5	6	6	5	26	5.2	5	5	6	16	5.33333	4	5	6	15	5
			8	6	8	7	8	37	7.4	8	9	9	9	10	45	9	4	5	6	6	5	26	5.2	5	5	6	16	5.33333	4	5	6	15	5
			3	3	4	4	5	19	3.8	9	8	9	9	10	45	9	5	4	6	6	5	26	5.2	1	1	0	2	0.666667	0	1	1	2	0.666667
			5	3	4	5	6	23	4.6	9	9	9	8	10	45	9	8	9	9	8	9	43	8.6	9	10	9	28	9.33333	10	10	10	30	10
			2	2	0	2	0	6	1.2	9	9	9	8	10	45	9	7	6	7	6	8	34	6.8	9	9	10	28	9.33333	10	10	10	30	10
			8	7	9	8	7	39	7.8	9	9	8	9	10	45	9	9	8	9	8	9	43	8.6	9	10	9	28	9.33333	10	10	9	29	9.66667
81	7.7	Uric acid is high which foods can not be eaten	2	5	4	4	5	20	4	8	9	9	9	10	45	9	9	9	8	7	9	42	8.4	9	9	10	28	9.33333	9	9	10	28	9.33333
105	6.4	How to supplement protein in patients with kidney disease	4	5	6	7	7	29	5.8	8	9	9	9	10	45	9	8	9	9	9	10	45	9	8	9	9	26	8.66667	8	10	10	28	9.33333
			3	5	6	4	7	25	5	9	9	9	10	8	45	9	8	8	7	9	8	40	8	9	8	9	26	8.66667	9	9	10	28	9.33333
3	817	Which kidney diseases require more water	4	5	5	4	6	24	4.8	9	8	9	9	10	45	9	9	9	8	9	10	45	9	8	9	8	25	8.33333	8	10	10	28	9.33333
80	5.27	What is the relationship between metabolic syndrome and kidney disease	2	2	4	4	2	14	2.8	9	9	9	8	10	45	9	4	4	6	6	8	28	5.6	8	8	8	24	8	8	10	10	28	9.33333
97	5.14	How to prevent urinary tract infections in life	2	6	4	4	2	18	3.6	9	9	9	8	10	45	9	2	4	4	4	10	24	4.8	10	10	10	30	10	8	10	9	27	9
			3	4	3	2	4	16	3.2	9	9	8	9	10	45	9	8	7	7	6	8	36	7.2	9	10	10	29	9.66667	9	9	9	27	9
			5	6	5	7	8	31	6.2	8	9	9	9	10	45	9	7	8	8	6	7	36	7.2	9	10	9	28	9.33333	9	9	9	27	9
			5	4	5	6	3	23	4.6	8	9	9	9	10	45	9	7	8	9	8	9	41	8.2	9	10	9	28	9.33333	8	7	8	23	7.66667
			4	2	0	2	0	8	1.6	9	9	9	10	8	45	9	8	7	7	6	7	35	7	9	9	10	28	9.33333	7	8	7	22	7.33333
			2	3	1	1	2	9	1.8	9	8	9	9	10	45	9	7	8	6	6	7	34	6.8	9	9	9	27	9	6	7	6	19	6.33333
			4	3	5	4	5	21	4.2	9	9	9	8	10	45	9	0	1	2	2	1	6	1.2	5	6	5	16	5.33333	5	6	6	17	5.66667
			3	5	4	5	6	23	4.6	9	9	9	8	10	45	9	0	1	2	2	1	6	1.2	5	6	5	16	5.33333	5	6	6	17	5.66667
			2	3	3	2	3	13	2.6	9	9	8	9	10	45	9	0	1	2	2	1	6	1.2	5	6	5	16	5.33333	5	6	6	17	5.66667
			2	1	1	1	2	7	1.4	8	9	9	9	10	45	9	3	4	4	3	2	16	3.2	5	6	6	17	5.66667	5	6	4	15	5
			4	3	3	3	4	17	3.4	8	9	9	9	10	45	9	4	5	6	6	5	26	5.2	5	5	6	16	5.33333	4	5	6	15	5
			3	2	5	3	2	15	3	9	9	9	10	8	45	9	4	5	6	6	5	26	5.2	5	5	6	16	5.33333	4	5	6	15	5
			3	5	5	4	5	22	4.4	9	8	9	9	10	45	9	4	5	6	6	5	26	5.2	5	5	6	16	5.33333	4	5	6	15	5
			4	3	3	4	3	17	3.4	9	9	9	8	10	45	9	7	6	4	5	4	26	5.2	4	5	6	15	5	5	5	5	15	5
			2	1	0	1	2	6	1.2	9	9	9	8	10	45	9	7	6	5	5	6	29	5.8	9	9	9	27	9	5	5	4	14	4.66667
			6	5	7	6	5	29	5.8	9	9	8	9	10	45	9	5	5	5	5	6	26	5.2	5	4	3	12	4	5	5	4	14	4.66667
			1	0	0	1	2	4	0.8	8	9	9	9	10	45	9	6	7	5	5	6	29	5.8	9	9	9	27	9	4	4	4	12	4
			5	4	6	4	5	24	4.8	9	8	9	9	10	45	9	8	7	8	8	9	40	8	8	6	7	21	7	4	4	4	12	4
			2	2	2	3	2	11	2.2	9	9	9	8	10	45	9	6	5	7	7	6	31	6.2	9	9	8	26	8.66667	2	3	3	8	2.66667
			2	2	2	1	2	9	1.8	9	9	9	8	10	45	9	6	5	5	6	7	29	5.8	9	9	10	28	9.33333	1	2	1	4	1.33333
			5	4	5	3	4	21	4.2	9	9	8	9	10	45	9	5	4	6	6	5	26	5.2	1	1	0	2	0.666667	0	1	1	2	0.666667
			2	3	3	4	5	17	3.4	8	9	9	9	10	45	9	9	9	9	9	9	45	9	8	8	8	24	8	10	10	10	30	10
			5	2	4	6	5	22	4.4	9	8	9	9	10	45	9	8	8	9	7	8	40	8	9	10	10	29	9.66667	10	9	10	29	9.66667
55	7.3	The tonsils are inflamed repeatedly	2	2	2	4	4	14	2.8	9	9	9	8	10	45	9	8	8	10	10	8	44	8.8	8	8	10	26	8.66667	10	9	10	29	9.66667
			4	3	4	4	2	17	3.4	9	9	9	8	10	45	9	7	8	8	8	8	39	7.8	8	8	8	24	8	10	9	10	29	9.66667
			2	0	0	2	4	8	1.6	9	9	8	9	10	45	9	8	6	6	5	7	32	6.4	9	10	9	28	9.33333	10	10	8	28	9.33333
			2	3	2	3	3	13	2.6	8	9	9	9	10	45	9	7	8	9	8	9	41	8.2	8	9	9	26	8.66667	9	10	9	28	9.33333
			5	6	4	2	7	24	4.8	9	8	9	9	10	45	9	8	8	7	9	9	41	8.2	9	8	9	26	8.66667	9	9	10	28	9.33333
			4	5	2	1	6	18	3.6	9	9	9	8	10	45	9	7	8	8	9	7	39	7.8	8	9	9	26	8.66667	9	10	9	28	9.33333
			2	1	4	3	2	12	2.4	9	9	9	8	10	45	9	7	7	8	8	8	38	7.6	8	9	9	26	8.66667	9	10	9	28	9.33333
			4	6	2	3	4	19	3.8	9	9	8	9	10	45	9	8	9	9	7	9	42	8.4	9	8	8	25	8.33333	9	10	9	28	9.33333
			3	2	3	4	3	15	3	8	9	9	9	10	45	9	7	7	8	7	9	38	7.6	10	9	10	29	9.66667	9	9	9	27	9
			7	6	4	7	5	29	5.8	8	9	9	9	10	45	9	10	8	8	9	8	43	8.6	10	9	9	28	9.33333	8	9	10	27	9
			3	4	4	5	3	19	3.8	9	8	9	10	9	45	9	8	7	7	7	7	36	7.2	7	7	7	21	7	7	8	8	23	7.66667
			4	5	3	3	6	21	4.2	9	8	9	10	9	45	9	8	9	7	8	8	40	8	8	8	9	25	8.33333	7	8	7	22	7.33333
			6	5	6	6	5	28	5.6	9	8	9	10	9	45	9	8	7	7	9	8	39	7.8	9	7	8	24	8	8	7	7	22	7.33333
			2	3	2	2	3	12	2.4	8	9	9	9	10	45	9	5	5	6	4	5	25	5	8	9	9	26	8.66667	7	7	8	22	7.33333
			6	6	7	8	7	34	6.8	9	9	8	9	10	45	9	8	7	8	7	7	37	7.4	3	4	3	10	3.33333	3	4	2	9	3
			2	1	3	3	4	13	2.6	9	8	9	10	9	45	9	7	7	8	7	6	35	7	9	9	10	28	9.33333	9	9	9	27	9
			6	2	5	4	6	23	4.6	8	10	9	9	9	45	9	9	8	7	8	8	40	8	9	9	9	27	9	8	9	10	27	9
			8	7	8	9	8	40	8	9	10	9	8	9	45	9	9	9	8	8	9	43	8.6	8	8	9	25	8.33333	7	8	8	23	7.66667
			0	0	2	2	0	4	0.8	9	10	8	9	9	45	9	7	8	8	8	8	39	7.8	9	10	10	29	9.66667	7	8	7	22	7.33333
			3	5	5	6	4	23	4.6	9	10	9	8	9	45	9	8	8	7	8	7	38	7.6	9	9	9	27	9	7	8	7	22	7.33333
			6	6	6	6	6	30	6	10	10	8	9	8	45	9	8	7	7	7	7	36	7.2	8	9	9	26	8.66667	7	7	8	22	7.33333
			5	4	5	6	3	23	4.6	9	9	10	8	9	45	9	2	3	4	4	3	16	3.2	7	6	5	18	6	3	3	3	9	3
			2	2	3	0	2	9	1.8	9	9	9	9	9	45	9	6	6	6	5	6	29	5.8	6	6	6	18	6	7	6	5	18	6
			6	6	4	4	4	24	4.8	9	9	9	9	9	45	9	9	7	7	8	8	39	7.8	7	6	8	21	7	8	5	8	21	7
			4	5	2	0	3	14	2.8	8	8	8	10	10	44	8.8	7	8	8	9	7	39	7.8	8	9	9	26	8.66667	9	10	9	28	9.33333
			7	6	4	7	5	29	5.8	8	8	8	10	10	44	8.8	10	8	8	9	8	43	8.6	10	9	9	28	9.33333	8	9	10	27	9
			8	8	7	6	7	36	7.2	8	9	9	9	9	44	8.8	8	8	7	7	9	39	7.8	7	8	7	22	7.33333	8	7	7	22	7.33333
			5	4	5	6	3	23	4.6	8	9	9	9	9	44	8.8	7	8	9	8	9	41	8.2	9	10	9	28	9.33333	8	7	8	23	7.66667
			4	6	2	5	6	23	4.6	8	9	9	9	9	44	8.8	8	9	9	7	6	39	7.8	9	9	10	28	9.33333	10	10	10	30	10
			1	0	2	1	0	4	0.8	8	9	9	9	9	44	8.8	4	5	5	4	5	23	4.6	9	9	10	28	9.33333	8	7	7	22	7.33333
			5	4	6	5	4	24	4.8	8	9	9	9	9	44	8.8	3	4	4	3	2	16	3.2	5	6	6	17	5.66667	5	6	4	15	5
			2	1	4	0	5	12	2.4	8	9	9	9	9	44	8.8	5	5	5	5	6	26	5.2	5	4	3	12	4	5	5	4	14	4.66667
54	8.8	Kidneys are not good these drugs do not take	3	5	5	4	5	22	4.4	8	9	8	9	10	44	8.8	9	9	10	10	9	47	9.4	9	9	10	28	9.33333	9	9	9	27	9
			0	1	2	2	0	5	1	8	9	9	9	9	44	8.8	6	7	7	6	5	31	6.2	9	10	9	28	9.33333	8	9	10	27	9
			2	2	2	2	4	12	2.4	9	8	9	10	8	44	8.8	8	7	8	6	8	37	7.4	9	9	9	27	9	10	8	9	27	9
			3	4	4	4	3	18	3.6	8	9	9	9	9	44	8.8	9	8	8	7	7	39	7.8	8	8	8	24	8	9	8	8	25	8.33333
			3	3	2	2	3	13	2.6	9	8	9	10	8	44	8.8	9	8	7	8	7	39	7.8	8	8	7	23	7.66667	8	8	9	25	8.33333
			2	1	1	2	2	8	1.6	9	8	8	9	10	44	8.8	9	6	7	9	9	40	8	9	9	9	27	9	7	7	8	22	7.33333
			2	1	1	2	1	7	1.4	8	9	9	10	8	44	8.8	1	1	1	1	2	6	1.2	3	3	2	8	2.66667	4	3	2	9	3
			6	6	6	4	7	29	5.8	8	9	9	10	8	44	8.8	6	5	4	5	6	26	5.2	4	4	4	12	4	6	6	6	18	6
			6	5	4	4	5	24	4.8	9	8	8	9	10	44	8.8	9	8	9	7	8	41	8.2	9	7	8	24	8	6	6	5	17	5.66667
			2	0	4	5	6	17	3.4	9	9	8	9	9	44	8.8	7	8	8	7	6	36	7.2	9	8	9	26	8.66667	9	8	9	26	8.66667
			3	4	4	3	5	19	3.8	9	10	9	8	8	44	8.8	9	8	8	8	9	42	8.4	5	6	7	18	6	5	4	5	14	4.66667
18	630	Antibiotics are not equal to anti-inflammatory drugs	4	3	2	4	3	16	3.2	9	9	9	8	9	44	8.8	9	8	9	10	10	46	9.2	9	10	9	28	9.33333	8	9	9	26	8.66667
			2	2	3	2	3	12	2.4	10	8	8	9	9	44	8.8	7	8	7	7	9	38	7.6	7	7	9	23	7.66667	7	8	7	22	7.33333
69	7.4	24-hour protein is normal why there is foamy urine	4	6	6	5	5	26	5.2	9	9	9	8	9	44	8.8	8	9	9	9	9	44	8.8	9	9	10	28	9.33333	4	6	5	15	5
			5	4	5	4	6	24	4.8	8	9	10	9	8	44	8.8	8	7	7	7	9	38	7.6	6	6	6	18	6	2	4	2	8	2.66667
			5	5	4	6	5	25	5	9	10	8	8	9	44	8.8	9	8	7	9	8	41	8.2	9	9	9	27	9	8	10	9	27	9
			2	2	1	2	3	10	2	10	9	8	8	9	44	8.8	8	8	8	8	8	40	8	8	8	8	24	8	8	7	8	23	7.66667
			4	3	3	3	2	15	3	8	9	9	9	9	44	8.8	6	6	6	6	6	30	6	6	6	6	18	6	6	8	6	20	6.66667
12	9.2	Hematuria corresponds to physical problems (i) glomeruli	2	2	3	4	4	15	3	9	9	8	9	9	44	8.8	6	8	8	8	8	38	7.6	8	8	10	26	8.66667	8	8	7	23	7.66667
			5	6	5	4	5	25	5	8	9	9	9	9	44	8.8	6	6	6	5	6	29	5.8	6	6	6	18	6	7	6	5	18	6
			8	8	6	8	7	37	7.4	8	9	9	9	9	44	8.8	7	9	8	6	9	39	7.8	6	7	8	21	7	7	6	6	19	6.33333
			2	3	2	1	2	10	2	9	8	9	9	9	44	8.8	5	6	5	5	4	25	5	5	6	4	15	5	4	4	5	13	4.33333
			5	6	4	2	7	24	4.8	8	8	8	9	10	43	8.6	8	8	7	9	9	41	8.2	9	8	9	26	8.66667	9	9	10	28	9.33333
			5	6	4	7	8	30	6	8	8	8	10	9	43	8.6	9	8	9	8	9	43	8.6	10	9	10	29	9.66667	9	10	9	28	9.33333
			5	6	6	5	7	29	5.8	8	8	8	10	9	43	8.6	7	8	8	9	9	41	8.2	10	10	9	29	9.66667	9	9	10	28	9.33333
25	8.18	The human body comes with 6 kinds of kidney medicines1	2	5	2	4	4	17	3.4	8	8	9	9	9	43	8.6	6	8	8	8	8	38	7.6	8	8	10	26	8.66667	8	6	8	22	7.33333
			5	4	5	6	4	24	4.8	8	8	9	9	9	43	8.6	7	7	7	9	8	38	7.6	9	9	10	28	9.33333	9	10	8	27	9
			2	3	3	4	3	15	3	8	8	9	9	9	43	8.6	6	7	7	8	7	35	7	9	8	9	26	8.66667	2	1	2	5	1.66667
			4	3	4	4	5	20	4	8	8	9	9	9	43	8.6	6	7	7	7	7	34	6.8	7	6	7	20	6.66667	8	7	8	23	7.66667
			3	2	2	1	2	10	2	8	8	9	9	9	43	8.6	0	1	2	2	1	6	1.2	5	6	5	16	5.33333	5	6	6	17	5.66667
139	4.13	Does 24-hour urine protein need to be put with preservatives?	5	4	6	5	5	25	5	8	8	9	9	9	43	8.6	8	8	9	9	10	44	8.8	9	9	8	26	8.66667	5	4	5	14	4.66667
			3	2	2	3	1	11	2.2	8	9	9	9	8	43	8.6	7	7	7	6	7	34	6.8	7	7	6	20	6.66667	8	7	8	23	7.66667
			2	3	3	4	3	15	3	9	9	8	9	8	43	8.6	6	7	7	8	7	35	7	9	8	9	26	8.66667	9	8	9	26	8.66667
			4	4	5	6	7	26	5.2	9	9	8	9	8	43	8.6	7	7	7	8	7	36	7.2	10	10	9	29	9.66667	9	10	10	29	9.66667
			7	7	7	8	8	37	7.4	9	9	8	9	8	43	8.6	6	7	8	8	8	37	7.4	7	6	7	20	6.66667	6	5	4	15	5
			2	0	1	1	3	7	1.4	9	8	9	9	8	43	8.6	9	8	7	7	8	39	7.8	9	10	8	27	9	9	7	7	23	7.66667
92	5.20.	What exactly does tonsillitis have to do with kidney disease?	2	2	4	4	2	14	2.8	9	8	9	9	8	43	8.6	6	8	8	10	8	40	8	8	8	10	26	8.66667	5	6	5	16	5.33333
			3	6	3	4	5	21	4.2	9	8	9	9	8	43	8.6	7	6	4	5	4	26	5.2	4	5	6	15	5	5	5	5	15	5
			6	5	4	7	6	28	5.6	9	8	9	9	8	43	8.6	5	6	5	5	4	25	5	5	6	4	15	5	4	4	5	13	4.33333
			6	5	5	5	5	26	5.2	10	9	8	8	8	43	8.6	2	3	4	4	3	16	3.2	7	6	5	18	6	3	3	3	9	3
			3	5	5	5	6	24	4.8	9	8	9	9	8	43	8.6	1	1	1	1	2	6	1.2	3	3	2	8	2.66667	4	3	2	9	3
			2	3	5	3	2	15	3	8	9	8	9	9	43	8.6	8	7	7	8	9	39	7.8	9	10	9	28	9.33333	8	9	9	26	8.66667
			4	3	5	2	6	20	4	8	9	9	8	9	43	8.6	7	8	7	6	8	36	7.2	8	9	9	26	8.66667	8	9	9	26	8.66667
			2	4	6	4	3	19	3.8	9	8	9	9	8	43	8.6	9	8	8	9	8	42	8.4	8	8	9	25	8.33333	9	8	8	25	8.33333
			6	8	7	6	6	33	6.6	8	9	8	9	9	43	8.6	8	9	9	9	9	44	8.8	9	7	9	25	8.33333	7	8	8	23	7.66667
			5	7	4	6	7	29	5.8	9	8	9	9	8	43	8.6	9	6	7	6	8	36	7.2	6	6	6	18	6	8	8	7	23	7.66667
			6	7	7	6	4	30	6	7	8	9	10	9	43	8.6	2	3	4	4	3	16	3.2	7	6	5	18	6	3	3	3	9	3
			3	5	5	4	5	22	4.4	9	9	10	8	7	43	8.6	7	8	6	7	7	35	7	9	9	10	28	9.33333	2	3	3	8	2.66667
			1	3	3	3	2	12	2.4	7	8	9	10	9	43	8.6	9	9	9	7	9	43	8.6	8	7	8	23	7.66667	2	2	4	8	2.66667
			7	8	6	8	6	35	7	8	9	9	9	8	43	8.6	8	8	9	9	7	41	8.2	6	6	5	17	5.66667	6	8	6	20	6.66667
			2	5	4	4	3	18	3.6	8	9	9	9	8	43	8.6	6	5	4	5	6	26	5.2	4	4	4	12	4	6	6	6	18	6
			3	4	2	0	5	14	2.8	8	9	9	8	9	43	8.6	7	8	8	9	6	38	7.6	9	9	9	27	9	8	7	8	23	7.66667
			3	4	3	3	4	17	3.4	8	9	8	9	9	43	8.6	4	6	5	5	6	26	5.2	7	5	5	17	5.66667	6	6	5	17	5.66667
			3	4	4	3	2	16	3.2	9	8	8	9	9	43	8.6	0	1	2	2	1	6	1.2	5	6	5	16	5.33333	5	6	6	17	5.66667
51	7.25	Drinking more water increases the burden on the kidneys?	4	6	6	5	5	26	5.2	8	9	8	9	9	43	8.6	8	10	9	9	9	45	9	9	9	10	28	9.33333	6	5	5	16	5.33333
			6	5	6	4	5	26	5.2	8	9	9	8	9	43	8.6	8	7	9	9	8	41	8.2	8	7	6	21	7	4	3	2	9	3
			3	2	1	1	2	9	1.8	8	8	9	9	9	43	8.6	2	3	4	4	3	16	3.2	7	6	5	18	6	3	3	3	9	3
			2	3	3	4	5	17	3.4	9	8	9	8	9	43	8.6	8	7	7	6	7	35	7	9	9	9	27	9	8	9	8	25	8.33333
			3	4	3	4	4	18	3.6	9	8	9	8	9	43	8.6	7	8	8	8	9	40	8	8	8	8	24	8	8	8	8	24	8
			3	3	4	4	3	17	3.4	8	9	9	8	9	43	8.6	8	8	6	7	8	37	7.4	8	8	8	24	8	8	8	8	24	8
			4	6	3	3	4	20	4	9	8	9	9	8	43	8.6	9	7	8	7	7	38	7.6	9	9	10	28	9.33333	8	8	7	23	7.66667
			2	2	1	2	1	8	1.6	8	8	9	9	9	43	8.6	8	7	9	8	8	40	8	9	7	9	25	8.33333	8	7	8	23	7.66667
			2	3	0	0	2	7	1.4	8	9	8	9	9	43	8.6	8	8	7	6	8	37	7.4	8	9	7	24	8	8	8	7	23	7.66667
			1	2	2	3	2	10	2	9	8	9	8	9	43	8.6	7	8	8	7	8	38	7.6	8	7	8	23	7.66667	7	8	8	23	7.66667
			2	1	2	2	2	9	1.8	9	9	9	7	9	43	8.6	6	8	8	7	8	37	7.4	7	7	6	20	6.66667	6	7	7	20	6.66667
			8	7	8	7	6	36	7.2	8	9	9	8	9	43	8.6	7	7	9	7	7	37	7.4	7	5	7	19	6.33333	7	7	5	19	6.33333
97	6.5	The kidneys are not good to look at the body these three points to know	5	6	5	7	4	27	5.4	9	8	8	9	9	43	8.6	6	6	6	7	9	34	6.8	9	9	9	27	9	5	6	7	18	6
			3	3	3	3	3	15	3	9	9	8	8	9	43	8.6	8	8	7	7	6	36	7.2	6	9	8	23	7.66667	6	6	6	18	6
			4	4	4	3	3	18	3.6	9	9	9	7	9	43	8.6	6	6	6	5	6	29	5.8	6	6	6	18	6	7	6	5	18	6
			4	3	5	2	6	20	4	9	9	8	8	9	43	8.6	7	8	7	6	8	36	7.2	8	9	9	26	8.66667	10	9	9	28	9.33333
47	8.15	Kidney disease tips	2	1	1	1	2	7	1.4	9	8	9	9	8	43	8.6	7	8	9	9	7	40	8	9	9	9	27	9	9	7	8	24	8
			1	2	2	3	2	10	2	9	9	8	9	8	43	8.6	7	8	8	7	8	38	7.6	8	7	8	23	7.66667	7	8	8	23	7.66667
			8	7	8	7	6	36	7.2	9	9	9	8	8	43	8.6	3	4	4	3	2	16	3.2	5	6	6	17	5.66667	5	6	4	15	5
			6	6	7	7	7	33	6.6	8	9	9	8	9	43	8.6	8	9	9	7	7	40	8	9	9	9	27	9	6	6	7	19	6.33333
132	4.27	Five recommended measures on how to prevent kidney disease	3	3	3	4	4	17	3.4	9	9	8	9	8	43	8.6	7	8	9	9	8	41	8.2	9	9	9	27	9	8	9	9	26	8.66667
			2	3	2	2	1	10	2	8	9	9	8	9	43	8.6	7	8	7	6	6	34	6.8	9	9	10	28	9.33333	3	4	4	11	3.66667
			3	3	3	3	2	14	2.8	9	9	7	9	9	43	8.6	6	7	8	7	6	34	6.8	6	8	7	21	7	8	9	7	24	8
			5	2	3	3	2	15	3	8	9	9	9	8	43	8.6	7	7	7	8	7	36	7.2	9	9	9	27	9	7	8	8	23	7.66667
39	8.23		2	4	4	5	3	18	3.6	5	8	9	10	10	42	8.4	8	8	8	9	9	42	8.4	9	9	8	26	8.66667	9	9	10	28	9.33333
		Be wary of renal failure and notice changes in the urine	1	2	3	4	2	12	2.4	8	8	8	8	10	42	8.4	7	8	8	9	8	40	8	9	9	9	27	9	10	9	9	28	9.33333
			5	6	4	2	7	24	4.8	7	8	8	9	10	42	8.4	8	8	7	9	9	41	8.2	9	8	9	26	8.66667	9	9	10	28	9.33333
			2	1	4	3	2	12	2.4	5	8	9	10	10	42	8.4	7	7	8	8	8	38	7.6	8	9	9	26	8.66667	9	10	9	28	9.33333
			5	3	4	5	6	23	4.6	8	8	8	10	8	42	8.4	8	9	9	8	9	43	8.6	9	10	9	28	9.33333	8	10	10	28	9.33333
			2	4	3	5	6	20	4	9	7	8	8	10	42	8.4	8	8	9	7	8	40	8	9	9	10	28	9.33333	9	9	10	28	9.33333
			2	0	0	2	4	8	1.6	8	9	6	10	9	42	8.4	8	6	6	8	7	35	7	9	10	9	28	9.33333	10	10	8	28	9.33333
			4	5	2	1	6	18	3.6	8	8	9	7	10	42	8.4	7	8	8	9	7	39	7.8	8	9	9	26	8.66667	9	10	9	28	9.33333
			5	6	7	4	5	27	5.4	8	8	8	8	10	42	8.4	8	7	7	6	7	35	7	9	10	10	29	9.66667	9	9	9	27	9
77	7.14	Health Care Three Character Sutra	2	1	1	1	2	7	1.4	7	8	8	9	10	42	8.4	7	8	9	9	7	40	8	9	9	9	27	9	9	9	10	28	9.33333
			2	1	0	2	3	8	1.6	7	8	8	9	10	42	8.4	0	1	2	2	1	6	1.2	5	6	5	16	5.33333	5	6	6	17	5.66667
			2	4	0	5	4	15	3	7	8	8	9	10	42	8.4	8	9	9	8	8	42	8.4	9	9	8	26	8.66667	7	8	9	24	8
			6	5	6	7	4	28	5.6	7	8	8	9	10	42	8.4	4	5	6	6	5	26	5.2	5	5	6	16	5.33333	4	5	6	15	5
			4	6	2	5	6	23	4.6	7	8	8	9	10	42	8.4	8	9	9	7	6	39	7.8	9	9	10	28	9.33333	10	10	10	30	10
			5	2	4	6	5	22	4.4	9	9	7	8	9	42	8.4	8	8	9	7	8	40	8	9	8	9	26	8.66667	10	9	10	29	9.66667
			5	6	5	4	4	24	4.8	9	8	8	8	9	42	8.4	8	7	7	8	9	39	7.8	9	10	10	29	9.66667	9	9	10	28	9.33333
			1	1	2	2	5	11	2.2	9	9	9	8	7	42	8.4	8	7	7	9	8	39	7.8	10	9	8	27	9	9	10	9	28	9.33333
			4	5	2	1	6	18	3.6	9	9	7	8	9	42	8.4	7	8	8	9	7	39	7.8	8	9	9	26	8.66667	9	10	9	28	9.33333
10	9.4	The onset of hematuria is immediately treated in three points	2	2	4	4	2	14	2.8	7	8	8	9	10	42	8.4	6	7	8	8	10	39	7.8	10	10	10	30	10	8	10	9	27	9
73	7.19	How to get up early to find kidney stones	2	1	1	2	3	9	1.8	9	9	7	8	9	42	8.4	7	8	8	9	9	41	8.2	9	9	10	28	9.33333	9	9	9	27	9
			2	4	3	5	5	19	3.8	9	8	8	8	9	42	8.4	7	8	8	9	7	39	7.8	10	9	9	28	9.33333	9	8	10	27	9
			3	3	4	3	3	16	3.2	9	9	9	8	7	42	8.4	7	9	8	7	7	38	7.6	7	6	8	21	7	8	9	10	27	9
41	405	Urine is cleaner than saliva	2	1	1	1	2	7	1.4	9	9	7	8	9	42	8.4	5	6	5	7	6	29	5.8	9	8	9	26	8.66667	8	7	7	22	7.33333
			3	2	3	4	3	15	3	7	8	8	9	10	42	8.4	0	1	2	2	1	6	1.2	5	6	5	16	5.33333	5	6	6	17	5.66667
			3	3	2	2	3	13	2.6	9	9	7	8	9	42	8.4	0	1	2	2	1	6	1.2	5	6	5	16	5.33333	5	6	6	17	5.66667
			3	5	5	6	6	25	5	9	8	8	8	9	42	8.4	6	6	6	7	8	33	6.6	8	6	7	21	7	5	5	5	15	5
			8	8	9	8	8	41	8.2	9	9	9	8	7	42	8.4	3	4	4	3	2	16	3.2	5	6	6	17	5.66667	5	6	4	15	5
			2	2	2	3	2	11	2.2	9	9	7	8	9	42	8.4	4	5	6	6	5	26	5.2	5	5	6	16	5.33333	4	5	6	15	5
			1	4	4	3	3	15	3	7	8	8	9	10	42	8.4	7	6	4	5	4	26	5.2	4	5	6	15	5	5	5	5	15	5
			5	4	6	3	5	23	4.6	9	9	7	8	9	42	8.4	5	5	5	5	6	26	5.2	5	4	3	12	4	5	5	4	14	4.66667
			6	6	5	6	4	27	5.4	9	8	8	8	9	42	8.4	5	6	5	5	4	25	5	5	6	4	15	5	4	4	5	13	4.33333
			2	3	3	2	3	13	2.6	7	8	8	9	10	42	8.4	6	6	7	7	6	32	6.4	9	10	9	28	9.33333	1	2	2	5	1.66667
			4	3	5	6	2	20	4	9	9	7	8	9	42	8.4	8	9	8	8	9	42	8.4	9	9	9	27	9	10	10	10	30	10
			2	2	3	2	3	12	2.4	9	8	8	8	9	42	8.4	9	8	9	9	8	43	8.6	8	9	9	26	8.66667	10	10	10	30	10
			3	2	3	4	2	14	2.8	7	8	8	9	10	42	8.4	8	8	7	9	8	40	8	9	8	9	26	8.66667	10	9	10	29	9.66667
			4	6	3	5	7	25	5	9	9	7	8	9	42	8.4	8	9	8	8	7	40	8	8	10	9	27	9	9	10	9	28	9.33333
			6	5	6	7	6	30	6	9	8	8	8	9	42	8.4	8	9	9	7	8	41	8.2	8	9	9	26	8.66667	10	9	9	28	9.33333
13	504	Is drinking water with frequent urination a kidney disease?	3	4	5	5	5	22	4.4	7	8	8	9	10	42	8.4	8	9	7	7	8	39	7.8	9	9	8	26	8.66667	8	10	10	28	9.33333
			3	4	3	2	4	16	3.2	7	8	9	9	9	42	8.4	8	7	8	8	8	39	7.8	9	10	9	28	9.33333	9	9	9	27	9
			0	3	2	0	2	7	1.4	8	9	8	9	8	42	8.4	8	7	7	7	8	37	7.4	9	10	9	28	9.33333	10	9	8	27	9
			3	5	2	2	4	16	3.2	8	7	9	8	10	42	8.4	8	8	9	7	8	40	8	10	10	9	29	9.66667	8	9	9	26	8.66667
			5	4	5	2	3	19	3.8	8	7	9	8	10	42	8.4	8	7	9	8	8	40	8	9	9	8	26	8.66667	7	8	9	24	8
			6	5	7	5	7	30	6	9	9	9	8	7	42	8.4	9	8	9	9	9	44	8.8	8	8	9	25	8.33333	8	8	7	23	7.66667
			4	4	3	4	5	20	4	8	8	9	8	9	42	8.4	4	5	6	6	5	26	5.2	5	5	6	16	5.33333	4	5	6	15	5
			3	4	2	0	5	14	2.8	8	9	8	9	8	42	8.4	4	5	6	6	5	26	5.2	5	5	6	16	5.33333	4	5	6	15	5
			4	3	3	1	6	17	3.4	8	8	8	9	9	42	8.4	9	7	9	10	10	45	9	10	9	8	27	9	9	8	9	26	8.66667
			2	3	1	1	2	9	1.8	8	9	7	9	9	42	8.4	6	7	6	5	6	30	6	10	9	9	28	9.33333	6	5	6	17	5.66667
133	4.25	Do you know what the kidneys are most afraid of?	4	5	6	7	7	29	5.8	9	9	8	9	7	42	8.4	8	9	9	9	10	45	9	8	9	9	26	8.66667	9	9	9	27	9
			5	4	6	5	4	24	4.8	9	9	8	9	7	42	8.4	1	1	1	1	2	6	1.2	3	3	2	8	2.66667	4	3	2	9	3
			5	6	4	3	4	22	4.4	9	8	9	9	7	42	8.4	9	7	7	9	8	40	8	7	7	8	22	7.33333	3	2	3	8	2.66667
			3	2	4	2	1	12	2.4	8	9	8	8	9	42	8.4	7	9	7	7	9	39	7.8	7	7	8	22	7.33333	2	2	4	8	2.66667
123	5.12	How to nourish the kidneys and protect the kidneys	2	4	4	5	3	18	3.6	9	8	9	9	7	42	8.4	8	8	8	9	9	42	8.4	9	9	8	26	8.66667	9	9	9	27	9
			3	3	2	3	2	13	2.6	8	9	8	8	9	42	8.4	7	8	7	9	7	38	7.6	8	7	8	23	7.66667	2	3	3	8	2.66667
26	8.17	Seafood with beer	2	2	4	4	2	14	2.8	9	9	8	9	7	42	8.4	4	4	8	8	10	34	6.8	10	10	10	30	10	8	6	6	20	6.66667
			2	3	3	2	2	12	2.4	8	8	9	9	8	42	8.4	6	7	5	5	6	29	5.8	9	10	9	28	9.33333	5	6	6	17	5.66667
			2	3	1	2	2	10	2	8	9	8	8	9	42	8.4	8	6	6	6	8	34	6.8	8	8	7	23	7.66667	6	8	8	22	7.33333
			3	4	3	3	2	15	3	8	9	8	9	8	42	8.4	6	7	7	6	7	33	6.6	7	6	7	20	6.66667	7	6	7	20	6.66667
			6	8	6	6	8	34	6.8	8	9	8	8	9	42	8.4	6	5	4	5	6	26	5.2	4	4	4	12	4	6	6	6	18	6
			0	3	3	4	2	12	2.4	8	8	9	8	9	42	8.4	6	5	4	5	6	26	5.2	4	4	4	12	4	6	6	6	18	6
			4	4	4	3	4	19	3.8	8	9	8	8	9	42	8.4	3	4	4	3	2	16	3.2	5	6	6	17	5.66667	5	6	4	15	5
			2	1	1	0	2	6	1.2	8	9	9	8	8	42	8.4	7	9	8	7	8	39	7.8	9	10	8	27	9	9	9	8	26	8.66667
			3	2	4	2	3	14	2.8	8	9	9	8	8	42	8.4	8	8	7	6	8	37	7.4	7	8	6	21	7	6	6	6	18	6
			2	3	3	2	3	13	2.6	8	9	8	9	8	42	8.4	6	6	7	7	6	32	6.4	9	10	9	28	9.33333	3	4	4	11	3.66667
			7	4	5	6	5	27	5.4	8	9	8	8	9	42	8.4	1	1	1	1	2	6	1.2	3	3	2	8	2.66667	4	3	2	9	3
			3	2	3	4	1	13	2.6	9	8	9	8	8	42	8.4	1	1	1	1	2	6	1.2	3	3	2	8	2.66667	4	3	2	9	3
			3	3	2	3	2	13	2.6	8	9	8	8	9	42	8.4	5	4	6	6	5	26	5.2	1	1	0	2	0.666667	0	1	1	2	0.666667
			2	3	4	3	2	14	2.8	8	9	8	8	9	42	8.4	8	9	8	9	8	42	8.4	9	9	10	28	9.33333	9	7	9	25	8.33333
			6	4	4	2	1	17	3.4	8	9	8	8	9	42	8.4	10	8	8	9	8	43	8.6	9	8	10	27	9	8	9	7	24	8
			2	2	1	3	2	10	2	8	8	9	8	9	42	8.4	8	8	7	7	8	38	7.6	8	8	8	24	8	8	8	8	24	8
			3	4	4	3	4	18	3.6	8	9	8	8	9	42	8.4	8	8	8	7	7	38	7.6	7	7	8	22	7.33333	8	8	8	24	8
			3	4	3	4	4	18	3.6	8	9	8	8	9	42	8.4	8	8	7	8	8	39	7.8	8	8	8	24	8	8	7	8	23	7.66667
			2	3	3	2	3	13	2.6	8	9	8	9	8	42	8.4	6	7	7	6	7	33	6.6	9	10	10	29	9.66667	7	6	7	20	6.66667
			2	3	3	0	2	10	2	9	8	8	8	9	42	8.4	6	6	7	6	5	30	6	9	9	10	28	9.33333	6	7	7	20	6.66667
			2	3	2	2	3	12	2.4	8	9	8	9	8	42	8.4	8	8	7	7	8	38	7.6	9	9	9	27	9	7	6	7	20	6.66667
			3	2	2	0	2	9	1.8	8	9	8	9	8	42	8.4	7	8	8	9	7	39	7.8	8	9	8	25	8.33333	7	7	6	20	6.66667
			8	8	6	8	7	37	7.4	9	8	8	9	8	42	8.4	8	9	9	9	9	44	8.8	8	7	7	22	7.33333	7	5	8	20	6.66667
			6	8	6	8	8	36	7.2	9	9	8	8	8	42	8.4	9	7	8	7	7	38	7.6	7	7	7	21	7	7	7	6	20	6.66667
			3	3	2	6	4	18	3.6	9	8	8	9	8	42	8.4	8	6	4	7	6	31	6.2	7	6	8	21	7	6	7	7	20	6.66667
			1	1	0	2	3	7	1.4	8	9	8	9	8	42	8.4	6	6	6	5	6	29	5.8	6	6	6	18	6	7	6	5	18	6
			2	3	3	2	1	11	2.2	8	9	8	9	8	42	8.4	6	6	6	5	6	29	5.8	6	6	6	18	6	7	6	5	18	6
			5	2	4	3	7	21	4.2	8	9	9	9	7	42	8.4	9	8	8	9	9	43	8.6	9	9	9	27	9	10	10	10	30	10
			3	3	2	1	2	11	2.2	8	8	9	8	9	42	8.4	8	6	8	7	6	35	7	8	9	7	24	8	8	8	7	23	7.66667
			5	2	4	6	1	18	3.6	9	8	8	9	8	42	8.4	10	9	8	9	8	44	8.8	7	9	8	24	8	8	7	7	22	7.33333
			2	1	1	2	2	8	1.6	8	9	9	7	9	42	8.4	7	8	6	6	7	34	6.8	9	10	9	28	9.33333	6	5	6	17	5.66667
			5	6	4	4	2	21	4.2	8	7	9	9	9	42	8.4	8	8	9	8	7	40	8	9	9	10	28	9.33333	9	8	8	25	8.33333
			3	2	0	2	0	7	1.4	9	9	7	9	8	42	8.4	8	7	6	6	8	35	7	8	7	9	24	8	8	8	7	23	7.66667
			3	4	3	2	4	16	3.2	9	8	7	9	9	42	8.4	9	8	8	9	8	42	8.4	8	9	9	26	8.66667	8	6	8	22	7.33333
			0	1	0	0	0	1	0.2	8	9	8	8	9	42	8.4	9	7	8	8	7	39	7.8	8	9	7	24	8	8	7	6	21	7
			2	2	0	3	2	9	1.8	8	9	9	8	8	42	8.4	7	7	8	6	7	35	7	9	9	9	27	9	6	7	7	20	6.66667
			0	0	2	0	0	2	0.4	9	9	7	8	9	42	8.4	6	5	6	5	6	28	5.6	7	8	6	21	7	7	7	6	20	6.66667
			2	1	1	2	2	8	1.6	9	8	9	7	9	42	8.4	6	6	6	5	6	29	5.8	6	6	6	18	6	7	6	5	18	6
29	8.14	A trick to limit drinking water	2	2	2	4	4	14	2.8	9	7	9	9	8	42	8.4	6	10	9	4	8	37	7.4	8	8	10	26	8.66667	4	6	5	15	5
			5	4	6	5	4	24	4.8	7	9	9	9	8	42	8.4	4	6	5	5	6	26	5.2	7	5	5	17	5.66667	6	6	5	17	5.66667
			3	2	2	2	2	11	2.2	9	7	9	9	8	42	8.4	4	4	4	4	3	19	3.8	2	3	2	7	2.33333	5	5	5	15	5
			0	3	4	3	2	12	2.4	9	9	8	8	8	42	8.4	7	7	6	8	7	35	7	9	10	10	29	9.66667	9	8	9	26	8.66667
48	8.14	How to eat eggs correctly in patients with kidney disease	3	3	3	4	4	17	3.4	9	8	7	9	9	42	8.4	7	8	9	9	8	41	8.2	9	9	9	27	9	8	9	9	26	8.66667
			3	1	1	3	2	10	2	8	9	9	9	7	42	8.4	9	7	8	6	8	38	7.6	6	7	7	20	6.66667	6	7	7	20	6.66667
			1	1	2	2	5	11	2.2	6	9	8	8	10	41	8.2	8	7	7	9	8	39	7.8	10	9	8	27	9	9	10	9	28	9.33333
			3	4	3	2	4	16	3.2	6	8	9	8	10	41	8.2	8	7	7	6	8	36	7.2	9	10	10	29	9.66667	9	9	9	27	9
			4	6	4	7	5	26	5.2	7	8	8	8	10	41	8.2	10	8	8	9	8	43	8.6	10	9	9	28	9.33333	8	9	10	27	9
93	6.9	People with bad kidneys should not take this medicine	2	3	3	5	4	17	3.4	6	8	9	8	10	41	8.2	9	9	9	8	8	43	8.6	8	8	9	25	8.33333	10	9	10	29	9.66667
			3	4	4	2	3	16	3.2	8	8	8	9	8	41	8.2	10	8	8	7	8	41	8.2	9	8	8	25	8.33333	9	10	10	29	9.66667
			8	5	7	8	7	35	7	8	7	8	8	10	41	8.2	8	7	8	8	8	39	7.8	9	10	10	29	9.66667	10	9	9	28	9.33333
12	9.19	Kidney friends, did you eat the right dinner?	3	5	4	5	7	24	4.8	8	8	9	7	9	41	8.2	7	8	8	7	9	39	7.8	9	9	10	28	9.33333	8	10	10	28	9.33333
			2	0	0	2	4	8	1.6	8	8	7	9	9	41	8.2	8	6	6	5	7	32	6.4	9	10	9	28	9.33333	10	10	8	28	9.33333
			6	7	7	8	8	36	7.2	7	8	8	10	8	41	8.2	7	8	9	8	8	40	8	10	10	9	29	9.66667	9	9	9	27	9
			6	4	6	7	5	28	5.6	8	8	6	10	9	41	8.2	8	8	7	6	6	35	7	9	10	10	29	9.66667	8	9	10	27	9
			4	5	5	3	4	21	4.2	8	8	9	7	9	41	8.2	8	8	7	8	7	38	7.6	9	10	9	28	9.33333	9	9	10	28	9.33333
			6	5	7	6	6	30	6	8	8	9	7	9	41	8.2	7	7	9	6	7	36	7.2	6	6	6	18	6	7	7	7	21	7
			2	3	2	3	3	13	2.6	8	8	9	7	9	41	8.2	8	8	8	7	8	39	7.8	7	8	8	23	7.66667	9	8	8	25	8.33333
			2	1	0	1	2	6	1.2	8	8	9	7	9	41	8.2	4	5	6	6	5	26	5.2	5	5	6	16	5.33333	4	5	6	15	5
			2	3	3	4	3	15	3	8	9	7	8	9	41	8.2	2	3	4	4	3	16	3.2	7	6	5	18	6	3	3	3	9	3
			4	6	2	5	6	23	4.6	8	8	7	9	9	41	8.2	9	9	8	8	9	43	8.6	10	10	10	30	10	10	10	10	30	10
			8	5	7	8	7	35	7	8	9	7	8	9	41	8.2	8	7	8	8	8	39	7.8	9	10	10	29	9.66667	10	9	10	29	9.66667
			1	2	2	1	2	8	1.6	9	8	8	9	7	41	8.2	8	7	9	8	8	40	8	9	9	8	26	8.66667	10	9	9	28	9.33333
			0	4	2	2	0	8	1.6	8	9	7	8	9	41	8.2	7	8	7	7	8	37	7.4	9	9	8	26	8.66667	9	10	9	28	9.33333
			0	2	1	4	2	9	1.8	8	8	7	9	9	41	8.2	8	6	7	8	7	36	7.2	8	9	8	25	8.33333	10	9	9	28	9.33333
			3	4	3	2	4	16	3.2	8	9	7	8	9	41	8.2	8	7	7	6	8	36	7.2	9	10	10	29	9.66667	9	9	9	27	9
			2	3	0	2	3	10	2	9	8	8	9	7	41	8.2	5	6	7	7	6	31	6.2	9	9	10	28	9.33333	7	8	7	22	7.33333
			3	3	4	3	4	17	3.4	8	9	7	8	9	41	8.2	7	8	7	8	8	38	7.6	7	8	8	23	7.66667	7	7	7	21	7
			7	5	5	6	7	30	6	8	8	7	9	9	41	8.2	9	8	7	8	9	41	8.2	8	9	7	24	8	6	7	6	19	6.33333
			0	2	2	3	2	9	1.8	8	9	7	8	9	41	8.2	0	1	2	2	1	6	1.2	5	6	5	16	5.33333	5	6	6	17	5.66667
			2	3	3	2	4	14	2.8	9	8	8	9	7	41	8.2	4	5	6	6	5	26	5.2	5	5	6	16	5.33333	4	5	6	15	5
			2	4	5	5	4	20	4	8	8	7	9	9	41	8.2	4	5	6	6	5	26	5.2	5	5	6	16	5.33333	4	5	6	15	5
5	9.26	What to do if you have glomerulonephritis	3	4	4	2	2	15	3	8	9	7	8	9	41	8.2	5	6	7	6	6	30	6	7	7	6	20	6.66667	5	5	4	14	4.66667
			2	1	1	2	0	6	1.2	8	8	7	9	9	41	8.2	2	3	4	4	3	16	3.2	7	6	5	18	6	3	3	3	9	3
			4	4	4	4	3	19	3.8	8	9	7	8	9	41	8.2	5	4	6	6	5	26	5.2	1	1	0	2	0.666667	0	1	1	2	0.666667
			5	4	6	4	4	23	4.6	8	8	7	9	9	41	8.2	9	9	9	8	7	42	8.4	10	9	9	28	9.33333	10	10	9	29	9.66667
51	8.11	How early detection of kidney disease in children	2	5	4	4	5	20	4	8	9	7	8	9	41	8.2	9	9	8	7	9	42	8.4	9	9	10	28	9.33333	9	9	10	28	9.33333
			4	5	2	1	6	18	3.6	8	8	7	9	9	41	8.2	7	8	8	9	7	39	7.8	8	9	9	26	8.66667	9	10	9	28	9.33333
			3	2	5	4	0	14	2.8	8	9	7	8	9	41	8.2	6	7	5	4	6	28	5.6	9	8	9	26	8.66667	9	10	9	28	9.33333
3	9.17	everyday life	2	4	4	4	2	16	3.2	9	8	9	8	7	41	8.2	6	8	8	10	10	42	8.4	8	10	10	28	9.33333	9	10	8	27	9
			3	2	3	4	3	15	3	9	8	7	8	9	41	8.2	7	7	8	7	9	38	7.6	9	9	10	28	9.33333	9	9	9	27	9
			3	3	4	3	3	16	3.2	9	8	7	8	9	41	8.2	7	9	8	7	7	38	7.6	7	6	8	21	7	8	9	10	27	9
			2	2	2	3	3	12	2.4	9	8	9	8	7	41	8.2	8	8	8	7	8	39	7.8	9	8	8	25	8.33333	9	8	9	26	8.66667
			4	3	4	2	5	18	3.6	8	9	7	8	9	41	8.2	9	8	8	9	8	42	8.4	9	8	9	26	8.66667	8	8	9	25	8.33333
			3	2	3	2	2	12	2.4	9	8	7	8	9	41	8.2	8	8	9	8	8	41	8.2	9	8	9	26	8.66667	8	8	8	24	8
			2	0	4	2	5	13	2.6	9	8	9	8	7	41	8.2	8	9	9	7	7	40	8	8	9	9	26	8.66667	9	7	8	24	8
			4	3	2	4	4	17	3.4	8	9	7	8	9	41	8.2	7	7	6	6	8	34	6.8	8	8	7	23	7.66667	8	8	8	24	8
			2	0	1	1	2	6	1.2	8	9	8	7	9	41	8.2	8	9	7	8	8	40	8	9	8	7	24	8	8	7	8	23	7.66667
			2	1	0	0	0	3	0.6	9	8	7	8	9	41	8.2	8	7	7	7	9	38	7.6	7	8	9	24	8	8	8	7	23	7.66667
			3	2	2	3	3	13	2.6	9	8	9	8	7	41	8.2	8	7	7	7	8	37	7.4	8	8	8	24	8	8	7	8	23	7.66667
			3	3	3	3	4	16	3.2	7	8	9	9	8	41	8.2	8	8	8	8	8	40	8	7	7	7	21	7	7	8	8	23	7.66667
			2	3	2	2	2	11	2.2	9	8	7	8	9	41	8.2	7	8	8	8	7	38	7.6	7	7	7	21	7	8	8	7	23	7.66667
			3	4	4	5	3	19	3.8	9	8	8	8	8	41	8.2	8	7	7	7	7	36	7.2	7	7	7	21	7	7	8	8	23	7.66667
			1	1	2	3	2	9	1.8	9	8	7	8	9	41	8.2	6	5	5	6	4	26	5.2	8	9	9	26	8.66667	8	7	7	22	7.33333
			1	2	2	3	2	10	2	8	9	7	8	9	41	8.2	4	5	6	6	5	26	5.2	5	5	6	16	5.33333	4	5	6	15	5
			3	2	3	1	1	10	2	8	9	8	9	7	41	8.2	7	7	7	7	9	37	7.4	6	6	5	17	5.66667	5	4	5	14	4.66667
			6	7	4	4	5	26	5.2	8	9	8	9	7	41	8.2	8	7	8	9	7	39	7.8	7	9	8	24	8	7	7	9	23	7.66667
			5	5	3	4	4	21	4.2	8	9	9	8	7	41	8.2	8	7	7	8	8	38	7.6	8	8	8	24	8	8	8	7	23	7.66667
			2	2	3	3	2	12	2.4	8	9	8	9	7	41	8.2	8	8	7	7	8	38	7.6	8	8	7	23	7.66667	7	7	7	21	7
			6	6	7	6	5	30	6	8	9	9	8	7	41	8.2	6	8	8	7	6	35	7	8	8	7	23	7.66667	6	7	8	21	7
			3	0	0	2	3	8	1.6	8	8	8	9	8	41	8.2	6	8	7	7	7	35	7	8	9	9	26	8.66667	7	6	7	20	6.66667
			2	3	4	3	5	17	3.4	8	8	8	7	10	41	8.2	7	8	8	7	7	37	7.4	9	10	9	28	9.33333	4	4	4	12	4
			5	6	6	4	7	28	5.6	9	7	8	8	9	41	8.2	8	8	7	9	8	40	8	9	9	10	28	9.33333	9	9	9	27	9
36	8.10.	Kidneys are not good, can animal kidneys make up for it?	0	0	0	1	2	3	0.6	8	8	9	9	7	41	8.2	5	7	6	5	6	29	5.8	9	9	8	26	8.66667	9	9	8	26	8.66667
			3	4	2	1	5	15	3	7	8	9	9	8	41	8.2	7	8	8	7	7	37	7.4	8	9	8	25	8.33333	8	9	9	26	8.66667
119	4.23	Kidney disease patients are most afraid to hear three words	4	2	4	6	8	24	4.8	9	7	8	8	9	41	8.2	6	8	7	10	8	39	7.8	8	8	10	26	8.66667	8	8	7	23	7.66667
			3	1	2	3	3	12	2.4	8	9	9	8	7	41	8.2	8	8	8	8	9	41	8.2	9	9	7	25	8.33333	7	8	7	22	7.33333
			6	4	5	7	4	26	5.2	8	9	9	8	7	41	8.2	6	7	7	8	7	35	7	6	9	9	24	8	8	8	6	22	7.33333
			2	3	2	3	1	11	2.2	8	9	8	9	7	41	8.2	7	8	8	7	8	38	7.6	9	10	9	28	9.33333	7	6	7	20	6.66667
			2	3	2	1	4	12	2.4	8	9	9	8	7	41	8.2	6	7	7	6	8	34	6.8	10	9	9	28	9.33333	7	6	7	20	6.66667
			2	1	0	2	2	7	1.4	9	7	8	8	9	41	8.2	1	1	1	1	2	6	1.2	3	3	2	8	2.66667	4	3	2	9	3
			5	6	4	2	7	24	4.8	8	9	9	8	7	41	8.2	5	4	6	6	5	26	5.2	1	1	0	2	0.666667	0	1	1	2	0.666667
110	5.29	How to detect polycystic kidneys early	5	7	8	7	8	35	7	8	8	9	9	7	41	8.2	9	9	8	9	7	42	8.4	9	10	9	28	9.33333	10	9	10	29	9.66667
			6	2	5	4	6	23	4.6	7	8	9	9	8	41	8.2	9	8	7	8	8	40	8	9	9	9	27	9	10	9	10	29	9.66667
141	4.6	How proteinuria is classified in children	2	1	1	2	3	9	1.8	7	8	9	9	8	41	8.2	7	8	8	9	9	41	8.2	9	9	10	28	9.33333	9	9	9	27	9
			5	5	4	3	6	23	4.6	7	8	9	9	8	41	8.2	6	7	7	6	8	34	6.8	8	8	9	25	8.33333	8	9	10	27	9
			5	2	3	6	5	21	4.2	8	8	8	8	9	41	8.2	8	8	7	9	8	40	8	9	10	8	27	9	8	9	9	26	8.66667
			3	3	4	4	3	17	3.4	8	8	9	8	8	41	8.2	7	7	7	8	8	37	7.4	6	7	7	20	6.66667	8	8	8	24	8
			2	2	3	3	3	13	2.6	8	9	8	9	7	41	8.2	8	8	7	8	8	39	7.8	7	8	8	23	7.66667	7	8	8	23	7.66667
			2	3	2	2	3	12	2.4	8	9	9	8	7	41	8.2	7	7	8	7	8	37	7.4	7	8	8	23	7.66667	8	8	7	23	7.66667
			6	6	7	7	5	31	6.2	9	7	8	8	9	41	8.2	6	5	4	5	6	26	5.2	4	4	4	12	4	6	6	6	18	6
			5	6	5	4	5	25	5	8	8	9	9	7	41	8.2	3	4	4	3	2	16	3.2	5	6	6	17	5.66667	5	6	4	15	5
			1	3	3	2	4	13	2.6	7	8	9	9	8	41	8.2	7	6	4	5	4	26	5.2	4	5	6	15	5	5	5	5	15	5
			5	5	7	6	5	28	5.6	8	9	9	7	8	41	8.2	9	8	7	8	7	39	7.8	8	7	6	21	7	4	4	2	10	3.33333
			3	4	5	4	3	19	3.8	9	7	8	8	9	41	8.2	2	3	4	4	3	16	3.2	7	6	5	18	6	3	3	3	9	3
			3	0	4	2	2	11	2.2	9	7	8	8	9	41	8.2	5	4	6	6	5	26	5.2	1	1	0	2	0.666667	0	1	1	2	0.666667
			6	2	5	4	6	23	4.6	8	9	9	7	8	41	8.2	9	8	7	8	8	40	8	9	9	9	27	9	10	9	10	29	9.66667
			3	4	3	4	2	16	3.2	9	8	9	7	8	41	8.2	8	8	8	7	8	39	7.8	7	8	7	22	7.33333	9	10	8	27	9
			1	0	2	1	2	6	1.2	8	9	8	8	8	41	8.2	7	6	7	8	7	35	7	9	9	9	27	9	8	9	9	26	8.66667
			3	2	1	2	1	9	1.8	9	8	8	7	9	41	8.2	8	8	7	6	8	37	7.4	8	8	9	25	8.33333	9	8	9	26	8.66667
			3	3	2	2	3	13	2.6	9	7	8	8	9	41	8.2	8	8	7	8	7	38	7.6	8	8	7	23	7.66667	8	8	9	25	8.33333
			3	5	2	6	5	21	4.2	9	7	8	8	9	41	8.2	7	7	8	6	8	36	7.2	9	8	8	25	8.33333	7	8	9	24	8
			2	3	3	4	3	15	3	9	9	8	7	8	41	8.2	7	7	7	6	7	34	6.8	9	10	10	29	9.66667	7	8	8	23	7.66667
			1	0	2	4	3	10	2	9	7	8	8	9	41	8.2	7	7	6	6	7	33	6.6	9	9	10	28	9.33333	8	7	8	23	7.66667
2	9.18	Steady four highs	2	2	4	4	2	14	2.8	9	9	8	7	8	41	8.2	8	8	10	10	8	44	8.8	8	8	10	26	8.66667	8	7	8	23	7.66667
			3	2	2	2	3	12	2.4	8	8	7	9	9	41	8.2	9	8	9	9	8	43	8.6	8	9	9	26	8.66667	8	7	8	23	7.66667
			5	2	2	4	6	19	3.8	9	9	8	7	8	41	8.2	10	8	8	9	8	43	8.6	9	9	8	26	8.66667	7	7	9	23	7.66667
			4	3	2	3	3	15	3	8	8	7	9	9	41	8.2	8	8	9	7	7	39	7.8	8	8	8	24	8	8	7	8	23	7.66667
			8	7	7	7	8	37	7.4	9	8	9	7	8	41	8.2	6	6	8	9	7	36	7.2	8	6	6	20	6.66667	6	5	6	17	5.66667
			3	5	4	5	6	23	4.6	9	7	8	8	9	41	8.2	8	7	7	8	6	36	7.2	9	10	10	29	9.66667	5	6	5	16	5.33333
			2	3	4	3	4	16	3.2	8	9	9	8	7	41	8.2	5	5	5	5	6	26	5.2	5	4	3	12	4	5	5	4	14	4.66667
			3	2	3	8	5	21	4.2	9	7	8	8	9	41	8.2	5	5	5	5	6	26	5.2	5	4	3	12	4	5	5	4	14	4.66667
			2	2	1	2	1	8	1.6	9	7	8	8	9	41	8.2	6	5	6	6	5	28	5.6	8	9	9	26	8.66667	4	5	4	13	4.33333
			5	5	5	5	7	27	5.4	9	7	8	8	9	41	8.2	6	7	7	7	6	33	6.6	6	6	8	20	6.66667	4	5	4	13	4.33333
			0	3	4	2	1	10	2	7	8	9	8	9	41	8.2	5	6	5	5	4	25	5	5	6	4	15	5	4	4	5	13	4.33333
			6	5	5	4	4	24	4.8	9	7	8	8	9	41	8.2	7	8	8	7	7	37	7.4	5	6	7	18	6	5	3	4	12	4
			2	2	1	2	1	8	1.6	9	7	8	8	9	41	8.2	6	5	6	6	5	28	5.6	8	9	9	26	8.66667	4	3	4	11	3.66667
			3	2	1	1	3	10	2	7	9	8	9	8	41	8.2	8	9	8	8	7	40	8	8	7	6	21	7	4	3	4	11	3.66667
			3	2	3	3	2	13	2.6	8	9	9	7	8	41	8.2	7	7	8	9	7	38	7.6	7	6	6	19	6.33333	3	4	4	11	3.66667
			2	2	0	1	1	6	1.2	9	7	8	8	9	41	8.2	6	5	5	6	7	29	5.8	9	9	8	26	8.66667	4	2	3	9	3
			2	2	4	3	4	15	3	9	8	8	7	9	41	8.2	2	3	4	4	3	16	3.2	7	6	5	18	6	3	3	3	9	3
			8	6	7	8	6	35	7	7	8	9	8	9	41	8.2	2	3	4	4	3	16	3.2	7	6	5	18	6	3	3	3	9	3
			5	6	6	5	4	26	5.2	7	8	9	8	9	41	8.2	1	1	1	1	2	6	1.2	3	3	2	8	2.66667	4	3	2	9	3
			5	2	6	0	3	16	3.2	8	9	8	9	7	41	8.2	8	7	7	8	6	36	7.2	9	8	9	26	8.66667	10	10	10	30	10
			5	2	4	6	5	22	4.4	8	9	9	8	7	41	8.2	8	8	9	7	8	40	8	9	10	10	29	9.66667	10	9	10	29	9.66667
			7	7	6	8	8	36	7.2	8	9	9	7	8	41	8.2	8	9	9	7	8	41	8.2	9	8	9	26	8.66667	10	8	9	27	9
			0	2	5	4	3	14	2.8	7	8	9	9	8	41	8.2	8	7	8	6	7	36	7.2	10	9	9	28	9.33333	9	9	8	26	8.66667
			5	4	3	3	2	17	3.4	9	9	8	7	8	41	8.2	8	8	7	7	6	36	7.2	9	9	10	28	9.33333	9	8	9	26	8.66667
9	831	The kidneys love these 4 foods	5	6	7	6	7	31	6.2	9	8	8	8	8	41	8.2	9	8	7	8	7	39	7.8	8	9	9	26	8.66667	9	8	9	26	8.66667
			4	5	3	5	6	23	4.6	8	9	9	7	8	41	8.2	7	8	8	8	7	38	7.6	8	9	8	25	8.33333	9	8	9	26	8.66667
48	7.13	High-salt diet	2	6	7	4	4	23	4.6	9	8	8	7	9	41	8.2	6	8	8	10	8	40	8	8	8	8	24	8	8	7	10	25	8.33333
			3	3	2	4	3	15	3	8	9	8	9	7	41	8.2	8	7	8	7	7	37	7.4	7	8	8	23	7.66667	8	8	9	25	8.33333
			2	4	3	1	1	11	2.2	8	9	9	8	7	41	8.2	8	8	8	8	7	39	7.8	6	7	8	21	7	8	8	9	25	8.33333
			3	2	2	6	2	15	3	9	7	8	8	9	41	8.2	8	7	7	8	8	38	7.6	9	8	8	25	8.33333	7	8	9	24	8
			4	3	4	3	2	16	3.2	9	8	9	7	8	41	8.2	6	6	6	6	6	30	6	6	6	7	19	6.33333	8	8	8	24	8
			4	3	5	4	5	21	4.2	9	7	8	8	9	41	8.2	7	6	6	5	6	30	6	9	10	9	28	9.33333	7	8	8	23	7.66667
115	4.28	Does chronic nephritis really become deficient	2	2	2	4	4	14	2.8	8	9	7	8	9	41	8.2	8	8	10	10	8	44	8.8	8	8	10	26	8.66667	8	8	7	23	7.66667
			2	2	2	1	1	8	1.6	8	7	8	9	9	41	8.2	9	9	8	8	8	42	8.4	9	9	8	26	8.66667	8	7	8	23	7.66667
			4	3	3	2	6	18	3.6	8	7	9	8	9	41	8.2	8	8	9	7	7	39	7.8	8	7	8	23	7.66667	8	8	7	23	7.66667
100	5.11	Uremia appears to be aware of these signals	4	2	4	6	8	24	4.8	8	9	8	9	7	41	8.2	6	8	8	10	8	40	8	8	8	10	26	8.66667	8	7	7	22	7.33333
			0	3	3	4	2	12	2.4	8	9	8	9	7	41	8.2	7	7	8	6	7	35	7	6	7	7	20	6.66667	7	6	7	20	6.66667
			3	5	6	4	5	23	4.6	8	9	9	8	7	41	8.2	6	7	7	7	6	33	6.6	6	6	6	18	6	6	6	8	20	6.66667
			2	3	2	3	2	12	2.4	9	7	8	8	9	41	8.2	6	7	7	6	6	32	6.4	6	6	6	18	6	6	6	6	18	6
114	5.22	The kidneys are not good at these aspects	3	4	4	5	2	18	3.6	9	7	8	8	9	41	8.2	8	7	9	8	8	40	8	9	9	8	26	8.66667	6	5	5	16	5.33333
			3	2	4	3	2	14	2.8	9	7	8	8	9	41	8.2	7	7	6	7	6	33	6.6	6	7	7	20	6.66667	4	6	5	15	5
			5	3	4	2	6	20	4	9	7	8	8	9	41	8.2	4	4	4	4	3	19	3.8	2	3	2	7	2.33333	5	5	5	15	5
			8	7	8	9	7	39	7.8	8	8	9	7	9	41	8.2	8	7	8	8	9	40	8	6	6	6	18	6	4	5	4	13	4.33333
			2	1	2	2	3	10	2	9	9	7	8	8	41	8.2	7	7	8	7	9	38	7.6	7	7	6	20	6.66667	3	3	3	9	3
			3	3	2	3	3	14	2.8	8	9	9	8	7	41	8.2	2	3	4	4	3	16	3.2	7	6	5	18	6	3	3	3	9	3
			0	0	1	0	0	1	0.2	8	8	9	7	9	41	8.2	1	1	1	1	2	6	1.2	3	3	2	8	2.66667	4	3	2	9	3
			3	5	2	2	5	17	3.4	7	8	9	9	8	41	8.2	1	1	1	1	2	6	1.2	3	3	2	8	2.66667	4	3	2	9	3
			2	1	1	2	0	6	1.2	8	9	9	8	7	41	8.2	1	1	1	1	2	6	1.2	3	3	2	8	2.66667	4	3	2	9	3
			3	3	1	1	2	10	2	9	7	8	8	9	41	8.2	8	8	8	8	5	37	7.4	5	4	5	14	4.66667	4	2	2	8	2.66667
			3	4	5	4	3	19	3.8	9	8	9	8	7	41	8.2	5	4	6	6	5	26	5.2	1	1	0	2	0.666667	0	1	1	2	0.666667
			3	3	3	3	3	15	3	8	9	9	7	8	41	8.2	7	7	8	8	8	38	7.6	9	8	8	25	8.33333	9	9	9	27	9
			0	2	0	0	0	2	0.4	8	9	8	9	7	41	8.2	7	8	7	4	6	32	6.4	9	10	8	27	9	8	9	9	26	8.66667
			3	4	2	1	5	15	3	8	9	9	8	7	41	8.2	7	8	8	7	7	37	7.4	8	9	8	25	8.33333	8	9	9	26	8.66667
			2	2	1	3	1	9	1.8	9	7	8	8	9	41	8.2	6	7	7	7	6	33	6.6	6	8	7	21	7	8	6	8	22	7.33333
3	9.28	Do you know how high blood pressure hurts the kidneys	1	2	0	2	3	8	1.6	9	9	8	7	8	41	8.2	8	8	8	7	9	40	8	8	9	10	27	9	8	7	6	21	7
22	525	Drink water for three periods	3	4	3	3	2	15	3	6	9	8	9	9	41	8.2	9	9	9	10	8	45	9	9	9	8	26	8.66667	7	5	6	18	6
			2	2	1	2	1	8	1.6	9	9	8	8	7	41	8.2	6	5	6	6	5	28	5.6	8	9	9	26	8.66667	3	4	3	10	3.33333
			5	6	3	4	5	23	4.6	9	9	8	8	7	41	8.2	7	8	8	8	9	40	8	9	10	9	28	9.33333	9	9	8	26	8.66667
			1	1	0	2	3	7	1.4	9	9	8	8	7	41	8.2	6	6	7	8	7	34	6.8	8	8	9	25	8.33333	8	7	9	24	8
			2	1	4	3	3	13	2.6	8	9	9	8	7	41	8.2	8	8	7	7	7	37	7.4	8	7	8	23	7.66667	7	8	7	22	7.33333
44	7.17	Urine is more "loose stool" afraid of cold	4	2	4	6	8	24	4.8	9	8	9	7	8	41	8.2	6	8	7	8	4.5	33.5	6.7	8	8	10	26	8.66667	6	7	7	20	6.66667
			6	6	5	6	6	29	5.8	7	8	8	9	9	41	8.2	6	8	9	8	7	38	7.6	7	6	8	21	7	6	8	6	20	6.66667
			8	6	7	6	6	33	6.6	7	8	9	9	8	41	8.2	7	8	9	8	7	39	7.8	8	7	8	23	7.66667	4	4	2	10	3.33333
			3	3	4	4	3	17	3.4	8	8	9	8	8	41	8.2	6	8	8	9	9	40	8	9	9	8	26	8.66667	9	9	9	27	9
23	524	The little boy was diagnosed with advanced kidney cancer	3	2	1	1	1	8	1.6	8	9	8	8	8	41	8.2	10	8	9	9	10	46	9.2	7	8	7	22	7.33333	9	8	9	26	8.66667
			3	2	2	2	3	12	2.4	8	9	8	9	7	41	8.2	7	6	7	8	8	36	7.2	7	6	6	19	6.33333	7	6	7	20	6.66667
10	9.22	A picture to read the rumors about bad kidneys	5	6	5	7	4	27	5.4	8	9	9	8	7	41	8.2	8	10	9	9	9	45	9	9	9	10	28	9.33333	8	6	5	19	6.33333
			2	1	0	0	1	4	0.8	8	9	8	9	7	41	8.2	7	6	4	5	4	26	5.2	4	5	6	15	5	5	5	5	15	5
			2	3	4	5	6	20	4	8	9	9	8	7	41	8.2	4	4	4	4	3	19	3.8	2	3	2	7	2.33333	5	5	5	15	5
			3	2	0	1	3	9	1.8	8	8	9	8	8	41	8.2	8	8	7	9	8	40	8	9	10	9	28	9.33333	9	8	9	26	8.66667
30	8.18	Kidney friends ignore the low-protein diet	5	6	5	7	4	27	5.4	8	8	9	8	8	41	8.2	8	10	9	9	9	45	9	9	9	10	28	9.33333	4	6	8	18	6
18	8.26	Is there protein in the urine necessarily kidney disease?	2	2	4	4	2	14	2.8	8	9	8	8	8	41	8.2	6	8	8	8	8	38	7.6	8	8	10	26	8.66667	4	6	5	15	5
			3	2	1	2	2	10	2	8	9	8	8	8	41	8.2	5	6	5	5	4	25	5	5	6	4	15	5	4	4	5	13	4.33333
			3	2	2	3	4	14	2.8	8	8	8	9	8	41	8.2	6	6	5	6	5	28	5.6	9	9	9	27	9	2	3	2	7	2.33333
			0	0	0	1	2	3	0.6	8	9	8	8	8	41	8.2	9	10	10	8	7	44	8.8	8	9	9	26	8.66667	10	9	9	28	9.33333
			1	1	2	4	2	10	2	8	8	9	8	8	41	8.2	7	7	6	8	7	35	7	9	9	8	26	8.66667	9	9	10	28	9.33333
			3	3	3	3	2	14	2.8	8	9	8	8	8	41	8.2	8	7	7	8	8	38	7.6	9	8	8	25	8.33333	7	8	9	24	8
			1	3	4	4	4	16	3.2	8	8	9	8	8	41	8.2	7	7	8	8	8	38	7.6	7	8	8	23	7.66667	8	8	8	24	8
			5	4	3	1	1	14	2.8	8	9	8	8	8	41	8.2	8	9	8	8	8	41	8.2	6	7	8	21	7	8	8	8	24	8
			2	2	3	1	1	9	1.8	8	8	9	8	8	41	8.2	8	8	8	8	7	39	7.8	6	7	8	21	7	8	8	8	24	8
			3	4	2	0	5	14	2.8	8	8	9	8	8	41	8.2	7	8	8	9	6	38	7.6	9	9	9	27	9	8	7	8	23	7.66667
			8	7	8	8	8	39	7.8	8	9	8	8	8	41	8.2	9	7	8	7	7	38	7.6	8	9	8	25	8.33333	8	8	7	23	7.66667
			3	3	2	5	5	18	3.6	8	8	9	8	8	41	8.2	7	8	8	8	8	39	7.8	8	8	8	24	8	7	8	8	23	7.66667
			3	4	3	3	2	15	3	9	8	8	8	8	41	8.2	7	6	6	7	6	32	6.4	9	9	10	28	9.33333	7	6	7	20	6.66667
123	4.21	How to treat chronic kidney disease and how to start	2	2	2	4	4	14	2.8	9	9	7	8	8	41	8.2	4	4	6	6	6	26	5.2	6	6	8	20	6.66667	4	6	8	18	6
			3	2	2	3	4	14	2.8	9	8	8	8	8	41	8.2	6	6	6	5	6	29	5.8	6	6	6	18	6	7	6	5	18	6
			2	3	4	3	5	17	3.4	9	8	8	8	8	41	8.2	7	8	8	7	7	37	7.4	9	10	9	28	9.33333	5	6	6	17	5.66667
			5	2	4	4	6	21	4.2	8	7	8	9	9	41	8.2	8	8	7	9	7	39	7.8	9	7	8	24	8	8	8	7	23	7.66667
			3	3	2	3	3	14	2.8	9	9	7	9	7	41	8.2	8	7	7	7	8	37	7.4	7	8	8	23	7.66667	8	7	8	23	7.66667
			3	3	4	4	2	16	3.2	9	9	8	6	9	41	8.2	8	8	8	8	7	39	7.8	8	7	8	23	7.66667	8	8	9	25	8.33333
			4	5	4	5	5	23	4.6	7	8	9	8	9	41	8.2	9	8	9	8	8	42	8.4	9	9	8	26	8.66667	8	8	8	24	8
			3	3	2	2	2	12	2.4	8	8	7	9	9	41	8.2	8	7	7	6	8	36	7.2	10	9	9	28	9.33333	7	8	8	23	7.66667
			3	4	2	0	5	14	2.8	7	9	9	8	8	41	8.2	7	8	8	9	6	38	7.6	9	9	9	27	9	8	7	8	23	7.66667
			2	6	2	3	0	13	2.6	8	9	9	7	8	41	8.2	8	6	7	7	8	36	7.2	7	9	9	25	8.33333	9	7	7	23	7.66667
			2	1	1	2	3	9	1.8	8	8	9	9	7	41	8.2	7	8	8	7	7	37	7.4	7	8	8	23	7.66667	8	7	8	23	7.66667
			3	5	5	4	5	22	4.4	7	9	7	9	9	41	8.2	8	7	6	6	8	35	7	9	9	10	28	9.33333	7	6	7	20	6.66667
20	9.11	Delay renal function in how much blood pressure is controlled	2	4	4	1	2	13	2.6	7	9	9	9	7	41	8.2	5	4	6	5	3	23	4.6	7	8	7	22	7.33333	7	6	6	19	6.33333
			2	3	1	1	2	9	1.8	8	9	9	7	8	41	8.2	6	6	6	5	6	29	5.8	6	6	6	18	6	7	6	5	18	6
			5	4	5	6	4	24	4.8	7	9	7	9	9	41	8.2	8	7	7	9	8	39	7.8	6	7	6	19	6.33333	5	6	5	16	5.33333
			2	0	0	2	4	8	1.6	9	9	8	9	6	41	8.2	8	7	6	6	7	34	6.8	8	7	7	22	7.33333	8	7	8	23	7.66667
			0	0	0	0	0	0	0	8	9	7	9	8	41	8.2	7	6	6	7	8	34	6.8	7	8	7	22	7.33333	7	8	8	23	7.66667
			1	3	2	3	1	10	2	9	9	8	7	8	41	8.2	7	8	8	7	8	38	7.6	6	8	7	21	7	7	7	8	22	7.33333
			2	2	0	1	3	8	1.6	9	9	8	8	7	41	8.2	6	7	7	6	8	34	6.8	9	10	9	28	9.33333	8	6	7	21	7
			3	1	3	2	3	12	2.4	9	9	8	8	7	41	8.2	7	8	6	8	7	36	7.2	9	7	9	25	8.33333	6	6	8	20	6.66667
			3	2	5	3	1	14	2.8	8	9	7	9	8	41	8.2	8	7	8	8	7	38	7.6	5	8	7	20	6.66667	7	7	6	20	6.66667
			2	0	0	2	1	5	1	9	7	9	7	9	41	8.2	6	7	7	6	8	34	6.8	9	10	10	29	9.66667	6	7	6	19	6.33333
			6	4	5	5	6	26	5.2	8	7	8	9	9	41	8.2	6	7	7	6	6	32	6.4	8	7	7	22	7.33333	6	7	6	19	6.33333
			3	2	3	1	3	12	2.4	9	8	8	9	7	41	8.2	7	8	7	9	8	39	7.8	8	8	9	25	8.33333	6	7	7	20	6.66667
			3	2	3	1	2	11	2.2	9	7	8	9	8	41	8.2	8	9	9	6	9	41	8.2	7	8	7	22	7.33333	7	5	8	20	6.66667
			2	2	2	2	4	12	2.4	9	9	7	8	8	41	8.2	7	6	7	6	7	33	6.6	6	7	7	20	6.66667	6	6	7	19	6.33333
122	4.21	What is the cause of kidney disease in young people	2	2	2	4	4	14	2.8	8	7	8	9	9	41	8.2	4	5	6	6	6	27	5.4	6	6	8	20	6.66667	6	6	6	18	6
			5	6	5	7	6	29	5.8	7	9	9	7	9	41	8.2	6	5	4	5	6	26	5.2	4	4	4	12	4	6	6	6	18	6
			3	2	3	1	3	12	2.4	8	9	9	8	7	41	8.2	4	6	5	5	6	26	5.2	7	5	5	17	5.66667	6	6	5	17	5.66667
			2	3	4	4	5	18	3.6	8	9	7	9	8	41	8.2	3	4	4	3	2	16	3.2	5	6	6	17	5.66667	5	6	4	15	5
			3	2	2	3	3	13	2.6	8	8	9	9	7	41	8.2	8	7	8	8	7	38	7.6	8	8	8	24	8	8	9	8	25	8.33333
			2	3	1	2	2	10	2	8	9	9	8	7	41	8.2	9	9	7	8	8	41	8.2	7	7	9	23	7.66667	7	6	7	20	6.66667
			2	1	1	2	1	7	1.4	8	9	9	8	7	41	8.2	6	6	5	6	5	28	5.6	9	10	9	28	9.33333	7	8	8	23	7.66667
			5	5	3	4	4	21	4.2	8	9	7	9	8	41	8.2	8	7	7	8	8	38	7.6	8	8	8	24	8	8	8	10	26	8.66667
			1	0	0	0	0	1	0.2	9	8	9	7	8	41	8.2	9	10	8	8	7	42	8.4	8	9	7	24	8	8	6	8	22	7.33333
			6	5	7	6	4	28	5.6	9	7	9	7	9	41	8.2	9	8	7	9	9	42	8.4	7	5	7	19	6.33333	7	7	5	19	6.33333
			3	4	3	3	5	18	3.6	8	9	8	9	7	41	8.2	7	6	7	6	6	32	6.4	9	9	10	28	9.33333	6	5	6	17	5.66667
			6	5	7	6	6	30	6	7	8	9	9	8	41	8.2	8	7	8	6	7	36	7.2	7	7	8	22	7.33333	4	4	7	15	5
			2	2	2	1	2	9	1.8	7	9	8	8	9	41	8.2	3	4	4	3	2	16	3.2	5	6	6	17	5.66667	5	6	4	15	5
			4	6	2	4	4	20	4	7	9	9	9	7	41	8.2	7	6	4	5	4	26	5.2	4	5	6	15	5	5	5	5	15	5
			5	4	6	3	5	23	4.6	8	9	8	9	7	41	8.2	4	5	6	6	5	26	5.2	5	5	6	16	5.33333	4	5	6	15	5
			3	2	3	1	3	12	2.4	8	9	9	8	7	41	8.2	1	1	1	1	2	6	1.2	3	3	2	8	2.66667	4	3	2	9	3
			5	6	6	7	6	30	6	9	9	7	7	9	41	8.2	7	8	8	9	8	40	8	9	9	10	28	9.33333	8	9	8	25	8.33333
			2	3	2	0	1	8	1.6	9	7	9	8	8	41	8.2	7	8	8	7	7	37	7.4	8	9	8	25	8.33333	7	8	9	24	8
			2	0	3	0	0	5	1	7	8	9	9	8	41	8.2	7	6	7	7	7	34	6.8	8	8	8	24	8	7	8	8	23	7.66667
			2	3	4	3	4	16	3.2	9	8	7	9	8	41	8.2	7	7	6	7	7	34	6.8	7	7	8	22	7.33333	8	7	8	23	7.66667
			6	5	6	6	4	27	5.4	8	9	8	7	9	41	8.2	7	6	7	7	7	34	6.8	7	7	6	20	6.66667	7	7	7	21	7
64	6.24	Urinary tract infection of the upper respiratory tract	2	2	2	4	4	14	2.8	8	9	8	9	7	41	8.2	4	4	8	8	8	32	6.4	8	8	8	24	8	4	5	5	14	4.66667
			2	2	2	3	2	11	2.2	8	9	9	8	7	41	8.2	6	5	7	7	6	31	6.2	9	9	8	26	8.66667	4	4	5	13	4.33333
			7	8	8	7	8	38	7.6	9	8	8	7	9	41	8.2	5	4	6	6	5	26	5.2	1	1	0	2	0.666667	0	1	1	2	0.666667
			2	1	4	3	2	12	2.4	7	8	8	8	9	40	8	7	7	8	8	8	38	7.6	8	9	9	26	8.66667	9	10	9	28	9.33333
			3	4	3	2	4	16	3.2	6	8	8	8	10	40	8	8	7	7	9	8	39	7.8	9	10	10	29	9.66667	9	9	9	27	9
			3	2	3	4	3	15	3	9	8	7	8	8	40	8	7	7	8	7	9	38	7.6	9	9	10	28	9.33333	9	9	9	27	9
			4	6	3	3	0	16	3.2	6	9	8	8	9	40	8	8	8	9	7	8	40	8	7	8	8	23	7.66667	7	7	8	22	7.33333
			4	3	3	4	2	16	3.2	8	8	8	7	9	40	8	8	7	7	8	8	38	7.6	7	8	8	23	7.66667	9	10	10	29	9.66667
			6	7	8	7	6	34	6.8	6	8	8	8	10	40	8	8	9	9	8	9	43	8.6	9	10	10	29	9.66667	9	9	10	28	9.33333
			6	7	8	7	6	34	6.8	7	8	8	8	9	40	8	8	9	9	8	9	43	8.6	10	9	9	28	9.33333	10	9	9	28	9.33333
96	6.6	These three phenomena allow you to send information about kidney problems in a timely manner	5	6	5	7	4	27	5.4	6	8	8	8	10	40	8	9	9	7	8	9	42	8.4	9	10	9	28	9.33333	8	10	10	28	9.33333
			2	4	3	5	6	20	4	6	8	9	8	9	40	8	8	8	9	7	8	40	8	9	9	10	28	9.33333	9	9	10	28	9.33333
116	5.19	What causes proteinuria to appear	3	5	4	4	4	20	4	8	8	8	8	8	40	8	7	6	6	6	7	32	6.4	9	8	7	24	8	8	10	10	28	9.33333
			2	2	3	3	4	14	2.8	8	8	8	8	8	40	8	8	7	8	7	8	38	7.6	8	7	8	23	7.66667	9	10	9	28	9.33333
			4	4	4	4	2	18	3.6	8	9	9	7	7	40	8	7	7	8	8	8	38	7.6	8	8	8	24	8	7	7	9	23	7.66667
			5	2	4	4	3	18	3.6	8	7	8	9	8	40	8	4	5	6	6	5	26	5.2	5	5	6	16	5.33333	4	5	6	15	5
			3	1	1	1	3	9	1.8	8	8	8	7	9	40	8	4	5	6	6	5	26	5.2	5	5	6	16	5.33333	4	5	6	15	5
			2	1	3	2	2	10	2	8	7	9	8	8	40	8	4	5	6	6	5	26	5.2	5	5	6	16	5.33333	4	5	6	15	5
			6	7	5	4	7	29	5.8	8	8	7	9	8	40	8	7	6	4	5	4	26	5.2	4	5	6	15	5	5	5	5	15	5
			5	4	5	6	3	23	4.6	8	8	9	8	7	40	8	1	1	1	1	2	6	1.2	3	3	2	8	2.66667	4	3	2	9	3
			8	6	7	7	8	36	7.2	8	7	9	8	8	40	8	5	4	6	6	5	26	5.2	1	1	0	2	0.666667	0	1	1	2	0.666667
			5	3	5	4	5	22	4.4	8	8	8	8	8	40	8	8	8	7	6	6	35	7	9	9	9	27	9	9	10	10	29	9.66667
129	5.2	Kidney injury drugs are remembered in one sentence	2	3	3	4	3	15	3	8	8	8	8	8	40	8	8	9	7	6	8	38	7.6	9	10	9	28	9.33333	9	9	8	26	8.66667
			3	4	2	1	5	15	3	8	8	8	8	8	40	8	7	8	8	7	7	37	7.4	8	9	8	25	8.33333	8	9	9	26	8.66667
			8	7	8	8	7	38	7.6	7	8	8	8	9	40	8	6	6	7	6	8	33	6.6	9	7	9	25	8.33333	7	8	8	23	7.66667
8	903	You don't know the truth about kidney disease	3	2	5	4	6	20	4	8	8	8	8	8	40	8	8	9	8	8	8	41	8.2	8	9	9	26	8.66667	7	8	7	22	7.33333
29	507	Uric acid has dropped, why is there still gout	4	3	5	6	4	22	4.4	8	8	8	8	8	40	8	8	7	8	6	6	35	7	5	6	7	18	6	7	8	7	22	7.33333
			2	2	3	3	2	12	2.4	8	8	8	8	8	40	8	7	9	7	7	8	38	7.6	7	7	8	22	7.33333	8	7	6	21	7
			2	3	1	2	3	11	2.2	8	8	8	8	8	40	8	7	8	7	8	8	38	7.6	8	7	7	22	7.33333	7	7	7	21	7
			6	5	7	6	4	28	5.6	8	8	8	8	8	40	8	7	7	8	9	8	39	7.8	7	7	9	23	7.66667	7	7	6	20	6.66667
			2	2	2	1	1	8	1.6	8	8	8	8	8	40	8	6	7	6	7	6	32	6.4	7	6	7	20	6.66667	7	7	6	20	6.66667
			1	0	2	2	1	6	1.2	8	8	8	8	8	40	8	8	7	7	8	7	37	7.4	10	9	9	28	9.33333	6	7	6	19	6.33333
			3	2	1	1	2	9	1.8	8	8	8	8	8	40	8	8	8	9	6	6	37	7.4	8	7	8	23	7.66667	6	6	7	19	6.33333
			3	1	1	3	1	9	1.8	8	8	7	9	8	40	8	8	7	9	7	7	38	7.6	8	8	6	22	7.33333	5	7	7	19	6.33333
			4	5	4	6	6	25	5	8	8	8	8	8	40	8	7	8	8	7	8	38	7.6	7	7	6	20	6.66667	6	7	6	19	6.33333
			2	1	2	2	3	10	2	8	8	8	8	8	40	8	4	5	6	6	5	26	5.2	5	5	6	16	5.33333	4	5	6	15	5
			8	7	6	8	7	36	7.2	8	8	8	8	8	40	8	7	8	7	8	8	38	7.6	8	7	7	22	7.33333	4	6	4	14	4.66667
			0	0	0	0	1	1	0.2	8	8	8	8	8	40	8	2	3	4	4	3	16	3.2	7	6	5	18	6	3	3	3	9	3
			5	4	6	4	4	23	4.6	8	7	8	8	9	40	8	9	9	9	8	7	42	8.4	10	9	9	28	9.33333	10	10	9	29	9.66667
			3	5	4	5	4	21	4.2	8	7	8	8	9	40	8	8	9	8	8	8	41	8.2	9	8	9	26	8.66667	9	10	9	28	9.33333
24	9.7	You know what our bodies are afraid of	3	5	5	4	5	22	4.4	7	8	8	9	8	40	8	9	9	10	10	9	47	9.4	9	9	10	28	9.33333	9	9	9	27	9
			3	5	2	6	5	21	4.2	7	8	8	9	8	40	8	9	8	8	9	7	41	8.2	10	8	9	27	9	8	9	9	26	8.66667
			5	6	4	2	6	23	4.6	8	8	7	9	8	40	8	9	8	7	8	8	40	8	8	10	9	27	9	9	9	8	26	8.66667
			3	2	1	2	1	9	1.8	8	8	9	7	8	40	8	8	8	7	6	8	37	7.4	8	8	9	25	8.33333	9	8	9	26	8.66667
			4	3	5	5	6	23	4.6	8	7	8	8	9	40	8	8	9	8	9	7	41	8.2	8	9	9	26	8.66667	7	9	8	24	8
			3	2	2	2	1	10	2	8	7	8	8	9	40	8	7	7	6	6	6	32	6.4	7	7	8	22	7.33333	8	8	8	24	8
			3	2	3	2	3	13	2.6	7	8	8	9	8	40	8	9	8	9	9	8	43	8.6	8	9	9	26	8.66667	8	7	8	23	7.66667
			6	5	7	4	5	27	5.4	8	8	7	9	8	40	8	7	7	8	7	9	38	7.6	7	9	8	24	8	8	7	7	22	7.33333
			3	1	2	2	2	10	2	8	8	7	9	8	40	8	9	6	9	8	8	40	8	7	8	8	23	7.66667	8	6	8	22	7.33333
			2	0	0	1	0	3	0.6	7	8	8	9	8	40	8	8	7	7	8	9	39	7.8	7	8	7	22	7.33333	8	7	7	22	7.33333
60	6.29	Urinalysis protein has two more + signs	2	2	4	4	2	14	2.8	8	8	7	9	8	40	8	6	8	8	10	8	40	8	8	8	10	26	8.66667	8	7	6	21	7
			5	6	6	5	7	29	5.8	8	7	8	8	9	40	8	5	5	5	5	6	26	5.2	5	4	3	12	4	5	5	4	14	4.66667
			6	5	5	4	4	24	4.8	8	7	8	8	9	40	8	8	9	7	8	8	40	8	7	6	5	18	6	4	5	3	12	4
			3	5	5	4	3	20	4	7	8	8	9	8	40	8	1	1	1	1	2	6	1.2	3	3	2	8	2.66667	4	3	2	9	3
			7	8	9	8	6	38	7.6	8	8	7	9	8	40	8	5	4	6	6	5	26	5.2	1	1	0	2	0.666667	0	1	1	2	0.666667
			5	2	4	6	5	22	4.4	8	8	7	9	8	40	8	5	4	6	6	5	26	5.2	1	1	0	2	0.666667	0	1	1	2	0.666667
			5	2	6	0	3	16	3.2	7	8	8	9	8	40	8	8	7	7	8	6	36	7.2	9	8	9	26	8.66667	10	10	10	30	10
			5	2	4	6	5	22	4.4	8	8	7	9	8	40	8	8	8	9	9	8	42	8.4	9	10	10	29	9.66667	10	9	10	29	9.66667
66	6.8	What to do with diabetic nephropathy	2	2	2	5	4	15	3	8	8	9	7	8	40	8	6	8	8	10	8	40	8	8	8	10	26	8.66667	10	9	10	29	9.66667
			2	3	4	4	3	16	3.2	8	8	9	7	8	40	8	8	8	9	8	7	40	8	9	9	10	28	9.33333	8	9	10	27	9
			0	2	2	0	6	10	2	8	8	9	7	8	40	8	3	6	5	5	6	25	5	8	8	9	25	8.33333	9	10	8	27	9
			2	3	3	4	2	14	2.8	8	8	9	8	7	40	8	8	6	7	8	7	36	7.2	9	9	10	28	9.33333	9	9	8	26	8.66667
			2	3	2	3	3	13	2.6	8	8	8	8	8	40	8	8	8	7	7	8	38	7.6	6	7	8	21	7	8	8	7	23	7.66667
			6	5	7	6	8	32	6.4	8	8	8	8	8	40	8	8	8	7	9	6	38	7.6	8	7	7	22	7.33333	5	7	6	18	6
			6	6	6	8	7	33	6.6	7	8	8	9	8	40	8	6	6	6	5	6	29	5.8	6	6	6	18	6	7	6	5	18	6
			8	6	7	7	6	34	6.8	7	8	8	9	8	40	8	6	5	4	5	6	26	5.2	4	4	4	12	4	6	6	6	18	6
			6	6	7	5	4	28	5.6	7	8	8	9	8	40	8	6	6	7	6	6	31	6.2	8	7	8	23	7.66667	6	6	4	16	5.33333
			6	8	6	7	6	33	6.6	8	8	7	9	8	40	8	8	8	7	8	6	37	7.4	8	7	6	21	7	6	4	6	16	5.33333
			5	3	2	2	2	14	2.8	8	8	9	7	8	40	8	7	6	4	5	4	26	5.2	4	5	6	15	5	5	5	5	15	5
31	8.12	Edema is not necessarily a kidney problem	2	2	4	4	2	14	2.8	8	8	7	8	9	40	8	4	4	6	6	6	26	5.2	6	6	8	20	6.66667	5	5	4	14	4.66667
			3	5	4	3	5	20	4	7	9	8	8	8	40	8	7	8	6	8	7	36	7.2	6	8	6	20	6.66667	4	4	5	13	4.33333
			2	3	2	2	3	12	2.4	8	7	8	8	9	40	8	5	6	5	5	4	25	5	5	6	4	15	5	4	4	5	13	4.33333
			1	3	2	2	2	10	2	8	8	9	8	7	40	8	2	3	4	4	3	16	3.2	7	6	5	18	6	3	3	3	9	3
			3	3	2	6	4	18	3.6	9	8	8	7	8	40	8	1	1	1	1	2	6	1.2	3	3	2	8	2.66667	4	3	2	9	3
			6	4	4	6	5	25	5	8	8	8	7	9	40	8	6	8	6	7	6	33	6.6	4	5	2	11	3.66667	4	2	2	8	2.66667
			5	6	6	7	4	28	5.6	8	7	8	8	9	40	8	5	4	6	6	5	26	5.2	1	1	0	2	0.666667	0	1	1	2	0.666667
			2	3	2	4	4	15	3	8	9	8	7	8	40	8	8	8	9	9	6	40	8	7	9	8	24	8	9	9	9	27	9
			2	3	2	4	1	12	2.4	8	8	7	8	9	40	8	8	7	6	7	8	36	7.2	9	9	10	28	9.33333	9	9	8	26	8.66667
			5	4	2	4	1	16	3.2	8	7	8	8	9	40	8	10	8	10	9	8	45	9	9	8	9	26	8.66667	8	8	9	25	8.33333
			1	2	3	2	4	12	2.4	8	8	9	8	7	40	8	8	8	9	8	9	42	8.4	8	8	8	24	8	8	8	9	25	8.33333
			0	2	1	2	3	8	1.6	8	8	9	8	7	40	8	7	5	6	6	5	29	5.8	9	9	9	27	9	8	8	8	24	8
			1	2	2	1	2	8	1.6	8	7	8	8	9	40	8	7	8	8	7	8	38	7.6	8	8	8	24	8	8	8	8	24	8
			4	5	2	2	3	16	3.2	8	8	8	7	9	40	8	7	7	8	9	7	38	7.6	8	8	8	24	8	9	8	7	24	8
			3	3	4	4	3	17	3.4	8	8	9	8	7	40	8	7	7	7	8	8	37	7.4	6	7	7	20	6.66667	8	8	8	24	8
			5	4	5	6	3	23	4.6	8	8	7	9	8	40	8	7	8	9	8	9	41	8.2	9	10	9	28	9.33333	8	7	8	23	7.66667
			3	4	4	3	2	16	3.2	8	8	7	9	8	40	8	6	7	7	8	6	34	6.8	9	9	9	27	9	8	7	8	23	7.66667
			2	3	5	5	4	19	3.8	8	8	7	8	9	40	8	8	8	9	8	9	42	8.4	8	9	8	25	8.33333	8	7	8	23	7.66667
			5	1	1	1	2	10	2	9	9	8	7	7	40	8	7	7	7	7	6	34	6.8	6	6	6	18	6	7	7	7	21	7
			8	8	8	6	6	36	7.2	9	8	9	7	7	40	8	8	7	7	8	7	37	7.4	7	9	7	23	7.66667	6	8	6	20	6.66667
71	6.3	Eat fever medicine carelessly	5	6	8	8	10	37	7.4	8	8	9	8	7	40	8	6	8	7	8	8	37	7.4	8	8	10	26	8.66667	6	5	8	19	6.33333
			3	3	3	3	3	15	3	8	7	8	8	9	40	8	8	7	7	7	8	37	7.4	8	7	8	23	7.66667	7	5	7	19	6.33333
			5	2	4	4	3	18	3.6	8	7	8	8	9	40	8	6	5	4	5	6	26	5.2	4	4	4	12	4	6	6	6	18	6
			4	2	0	0	0	6	1.2	8	8	9	8	7	40	8	4	6	5	5	6	26	5.2	7	5	5	17	5.66667	6	6	5	17	5.66667
			0	2	0	0	0	2	0.4	8	8	9	8	7	40	8	4	6	5	5	6	26	5.2	7	5	5	17	5.66667	6	6	5	17	5.66667
			5	4	5	6	3	23	4.6	7	9	8	8	8	40	8	4	6	5	5	6	26	5.2	7	5	5	17	5.66667	6	6	5	17	5.66667
			3	5	6	4	7	25	5	8	7	8	8	9	40	8	0	1	2	2	1	6	1.2	5	6	5	16	5.33333	5	6	6	17	5.66667
			2	2	3	3	2	12	2.4	8	8	9	8	7	40	8	4	4	5	4	5	22	4.4	4	5	4	13	4.33333	5	6	6	17	5.66667
			3	5	4	5	6	23	4.6	8	7	8	8	9	40	8	8	7	7	8	6	36	7.2	9	10	10	29	9.66667	5	6	5	16	5.33333
			3	5	4	3	3	18	3.6	8	8	9	8	7	40	8	7	6	7	6	6	32	6.4	9	10	10	29	9.66667	5	6	5	16	5.33333
			7	8	8	7	8	38	7.6	8	8	7	8	9	40	8	9	8	9	8	9	43	8.6	8	8	8	24	8	5	5	6	16	5.33333
			8	5	6	6	5	30	6	8	9	7	8	8	40	8	6	8	6	7	7	34	6.8	2	3	2	7	2.33333	6	4	6	16	5.33333
			2	3	3	1	5	14	2.8	8	8	9	8	7	40	8	5	5	5	5	6	26	5.2	5	4	3	12	4	5	5	4	14	4.66667
			3	2	4	3	2	14	2.8	8	8	9	8	7	40	8	5	6	5	5	4	25	5	5	6	4	15	5	4	4	5	13	4.33333
			0	1	1	2	2	6	1.2	8	7	8	8	9	40	8	5	6	5	5	4	25	5	5	6	4	15	5	4	4	5	13	4.33333
			0	1	2	1	2	6	1.2	8	8	9	8	7	40	8	5	6	5	5	4	25	5	5	6	4	15	5	4	4	5	13	4.33333
			2	2	1	2	1	8	1.6	8	7	8	8	9	40	8	6	5	6	6	5	28	5.6	8	9	9	26	8.66667	4	3	4	11	3.66667
			1	1	1	1	1	5	1	8	8	9	8	7	40	8	8	7	9	7	9	40	8	7	7	7	21	7	4	3	4	11	3.66667
			0	3	2	0	2	7	1.4	7	8	8	9	8	40	8	2	3	4	4	3	16	3.2	7	6	5	18	6	3	3	3	9	3
			6	5	7	6	7	31	6.2	8	9	8	7	8	40	8	8	8	7	7	7	37	7.4	6	7	7	20	6.66667	2	2	3	7	2.33333
47	7.14	Renal yin deficiency VS renal yang deficiency	4	2	3	2	6	17	3.4	8	8	8	7	9	40	8	6	8	8	8	8	38	7.6	8	8	10	26	8.66667	10	9	10	29	9.66667
			1	2	3	4	5	15	3	8	8	9	8	7	40	8	7	8	7	7	8	37	7.4	9	9	8	26	8.66667	10	10	9	29	9.66667
			4	5	2	3	6	20	4	7	8	8	9	8	40	8	8	7	6	8	7	36	7.2	8	9	9	26	8.66667	10	9	10	29	9.66667
78	7.12	How to see kidney problems through urine	3	3	3	4	4	17	3.4	8	7	8	8	9	40	8	7	8	9	9	8	41	8.2	9	9	9	27	9	10	9	9	28	9.33333
			1	4	1	1	2	9	1.8	9	7	9	7	8	40	8	7	8	8	9	8	40	8	9	9	9	27	9	10	9	9	28	9.33333
			5	6	4	2	5	22	4.4	8	8	9	8	7	40	8	10	8	8	9	8	43	8.6	10	9	9	28	9.33333	8	9	10	27	9
			6	1	3	5	4	19	3.8	8	8	7	8	9	40	8	8	9	8	9	9	43	8.6	10	9	8	27	9	10	8	9	27	9
			6	4	4	5	3	22	4.4	7	9	8	9	7	40	8	8	7	9	9	10	43	8.6	9	9	8	26	8.66667	8	10	9	27	9
			2	1	3	5	2	13	2.6	8	7	8	8	9	40	8	8	8	8	10	8	42	8.4	9	8	9	26	8.66667	10	9	8	27	9
137	4.15	Does chronic nephritis necessarily have uremia?	2	4	4	5	3	18	3.6	8	7	9	8	8	40	8	8	8	8	9	9	42	8.4	9	9	8	26	8.66667	9	9	8	26	8.66667
67	6.7	What conditions are treated by TCM	2	2	2	4	4	14	2.8	9	8	9	7	7	40	8	6	10	10	4	8	38	7.6	8	8	10	26	8.66667	8	7	10	25	8.33333
			6	7	5	5	4	27	5.4	7	8	8	9	8	40	8	9	8	8	7	9	41	8.2	8	8	9	25	8.33333	8	9	8	25	8.33333
			2	3	4	3	5	17	3.4	8	9	9	7	7	40	8	8	7	8	9	8	40	8	8	9	8	25	8.33333	7	9	9	25	8.33333
24	519	Urine presents with these 2 conditions nephropathy may be exacerbated	2	4	3	2	3	14	2.8	7	8	8	9	8	40	8	7	8	6	7	6	34	6.8	9	8	8	25	8.33333	9	8	8	25	8.33333
			3	2	1	2	3	11	2.2	8	8	9	8	7	40	8	8	7	6	7	6	34	6.8	9	7	8	24	8	8	8	8	24	8
			3	2	4	7	6	22	4.4	8	7	8	8	9	40	8	8	8	7	9	7	39	7.8	8	7	8	23	7.66667	7	8	9	24	8
			3	3	2	2	3	13	2.6	8	8	9	8	7	40	8	7	7	8	7	8	37	7.4	8	7	7	22	7.33333	8	8	8	24	8
			5	4	5	6	3	23	4.6	8	8	8	7	9	40	8	7	8	9	8	9	41	8.2	9	10	9	28	9.33333	8	7	8	23	7.66667
			6	7	4	4	5	26	5.2	8	8	9	8	7	40	8	9	8	7	7	8	39	7.8	9	10	8	27	9	9	7	7	23	7.66667
			2	0	1	2	3	8	1.6	8	7	8	8	9	40	8	7	8	8	7	9	39	7.8	9	9	9	27	9	7	8	8	23	7.66667
			2	3	5	1	0	11	2.2	8	8	9	7	8	40	8	7	8	7	9	8	39	7.8	9	8	9	26	8.66667	8	7	8	23	7.66667
			3	1	4	1	4	13	2.6	7	8	9	8	8	40	8	9	8	8	7	7	39	7.8	8	7	8	23	7.66667	8	7	8	23	7.66667
			2	3	4	3	2	14	2.8	9	8	8	7	8	40	8	7	8	8	7	8	38	7.6	7	8	7	22	7.33333	8	7	8	23	7.66667
			6	8	7	7	6	34	6.8	8	9	8	8	7	40	8	7	7	7	6	9	36	7.2	6	7	6	19	6.33333	8	7	8	23	7.66667
81	6.21	Father's Day	3	4	4	2	2	15	3	9	8	7	8	8	40	8	5	6	7	6	6	30	6	7	7	6	20	6.66667	7	7	8	22	7.33333
1	2020.9.20	Delays renal failure with rational medication	6	7	9	8	10	40	8	7	8	8	9	8	40	8	6	8	8	8	8	38	7.6	8	8	10	26	8.66667	8	7	6	21	7
			0	2	2	3	2	9	1.8	9	7	7	8	9	40	8	6	7	7	8	6	34	6.8	9	10	10	29	9.66667	7	7	7	21	7
			3	2	3	4	2	14	2.8	8	7	8	9	8	40	8	9	9	7	8	8	41	8.2	8	9	9	26	8.66667	6	8	7	21	7
			5	4	7	6	3	25	5	8	9	8	8	7	40	8	8	8	8	8	8	40	8	9	7	7	23	7.66667	8	7	6	21	7
			3	0	0	2	3	8	1.6	8	8	9	8	7	40	8	6	8	7	7	7	35	7	8	9	9	26	8.66667	7	6	7	20	6.66667
			2	3	2	3	2	12	2.4	8	7	8	8	9	40	8	7	8	8	7	8	38	7.6	7	7	9	23	7.66667	6	8	6	20	6.66667
			2	3	3	3	2	13	2.6	8	7	8	8	9	40	8	6	5	6	6	6	29	5.8	5	6	5	16	5.33333	6	6	6	18	6
			4	3	2	3	3	15	3	8	8	9	8	7	40	8	6	5	4	5	6	26	5.2	4	4	4	12	4	6	6	6	18	6
			2	1	3	3	1	10	2	8	8	8	7	9	40	8	6	5	4	5	6	26	5.2	4	4	4	12	4	6	6	6	18	6
			3	2	4	2	4	15	3	8	7	8	9	8	40	8	7	9	9	7	8	40	8	8	6	7	21	7	6	5	5	16	5.33333
			3	2	3	3	2	13	2.6	8	7	8	8	9	40	8	7	7	9	7	9	39	7.8	7	7	7	21	7	5	5	5	15	5
			3	4	4	3	5	19	3.8	8	8	9	8	7	40	8	3	4	4	3	2	16	3.2	5	6	6	17	5.66667	5	6	4	15	5
			3	3	3	3	4	16	3.2	8	8	9	8	7	40	8	7	6	4	5	4	26	5.2	4	5	6	15	5	5	5	5	15	5
			0	3	2	1	1	7	1.4	8	7	8	8	9	40	8	4	4	4	4	3	19	3.8	2	3	2	7	2.33333	5	5	5	15	5
			6	4	6	5	4	25	5	8	7	8	9	8	40	8	8	8	7	8	7	38	7.6	6	7	6	19	6.33333	5	5	3	13	4.33333
			3	2	2	3	3	13	2.6	8	7	8	9	8	40	8	5	6	5	5	4	25	5	5	6	4	15	5	4	4	5	13	4.33333
			8	9	8	8	8	41	8.2	8	7	8	9	8	40	8	1	1	1	1	2	6	1.2	3	3	2	8	2.66667	4	3	2	9	3
			2	3	3	1	1	10	2	8	7	8	9	8	40	8	7	9	7	9	7	39	7.8	7	6	8	21	7	3	2	2	7	2.33333
			1	5	3	3	4	16	3.2	8	9	8	7	8	40	8	5	4	6	6	5	26	5.2	1	1	0	2	0.666667	0	1	1	2	0.666667
			4	6	2	6	5	23	4.6	7	8	9	9	7	40	8	9	8	7	8	8	40	8	9	8	9	26	8.66667	10	8	9	27	9
			0	0	1	0	2	3	0.6	8	7	8	9	8	40	8	8	9	9	10	9	45	9	9	10	9	28	9.33333	8	7	8	23	7.66667
			3	2	2	4	0	11	2.2	8	9	8	8	7	40	8	8	7	8	8	9	40	8	8	9	10	27	9	8	8	7	23	7.66667
28	8.15	The high purine seafood that the kidneys fear the most	2	2	2	4	4	14	2.8	7	8	8	9	8	40	8	6	8	8	10	8	40	8	8	8	10	26	8.66667	8	8	7	23	7.66667
			6	4	4	6	5	25	5	8	7	8	9	8	40	8	8	9	10	9	9	45	9	8	8	9	25	8.33333	7	8	8	23	7.66667
			3	3	3	3	1	13	2.6	8	7	8	8	9	40	8	7	9	7	8	8	39	7.8	7	7	9	23	7.66667	8	6	6	20	6.66667
			3	2	5	4	0	14	2.8	8	8	9	7	8	40	8	0	1	2	2	1	6	1.2	5	6	5	16	5.33333	5	6	6	17	5.66667
			4	3	3	5	3	18	3.6	8	8	7	8	9	40	8	4	4	4	4	3	19	3.8	2	3	2	7	2.33333	5	5	5	15	5
			3	2	2	2	2	11	2.2	8	8	7	8	9	40	8	4	4	4	4	3	19	3.8	2	3	2	7	2.33333	5	5	5	15	5
			3	3	1	1	2	10	2	8	8	9	8	7	40	8	4	4	4	4	3	19	3.8	2	3	2	7	2.33333	5	5	5	15	5
			5	6	5	7	6	29	5.8	7	8	8	8	9	40	8	5	5	5	5	6	26	5.2	5	4	3	12	4	5	5	4	14	4.66667
			1	3	3	2	3	12	2.4	8	8	7	8	9	40	8	6	6	6	8	6	32	6.4	3	4	4	11	3.66667	2	4	4	10	3.33333
76	5.29	Advantages of TCM in the treatment of nephrotic syndrome	4	2	4	2	6	18	3.6	8	8	7	8	9	40	8	4	4	8	8	4.5	28.5	5.7	8	8	10	26	8.66667	2	4	3	9	3
			3	2	4	1	3	13	2.6	8	8	9	8	7	40	8	9	9	7	9	9	43	8.6	6	8	8	22	7.33333	4	3	2	9	3
			5	3	2	3	2	15	3	7	8	8	8	9	40	8	2	3	4	4	3	16	3.2	7	6	5	18	6	3	3	3	9	3
			5	6	5	7	6	29	5.8	8	8	9	7	8	40	8	8	8	9	7	8	40	8	9	9	9	27	9	8	9	9	26	8.66667
			3	4	4	3	5	19	3.8	8	9	8	8	7	40	8	8	8	7	7	7	37	7.4	8	9	9	26	8.66667	9	8	9	26	8.66667
			3	3	4	4	3	17	3.4	8	8	9	7	8	40	8	8	8	6	7	8	37	7.4	8	8	8	24	8	8	8	8	24	8
			1	3	4	4	4	16	3.2	8	9	8	8	7	40	8	7	7	8	8	8	38	7.6	7	8	8	23	7.66667	8	8	8	24	8
			2	3	3	1	1	10	2	8	8	8	7	9	40	8	6	8	9	6	7	36	7.2	7	6	7	20	6.66667	7	6	7	20	6.66667
			3	3	3	2	1	12	2.4	8	8	9	8	7	40	8	7	8	8	7	7	37	7.4	8	7	9	24	8	6	6	7	19	6.33333
			8	6	8	6	7	35	7	8	8	9	8	7	40	8	7	9	7	8	9	40	8	8	7	8	23	7.66667	5	7	7	19	6.33333
			2	1	3	3	4	13	2.6	8	8	8	7	9	40	8	6	6	6	5	6	29	5.8	6	6	6	18	6	7	6	5	18	6
			8	6	8	8	6	36	7.2	8	8	7	9	8	40	8	6	6	6	5	6	29	5.8	6	6	6	18	6	7	6	5	18	6
			3	3	3	3	3	15	3	8	9	8	7	8	40	8	3	4	4	3	2	16	3.2	5	6	6	17	5.66667	5	6	4	15	5
			2	3	2	0	4	11	2.2	7	8	8	9	8	40	8	4	4	4	4	3	19	3.8	2	3	2	7	2.33333	5	5	5	15	5
73	6.30.	Five precepts for delaying kidney failure	4	6	6	5	5	26	5.2	7	8	8	9	8	40	8	6	6	6	7	5	30	6	9	9	8	26	8.66667	4	5	1	10	3.33333
			5	6	4	5	5	25	5	8	8	9	8	7	40	8	7	7	7	9	9	39	7.8	8	6	6	20	6.66667	3	3	4	10	3.33333
			8	6	7	8	7	36	7.2	7	8	8	8	9	40	8	7	8	8	9	9	41	8.2	6	7	6	19	6.33333	3	3	4	10	3.33333
			3	2	4	3	1	13	2.6	7	8	8	9	8	40	8	1	1	1	1	2	6	1.2	3	3	2	8	2.66667	4	3	2	9	3
			2	1	2	1	3	9	1.8	8	8	8	7	9	40	8	6	6	6	6	8	32	6.4	4	5	4	13	4.33333	3	3	2	8	2.66667
			1	2	0	1	3	7	1.4	7	8	8	8	9	40	8	8	9	8	9	9	43	8.6	9	8	8	25	8.33333	8	9	9	26	8.66667
			3	4	2	0	1	10	2	8	8	9	8	7	40	8	7	8	8	7	7	37	7.4	8	9	8	25	8.33333	8	9	9	26	8.66667
			7	4	6	3	4	24	4.8	7	8	8	9	8	40	8	8	8	9	8	7	40	8	9	8	9	26	8.66667	8	9	8	25	8.33333
			4	6	2	7	5	24	4.8	8	8	8	7	9	40	8	9	8	7	7	9	40	8	8	9	9	26	8.66667	7	9	9	25	8.33333
			2	2	1	3	2	10	2	7	8	8	8	9	40	8	8	8	7	7	8	38	7.6	8	8	8	24	8	8	8	8	24	8
			3	3	4	4	3	17	3.4	8	8	9	8	7	40	8	8	8	6	7	8	37	7.4	8	8	8	24	8	8	8	8	24	8
			1	1	1	3	3	9	1.8	8	7	8	9	8	40	8	7	7	7	7	8	36	7.2	9	8	8	25	8.33333	6	8	7	21	7
			3	1	3	2	2	11	2.2	8	7	8	9	8	40	8	8	7	6	7	7	35	7	3	2	2	7	2.33333	4	6	5	15	5
			8	6	7	8	7	36	7.2	8	9	8	8	7	40	8	6	6	6	5	6	29	5.8	6	6	6	18	6	7	6	5	18	6
33	8.14	Four kidney-raising actions you didn't expect	4	6	6	5	5	26	5.2	8	9	8	8	7	40	8	6	6	6	7	5	30	6	9	9	8	26	8.66667	5	4	6	15	5
			3	4	5	5	4	21	4.2	7	8	8	9	8	40	8	7	8	7	8	7	37	7.4	9	10	10	29	9.66667	9	9	8	26	8.66667
23	9.8	Is high creatinine a result of renal insufficiency?	8	9	6	7	8	38	7.6	8	8	7	8	9	40	8	9	9	8	10	8	44	8.8	9	9	9	27	9	8	6	10	24	8
			3	1	3	2	1	10	2	7	8	8	9	8	40	8	9	9	9	9	6	42	8.4	8	7	8	23	7.66667	7	7	8	22	7.33333
			1	3	3	2	3	12	2.4	8	8	7	8	9	40	8	8	6	6	6	8	34	6.8	8	8	6	22	7.33333	6	8	7	21	7
			3	5	4	3	3	18	3.6	7	8	8	9	8	40	8	7	6	7	6	6	32	6.4	9	10	10	29	9.66667	6	6	6	18	6
			2	3	3	3	3	14	2.8	8	7	8	9	8	40	8	4	6	5	5	6	26	5.2	7	5	5	17	5.66667	6	6	5	17	5.66667
			2	3	3	4	3	15	3	8	9	8	7	8	40	8	4	6	5	5	6	26	5.2	7	5	5	17	5.66667	6	6	5	17	5.66667
			2	2	1	2	2	9	1.8	8	8	9	8	7	40	8	5	6	5	7	5	28	5.6	8	8	7	23	7.66667	3	3	4	10	3.33333
			2	3	2	1	3	11	2.2	8	7	8	8	9	40	8	8	7	9	9	7	40	8	7	6	6	19	6.33333	3	4	2	9	3
			3	4	3	3	2	15	3	9	7	8	8	8	40	8	7	6	6	7	6	32	6.4	9	9	10	28	9.33333	7	6	7	20	6.66667
			8	7	6	8	7	36	7.2	8	7	8	8	9	40	8	9	7	8	8	7	39	7.8	7	8	7	22	7.33333	7	6	7	20	6.66667
			2	1	1	1	2	7	1.4	8	9	7	8	8	40	8	6	7	6	7	7	33	6.6	7	6	7	20	6.66667	6	6	7	19	6.33333
			3	2	3	4	3	15	3	9	8	8	8	7	40	8	6	5	4	5	6	26	5.2	4	4	4	12	4	6	6	6	18	6
			1	0	2	1	2	6	1.2	8	7	7	9	9	40	8	6	5	4	5	6	26	5.2	4	4	4	12	4	6	6	6	18	6
			3	3	2	6	4	18	3.6	8	8	8	9	7	40	8	8	6	9	8	8	39	7.8	7	10	8	25	8.33333	9	7	7	23	7.66667
			6	6	6	7	5	30	6	8	9	8	8	7	40	8	4	6	5	5	6	26	5.2	7	5	5	17	5.66667	6	6	5	17	5.66667
			4	3	3	4	4	18	3.6	8	7	7	9	9	40	8	6	6	6	6	7	31	6.2	7	6	6	19	6.33333	7	7	7	21	7
			4	3	2	2	3	14	2.8	8	8	6	9	9	40	8	8	6	6	7	7	34	6.8	9	9	10	28	9.33333	9	9	8	26	8.66667
			5	2	2	6	3	18	3.6	7	7	8	9	9	40	8	8	9	9	10	7	43	8.6	9	8	9	26	8.66667	9	8	8	25	8.33333
			2	3	3	5	5	18	3.6	7	9	8	7	9	40	8	7	7	8	8	8	38	7.6	7	7	7	21	7	8	8	8	24	8
			7	5	5	3	3	23	4.6	9	9	6	7	9	40	8	6	8	9	8	7	38	7.6	8	9	9	26	8.66667	8	7	8	23	7.66667
			3	3	4	4	4	18	3.6	9	9	8	8	6	40	8	7	7	8	8	8	38	7.6	8	8	8	24	8	8	7	8	23	7.66667
			2	2	3	2	2	11	2.2	9	9	7	7	8	40	8	8	8	7	8	7	38	7.6	8	8	8	24	8	7	8	8	23	7.66667
			5	8	5	7	6	31	6.2	7	9	8	9	7	40	8	7	7	8	8	9	39	7.8	8	8	8	24	8	8	7	6	21	7
			1	3	2	3	1	10	2	9	9	7	8	7	40	8	8	8	7	6	7	36	7.2	8	8	8	24	8	6	6	7	19	6.33333
			3	2	5	4	0	14	2.8	9	9	7	8	7	40	8	4	6	5	5	6	26	5.2	7	5	5	17	5.66667	6	6	5	17	5.66667
			3	5	4	4	3	19	3.8	7	8	9	7	9	40	8	4	5	6	6	5	26	5.2	5	5	6	16	5.33333	4	5	6	15	5
			7	4	5	5	6	27	5.4	8	8	8	9	7	40	8	9	8	8	9	8	42	8.4	10	8	9	27	9	9	8	9	26	8.66667
			2	1	2	1	3	9	1.8	6	9	9	9	7	40	8	7	6	7	8	8	36	7.2	8	9	9	26	8.66667	8	8	7	23	7.66667
			2	3	5	5	4	19	3.8	9	8	9	8	6	40	8	8	8	9	8	9	42	8.4	8	9	8	25	8.33333	8	7	8	23	7.66667
			3	3	4	4	4	18	3.6	8	7	8	8	9	40	8	7	7	8	8	8	38	7.6	8	8	8	24	8	8	7	8	23	7.66667
			7	6	8	5	6	32	6.4	7	6	9	9	9	40	8	6	7	7	8	6	34	6.8	9	7	8	24	8	7	8	8	23	7.66667
			1	1	2	1	2	7	1.4	8	8	7	8	9	40	8	4	6	5	5	6	26	5.2	7	5	5	17	5.66667	6	6	5	17	5.66667
			0	1	1	3	2	7	1.4	9	8	7	8	8	40	8	6	8	7	7	6	34	6.8	7	8	7	22	7.33333	8	8	7	23	7.66667
97	6.12	Is it accurate to assess kidney function with serum creatinine?	5	4	6	5	5	25	5	9	7	9	7	8	40	8	8	8	9	9	10	44	8.8	9	9	8	26	8.66667	8	7	7	22	7.33333
			1	3	3	3	3	13	2.6	9	7	8	7	9	40	8	6	8	8	7	7	36	7.2	6	7	7	20	6.66667	7	8	6	21	7
			1	3	2	3	2	11	2.2	7	8	9	8	8	40	8	6	6	8	8	6	34	6.8	6	6	8	20	6.66667	6	7	8	21	7
			3	3	4	2	2	14	2.8	8	9	7	7	9	40	8	6	7	7	8	7	35	7	9	10	10	29	9.66667	6	7	6	19	6.33333
			3	3	2	6	4	18	3.6	8	8	8	8	8	40	8	8	6	4	7	6	31	6.2	7	6	8	21	7	6	7	7	20	6.66667
			3	3	2	6	4	18	3.6	8	9	7	9	7	40	8	8	6	4	7	6	31	6.2	7	6	8	21	7	6	7	7	20	6.66667
			7	7	8	6	7	35	7	9	8	7	7	9	40	8	8	8	7	7	7	37	7.4	5	6	6	17	5.66667	4	5	6	15	5
			8	8	6	8	6	36	7.2	7	8	8	8	9	40	8	9	9	7	7	7	39	7.8	6	7	8	21	7	2	2	2	6	2
			0	2	1	2	3	8	1.6	7	9	8	9	7	40	8	7	5	6	6	5	29	5.8	9	9	9	27	9	8	9	8	25	8.33333
			3	5	2	2	0	12	2.4	6	9	9	7	9	40	8	8	7	7	6	8	36	7.2	9	8	8	25	8.33333	7	9	8	24	8
			7	6	7	5	6	31	6.2	9	8	8	6	9	40	8	8	7	6	6	7	34	6.8	8	9	8	25	8.33333	8	8	7	23	7.66667
			1	2	0	1	2	6	1.2	7	9	9	7	8	40	8	6	5	4	5	6	26	5.2	4	4	4	12	4	6	6	6	18	6
			7	8	7	7	6	35	7	8	9	7	9	7	40	8	6	7	8	7	8	36	7.2	6	6	6	18	6	4	5	7	16	5.33333
			2	2	3	1	1	9	1.8	9	9	8	6	8	40	8	8	8	8	8	7	39	7.8	6	7	8	21	7	8	8	8	24	8
			4	2	4	3	5	18	3.6	7	9	6	9	9	40	8	9	8	8	7	7	39	7.8	9	8	8	25	8.33333	8	7	8	23	7.66667
			3	2	1	3	1	10	2	8	9	8	7	8	40	8	7	8	8	6	8	37	7.4	7	7	8	22	7.33333	6	7	6	19	6.33333
			3	3	3	3	4	16	3.2	9	8	9	6	8	40	8	4	6	5	5	6	26	5.2	7	5	5	17	5.66667	6	6	5	17	5.66667
7	9.24	What to pay attention to in the life of IGA kidney disease	2	3	4	4	6	19	3.8	7	9	8	7	9	40	8	7	8	9	9	9	42	8.4	9	9	10	28	9.33333	4	5	5	14	4.66667
			5	4	6	5	3	23	4.6	9	8	7	8	8	40	8	5	5	5	5	6	26	5.2	5	4	3	12	4	5	5	4	14	4.66667
			3	1	3	2	3	12	2.4	9	8	7	9	7	40	8	7	8	8	7	7	37	7.4	8	8	7	23	7.66667	4	4	2	10	3.33333
5	814	How harmful is proteinuria to the kidneys	4	3	4	5	4	20	4	8	8	8	8	8	40	8	8	9	7	8	9	41	8.2	9	8	9	26	8.66667	8	7	7	22	7.33333
			4	6	3	5	6	24	4.8	7	8	8	8	9	40	8	9	8	8	6	8	39	7.8	7	8	9	24	8	8	6	7	21	7
			2	3	3	2	1	11	2.2	7	8	9	7	9	40	8	8	9	9	9	8	43	8.6	7	9	8	24	8	6	6	8	20	6.66667
			5	5	2	2	1	15	3	7	8	7	9	9	40	8	6	6	7	7	7	33	6.6	6	9	7	22	7.33333	7	7	6	20	6.66667
			3	2	0	0	2	7	1.4	8	9	9	7	7	40	8	8	7	9	8	7	39	7.8	9	9	9	27	9	6	7	6	19	6.33333
			2	3	1	1	1	8	1.6	7	9	7	9	8	40	8	9	8	7	8	8	40	8	7	8	6	21	7	7	6	6	19	6.33333
94	5.16	Treatment of kidney disease must be done early	2	2	2	4	4	14	2.8	9	7	9	7	8	40	8	4	4	6	6	6	26	5.2	6	6	8	20	6.66667	8	6	5	19	6.33333
			3	2	1	2	2	10	2	7	8	8	8	9	40	8	1	1	1	1	2	6	1.2	3	3	2	8	2.66667	4	3	2	9	3
			1	2	2	1	2	8	1.6	6	8	8	7	10	39	7.8	8	7	9	8	8	40	8	9	9	8	26	8.66667	10	9	9	28	9.33333
			1	1	2	2	5	11	2.2	6	8	8	8	9	39	7.8	8	7	7	9	8	39	7.8	10	9	8	27	9	9	10	9	28	9.33333
			3	5	4	5	4	21	4.2	7	7	7	8	10	39	7.8	8	9	8	8	8	41	8.2	9	8	9	26	8.66667	9	10	9	28	9.33333
			6	5	7	6	5	29	5.8	6	8	8	7	10	39	7.8	8	9	8	8	9	42	8.4	8	9	8	25	8.33333	9	9	10	28	9.33333
			5	6	5	7	5	28	5.6	8	6	8	8	9	39	7.8	8	7	8	9	8	40	8	9	10	9	28	9.33333	8	9	10	27	9
			3	4	4	2	3	16	3.2	6	8	9	9	7	39	7.8	10	8	8	7	8	41	8.2	9	8	8	25	8.33333	9	10	10	29	9.66667
			3	4	4	2	3	16	3.2	6	8	9	8	8	39	7.8	10	8	8	7	8	41	8.2	9	8	8	25	8.33333	9	10	10	29	9.66667
10	508	Which fruits can lower uric acid	2	1	1	0	2	6	1.2	6	9	7	8	9	39	7.8	8	9	7	6	7	37	7.4	8	9	8	25	8.33333	10	9	10	29	9.66667
			3	3	3	4	4	17	3.4	6	10	6	8	9	39	7.8	9	8	8	9	9	43	8.6	9	8	7	24	8	10	9	10	29	9.66667
			5	3	6	7	4	25	5	6	8	8	8	9	39	7.8	9	8	9	9	7	42	8.4	10	9	10	29	9.66667	10	9	9	28	9.33333
21	602	The most kidney-hurting thing is not smoking or drinking alcohol	3	2	0	2	1	8	1.6	6	8	8	8	9	39	7.8	10	10	9	9	8	46	9.2	9	9	10	28	9.33333	10	9	9	28	9.33333
			6	7	8	7	6	34	6.8	6	8	8	8	9	39	7.8	8	9	9	8	9	43	8.6	10	9	9	28	9.33333	10	9	9	28	9.33333
			3	4	5	5	4	21	4.2	6	8	7	9	9	39	7.8	8	7	8	8	9	40	8	9	10	9	28	9.33333	9	9	10	28	9.33333
			4	2	0	2	5	13	2.6	7	6	8	8	10	39	7.8	8	9	8	7	8	40	8	9	9	10	28	9.33333	10	9	9	28	9.33333
			4	4	3	6	5	22	4.4	8	8	7	9	7	39	7.8	7	6	7	6	6	32	6.4	9	9	10	28	9.33333	10	9	9	28	9.33333
			2	0	0	2	4	8	1.6	6	9	8	8	8	39	7.8	8	6	6	5	7	32	6.4	9	10	9	28	9.33333	10	10	8	28	9.33333
53	8.9	Urine routine test single urine occult blood + what to do	8	9	6	7	8	38	7.6	6	8	8	8	9	39	7.8	9	9	8	10	8	44	8.8	9	9	9	27	9	9	9	10	28	9.33333
			6	2	5	4	6	23	4.6	8	8	6	7	10	39	7.8	9	8	7	8	8	40	8	9	9	9	27	9	9	9	10	28	9.33333
			2	0	0	2	4	8	1.6	9	7	6	9	8	39	7.8	8	6	6	8	8	36	7.2	8	10	9	27	9	10	10	8	28	9.33333
			2	0	4	3	3	12	2.4	8	8	6	8	9	39	7.8	9	10	10	8	7	44	8.8	8	9	9	26	8.66667	10	9	9	28	9.33333
			3	5	4	5	4	21	4.2	8	8	8	7	8	39	7.8	8	9	8	8	8	41	8.2	9	8	9	26	8.66667	9	10	9	28	9.33333
			3	3	4	2	5	17	3.4	7	8	8	8	8	39	7.8	8	8	7	9	9	41	8.2	9	8	9	26	8.66667	9	9	10	28	9.33333
			2	1	4	3	2	12	2.4	6	8	7	8	10	39	7.8	7	7	8	8	8	38	7.6	8	9	9	26	8.66667	9	10	9	28	9.33333
			0	0	2	1	0	3	0.6	8	8	8	6	9	39	7.8	7	8	7	8	7	37	7.4	9	9	8	26	8.66667	9	9	10	28	9.33333
			4	3	4	3	2	16	3.2	8	8	6	8	9	39	7.8	9	8	9	8	7	41	8.2	8	9	8	25	8.33333	9	10	9	28	9.33333
			2	4	5	3	2	16	3.2	6	8	9	8	8	39	7.8	6	5	5	3	4	23	4.6	8	9	8	25	8.33333	10	9	9	28	9.33333
			2	4	5	3	2	16	3.2	7	8	8	8	8	39	7.8	6	5	5	3	4	23	4.6	8	9	8	25	8.33333	10	9	9	28	9.33333
			3	4	2	4	5	18	3.6	6	8	8	8	9	39	7.8	8	9	8	8	9	42	8.4	9	10	10	29	9.66667	9	8	10	27	9
			3	0	2	5	4	14	2.8	7	7	7	8	10	39	7.8	8	7	7	8	7	37	7.4	9	10	10	29	9.66667	8	9	10	27	9
			7	6	4	3	2	22	4.4	8	8	6	8	9	39	7.8	10	8	8	9	8	43	8.6	10	9	9	28	9.33333	8	9	10	27	9
			4	3	4	5	5	21	4.2	8	7	8	8	8	39	7.8	10	8	8	9	8	43	8.6	10	9	9	28	9.33333	8	9	10	27	9
			5	7	6	4	8	30	6	6	8	8	8	9	39	7.8	6	7	8	8	9	38	7.6	9	8	7	24	8	8	8	9	25	8.33333
			0	3	3	4	2	12	2.4	8	9	7	7	8	39	7.8	5	4	6	6	5	26	5.2	1	1	0	2	0.666667	0	1	1	2	0.666667
102	6.7	What kind of nephropathy belongs to nephrotic syndrome	3	5	4	4	4	20	4	8	7	9	8	7	39	7.8	7	6	6	6	7	32	6.4	9	8	7	24	8	10	9	10	29	9.66667
			3	3	3	3	4	16	3.2	8	9	7	7	8	39	7.8	8	7	8	8	9	40	8	8	9	8	25	8.33333	9	9	10	28	9.33333
			2	2	4	3	3	14	2.8	8	7	9	8	7	39	7.8	8	9	8	9	7	41	8.2	9	9	10	28	9.33333	9	8	10	27	9
			2	3	2	3	0	10	2	8	9	7	7	8	39	7.8	7	6	6	6	7	32	6.4	9	9	9	27	9	7	6	6	19	6.33333
			2	2	1	2	3	10	2	8	7	9	8	7	39	7.8	7	6	5	5	6	29	5.8	9	9	9	27	9	6	5	5	16	5.33333
			2	3	3	2	2	12	2.4	8	9	7	7	8	39	7.8	4	5	6	6	5	26	5.2	5	5	6	16	5.33333	4	5	6	15	5
			3	3	1	2	3	12	2.4	8	7	9	8	7	39	7.8	5	5	5	5	6	26	5.2	5	4	3	12	4	5	5	4	14	4.66667
			3	5	5	5	4	22	4.4	8	9	7	7	8	39	7.8	9	7	8	9	9	42	8.4	7	6	5	18	6	5	4	3	12	4
			4	3	5	6	2	20	4	8	7	9	8	7	39	7.8	8	9	8	8	9	42	8.4	9	9	9	27	9	10	10	10	30	10
			2	3	2	4	3	14	2.8	8	9	7	7	8	39	7.8	6	6	8	7	7	34	6.8	9	10	10	29	9.66667	10	9	10	29	9.66667
			1	1	2	2	5	11	2.2	8	7	9	8	7	39	7.8	8	7	7	9	8	39	7.8	10	9	8	27	9	9	10	9	28	9.33333
			5	6	4	2	5	22	4.4	8	9	7	7	8	39	7.8	8	8	7	9	9	41	8.2	9	8	9	26	8.66667	9	9	10	28	9.33333
			6	7	7	6	4	30	6	9	9	8	6	7	39	7.8	8	7	8	9	8	40	8	10	8	9	27	9	9	9	9	27	9
			2	1	3	3	0	9	1.8	9	9	8	6	7	39	7.8	6	6	8	7	7	34	6.8	9	8	7	24	8	8	9	8	25	8.33333
			0	0	1	1	3	5	1	8	7	8	7	9	39	7.8	9	8	7	7	8	39	7.8	9	10	8	27	9	9	7	7	23	7.66667
			6	5	6	7	6	30	6	8	9	8	7	7	39	7.8	8	9	9	7	8	41	8.2	8	9	9	26	8.66667	7	9	7	23	7.66667
			2	3	5	5	4	19	3.8	8	9	8	7	7	39	7.8	8	8	9	8	9	42	8.4	8	9	8	25	8.33333	8	7	8	23	7.66667
			6	6	7	5	5	29	5.8	7	8	8	7	9	39	7.8	8	7	7	7	6	35	7	8	8	8	24	8	8	8	6	22	7.33333
			3	3	4	3	4	17	3.4	8	7	8	7	9	39	7.8	7	8	7	8	8	38	7.6	7	8	8	23	7.66667	7	7	7	21	7
			3	1	2	2	2	10	2	7	8	7	8	9	39	7.8	7	9	9	8	6	39	7.8	7	7	8	22	7.33333	7	8	6	21	7
			2	5	3	3	2	15	3	7	8	8	8	8	39	7.8	4	5	6	6	5	26	5.2	5	5	6	16	5.33333	4	5	6	15	5
			8	7	8	6	7	36	7.2	7	8	8	8	8	39	7.8	7	6	4	5	4	26	5.2	4	5	6	15	5	5	5	5	15	5
30	9.1	Does urine protein 3+ need to do kidney puncture?	2	3	2	0	2	9	1.8	7	7	8	8	9	39	7.8	6	7	5	4	5	27	5.4	7	8	7	22	7.33333	3	5	6	14	4.66667
			6	7	5	6	4	28	5.6	7	8	8	8	8	39	7.8	7	7	6	7	8	35	7	7	6	7	20	6.66667	4	5	5	14	4.66667
			5	6	7	5	4	27	5.4	7	8	8	7	9	39	7.8	2	3	4	4	3	16	3.2	7	6	5	18	6	3	3	3	9	3
			7	6	4	7	5	29	5.8	7	7	8	8	9	39	7.8	1	1	1	1	2	6	1.2	3	3	2	8	2.66667	4	3	2	9	3
			2	3	3	4	3	15	3	7	8	8	8	8	39	7.8	6	7	7	8	7	35	7	9	8	9	26	8.66667	3	2	3	8	2.66667
			5	2	4	6	5	22	4.4	8	8	7	8	8	39	7.8	8	8	9	7	8	40	8	9	10	10	29	9.66667	10	9	10	29	9.66667
			4	5	2	5	3	19	3.8	8	7	8	8	8	39	7.8	8	9	8	7	7	39	7.8	9	10	10	29	9.66667	9	10	10	29	9.66667
			8	9	8	9	8	42	8.4	8	8	8	7	8	39	7.8	9	9	8	9	8	43	8.6	9	8	10	27	9	8	9	10	27	9
2	928	Dialysis patients need to make lifestyle adjustments	3	2	4	3	2	14	2.8	8	8	8	7	8	39	7.8	6	5	5	6	4	26	5.2	9	9	8	26	8.66667	9	8	9	26	8.66667
			0	0	0	0	2	2	0.4	7	8	8	8	8	39	7.8	7	8	7	6	8	36	7.2	9	9	7	25	8.33333	8	9	8	25	8.33333
46	8.16	Do you know what uremia is?	3	5	4	4	4	20	4	8	7	8	8	8	39	7.8	7	6	6	6	7	32	6.4	9	8	7	24	8	8	8	9	25	8.33333
			5	4	5	6	3	23	4.6	8	8	7	8	8	39	7.8	7	8	9	8	9	41	8.2	9	10	9	28	9.33333	8	7	8	23	7.66667
			2	1	3	2	2	10	2	7	8	8	8	8	39	7.8	6	7	7	6	8	34	6.8	9	10	9	28	9.33333	7	8	8	23	7.66667
			5	4	5	6	3	23	4.6	7	8	8	8	8	39	7.8	7	8	9	8	9	41	8.2	8	10	9	27	9	8	7	8	23	7.66667
21	8.27	Kidney deficiency is manifested by vertical lines on the nails?	5	6	5	7	4	27	5.4	7	8	8	8	8	39	7.8	6	6	6	7	9	34	6.8	9	9	9	27	9	8	8	7	23	7.66667
			3	1	1	0	4	9	1.8	7	8	8	8	8	39	7.8	9	10	9	8	8	44	8.8	8	9	9	26	8.66667	8	8	7	23	7.66667
			2	2	3	3	3	13	2.6	7	8	8	8	8	39	7.8	8	8	7	8	8	39	7.8	7	8	8	23	7.66667	7	8	8	23	7.66667
64	7.10.	Does drinking alcohol have an effect on the kidneys?	5	6	5	7	4	27	5.4	8	8	7	8	8	39	7.8	6	6	6	7	9	34	6.8	9	9	9	27	9	6	7	8	21	7
			6	5	5	4	3	23	4.6	7	8	8	8	8	39	7.8	7	8	8	8	8	39	7.8	8	7	7	22	7.33333	7	7	7	21	7
			2	3	4	3	3	15	3	7	9	8	8	7	39	7.8	7	6	7	6	7	33	6.6	6	7	6	19	6.33333	7	7	7	21	7
			3	3	2	6	4	18	3.6	8	8	7	8	8	39	7.8	8	6	8	7	9	38	7.6	7	8	8	23	7.66667	6	7	7	20	6.66667
			5	5	6	5	4	25	5	8	8	8	7	8	39	7.8	7	8	8	7	6	36	7.2	7	7	7	21	7	6	7	7	20	6.66667
			3	1	3	1	2	10	2	8	8	7	8	8	39	7.8	8	6	8	6	8	36	7.2	9	8	9	26	8.66667	7	6	6	19	6.33333
			3	1	2	3	3	12	2.4	8	8	7	8	8	39	7.8	9	9	7	8	8	41	8.2	8	8	9	25	8.33333	6	6	6	18	6
			3	2	3	4	2	14	2.8	8	8	7	8	8	39	7.8	8	8	7	8	7	38	7.6	8	7	6	21	7	4	5	6	15	5
			3	3	2	6	4	18	3.6	8	8	8	7	8	39	7.8	3	4	4	3	2	16	3.2	5	6	6	17	5.66667	5	6	4	15	5
			4	2	3	0	3	12	2.4	7	8	8	8	8	39	7.8	5	5	5	5	6	26	5.2	5	4	3	12	4	5	5	4	14	4.66667
			3	8	2	3	1	17	3.4	8	7	8	8	8	39	7.8	5	5	5	5	6	26	5.2	5	4	3	12	4	5	5	4	14	4.66667
			3	5	6	5	3	22	4.4	7	8	8	8	8	39	7.8	1	1	1	1	2	6	1.2	3	3	2	8	2.66667	4	3	2	9	3
			6	7	7	8	5	33	6.6	7	8	8	8	8	39	7.8	9	8	9	8	8	42	8.4	9	9	10	28	9.33333	10	10	10	30	10
			4	2	5	3	3	17	3.4	8	8	7	9	7	39	7.8	8	7	9	8	8	40	8	9	9	10	28	9.33333	10	9	10	29	9.66667
			7	6	7	5	6	31	6.2	7	8	9	8	7	39	7.8	8	7	7	8	8	38	7.6	9	9	10	28	9.33333	10	10	9	29	9.66667
50	7.11	1 gram of urine protein crosses the warning line	2	2	2	4	4	14	2.8	8	8	7	9	7	39	7.8	4	4	6	6	8	28	5.6	8	8	10	26	8.66667	8	10	10	28	9.33333
61	6.28	These three indicators are the main factors in the progression of IGA nephropathy	2	2	2	3	4	13	2.6	7	8	9	8	7	39	7.8	6	8	9	10	8	41	8.2	8	8	8	24	8	8	10	10	28	9.33333
			5	6	6	4	2	23	4.6	8	8	7	9	7	39	7.8	8	9	7	8	9	41	8.2	10	8	9	27	9	8	8	10	26	8.66667
			3	6	2	2	4	17	3.4	7	8	8	9	7	39	7.8	8	8	7	9	8	40	8	9	8	8	25	8.33333	9	8	9	26	8.66667
			4	5	3	5	6	23	4.6	7	8	8	7	9	39	7.8	7	8	8	8	7	38	7.6	8	9	8	25	8.33333	9	8	9	26	8.66667
			0	0	2	1	0	3	0.6	7	8	8	8	8	39	7.8	7	8	8	7	8	38	7.6	9	10	10	29	9.66667	8	9	8	25	8.33333
			5	3	5	1	2	16	3.2	7	8	8	8	8	39	7.8	6	7	8	8	9	38	7.6	9	8	7	24	8	8	8	9	25	8.33333
			8	9	8	8	9	42	8.4	8	8	7	9	7	39	7.8	8	8	9	8	9	42	8.4	8	8	9	25	8.33333	8	8	8	24	8
			5	5	5	4	5	24	4.8	7	8	9	8	7	39	7.8	9	7	8	7	9	40	8	9	9	7	25	8.33333	9	7	8	24	8
			5	6	6	5	4	26	5.2	8	8	7	9	7	39	7.8	6	5	5	6	7	29	5.8	9	9	10	28	9.33333	8	8	7	23	7.66667
			2	0	1	1	3	7	1.4	7	8	9	8	7	39	7.8	9	8	7	7	8	39	7.8	9	10	8	27	9	9	7	7	23	7.66667
			1	3	0	3	2	9	1.8	8	7	7	8	9	39	7.8	8	10	9	7	8	42	8.4	9	8	8	25	8.33333	8	7	7	22	7.33333
			5	4	6	4	3	22	4.4	7	7	9	8	8	39	7.8	7	9	8	9	8	41	8.2	8	9	8	25	8.33333	8	7	7	22	7.33333
			3	3	1	3	2	12	2.4	8	8	7	9	7	39	7.8	7	9	7	7	8	38	7.6	9	7	7	23	7.66667	6	8	8	22	7.33333
			5	7	6	7	4	29	5.8	7	8	8	8	8	39	7.8	9	8	6	8	7	38	7.6	7	7	7	21	7	6	6	8	20	6.66667
70	6.4	Chronic renal insufficiency fights infection	2	2	2	4	4	14	2.8	7	8	8	8	8	39	7.8	4	4	8	8	8	32	6.4	8	8	10	26	8.66667	5	6	7	18	6
			5	4	5	6	3	23	4.6	7	8	8	8	8	39	7.8	4	4	4	4	3	19	3.8	2	3	2	7	2.33333	5	5	5	15	5
			8	8	7	7	8	38	7.6	8	8	7	9	7	39	7.8	5	5	5	5	6	26	5.2	5	4	3	12	4	5	5	4	14	4.66667
			8	6	7	6	8	35	7	7	8	9	8	7	39	7.8	5	6	5	5	4	25	5	5	6	4	15	5	4	4	5	13	4.33333
			2	1	3	3	4	13	2.6	8	8	7	9	7	39	7.8	2	3	4	4	3	16	3.2	7	6	5	18	6	3	3	3	9	3
			2	0	3	3	4	12	2.4	7	8	9	8	7	39	7.8	2	3	4	4	3	16	3.2	7	6	5	18	6	3	3	3	9	3
			4	5	4	6	7	26	5.2	8	8	7	9	7	39	7.8	7	7	8	6	8	36	7.2	9	9	9	27	9	10	10	10	30	10
			5	6	6	5	4	26	5.2	7	8	8	9	7	39	7.8	8	9	8	9	8	42	8.4	9	10	9	28	9.33333	9	10	10	29	9.66667
			0	0	2	0	0	2	0.4	7	8	8	7	9	39	7.8	7	8	8	6	7	36	7.2	9	9	10	28	9.33333	10	10	9	29	9.66667
			7	6	4	3	5	25	5	7	8	8	7	9	39	7.8	10	8	8	9	8	43	8.6	10	9	9	28	9.33333	8	9	10	27	9
4	9.28	Who is susceptible to uremia	5	6	5	7	4	27	5.4	7	8	8	7	9	39	7.8	6	6	6	7	9	34	6.8	9	9	9	27	9	8	10	9	27	9
			5	6	6	7	5	29	5.8	7	8	8	8	8	39	7.8	8	8	7	8	7	38	7.6	9	10	9	28	9.33333	9	8	9	26	8.66667
			5	4	6	5	4	24	4.8	7	7	8	8	9	39	7.8	7	6	6	5	7	31	6.2	9	9	10	28	9.33333	9	8	9	26	8.66667
			2	3	3	5	1	14	2.8	7	8	8	8	8	39	7.8	8	9	8	8	7	40	8	9	9	9	27	9	8	9	9	26	8.66667
			7	7	6	8	8	36	7.2	8	8	7	8	8	39	7.8	8	9	9	7	8	41	8.2	9	8	9	26	8.66667	9	8	9	26	8.66667
			2	3	3	2	3	13	2.6	7	8	8	8	8	39	7.8	7	8	7	9	8	39	7.8	9	9	10	28	9.33333	8	8	9	25	8.33333
39	409	Women giving birth to children and men with kidney stones which are more painful	2	1	1	1	2	7	1.4	7	8	8	8	8	39	7.8	5	7	5	7	6	30	6	9	9	8	26	8.66667	9	8	8	25	8.33333
14	711	Can exercise also cause kidney failure? yes	3	2	0	1	0	6	1.2	7	8	8	8	8	39	7.8	7	8	9	8	10	42	8.4	7	6	9	22	7.33333	8	8	9	25	8.33333
			1	2	2	2	3	10	2	7	8	8	8	8	39	7.8	7	8	9	8	7	39	7.8	8	9	8	25	8.33333	8	7	9	24	8
			3	3	3	2	2	13	2.6	8	8	7	8	8	39	7.8	8	8	8	8	8	40	8	8	8	8	24	8	8	8	8	24	8
			2	3	1	2	3	11	2.2	8	8	8	7	8	39	7.8	8	7	7	8	8	38	7.6	8	8	8	24	8	8	8	8	24	8
			2	2	1	3	2	10	2	8	8	7	8	8	39	7.8	8	8	7	7	8	38	7.6	8	8	8	24	8	8	8	8	24	8
			3	4	1	0	0	8	1.6	8	9	8	7	7	39	7.8	7	8	7	7	8	37	7.4	7	8	9	24	8	8	9	7	24	8
			2	3	3	3	3	14	2.8	7	8	8	8	8	39	7.8	8	7	7	8	8	38	7.6	8	7	7	22	7.33333	8	8	8	24	8
			8	7	8	7	7	37	7.4	7	8	8	8	8	39	7.8	9	8	7	7	9	40	8	8	8	8	24	8	7	8	8	23	7.66667
			2	3	3	3	2	13	2.6	7	8	8	8	8	39	7.8	8	8	8	8	8	40	8	7	7	8	22	7.33333	7	8	8	23	7.66667
			4	3	4	4	5	20	4	8	8	7	8	8	39	7.8	6	7	7	7	7	34	6.8	7	6	7	20	6.66667	8	7	8	23	7.66667
			3	4	5	5	4	21	4.2	8	8	7	8	8	39	7.8	6	7	7	8	6	34	6.8	9	9	10	28	9.33333	7	7	8	22	7.33333
			5	4	5	5	4	23	4.6	7	8	8	8	8	39	7.8	7	7	6	7	7	34	6.8	8	8	8	24	8	7	7	8	22	7.33333
			3	2	2	4	3	14	2.8	7	8	8	8	8	39	7.8	7	7	6	8	7	35	7	9	10	10	29	9.66667	6	5	7	18	6
			8	7	8	7	7	37	7.4	8	8	7	9	7	39	7.8	9	9	8	8	9	43	8.6	9	8	8	25	8.33333	5	6	5	16	5.33333
			5	6	5	6	5	27	5.4	7	8	8	9	7	39	7.8	3	4	4	3	2	16	3.2	5	6	6	17	5.66667	5	6	4	15	5
			6	5	6	6	7	30	6	7	8	8	7	9	39	7.8	7	6	4	5	4	26	5.2	4	5	6	15	5	5	5	5	15	5
			5	4	6	5	5	25	5	7	8	8	7	9	39	7.8	8	8	9	9	10	44	8.8	9	9	8	26	8.66667	5	4	5	14	4.66667
103	5.26	A positive urine occult blood is not nephritis	5	6	5	7	4	27	5.4	9	7	8	8	7	39	7.8	6	6	6	7	9	34	6.8	9	9	9	27	9	2	4	3	9	3
			6	5	7	6	4	28	5.6	9	7	8	8	7	39	7.8	6	6	8	6	8	34	6.8	5	4	5	14	4.66667	2	3	2	7	2.33333
			2	0	5	2	6	15	3	8	8	7	9	7	39	7.8	5	4	6	6	5	26	5.2	1	1	0	2	0.666667	0	1	1	2	0.666667
			8	7	8	9	8	40	8	8	8	7	9	7	39	7.8	9	9	9	8	9	44	8.8	10	10	9	29	9.66667	10	10	10	30	10
			4	5	4	6	7	26	5.2	7	8	9	8	7	39	7.8	7	7	8	6	8	36	7.2	9	9	9	27	9	10	10	10	30	10
77	6.25	Which exercises hurt the kidneys	5	6	5	7	4	27	5.4	8	7	8	9	7	39	7.8	6	6	6	7	9	34	6.8	9	9	9	27	9	9	10	9	28	9.33333
			7	7	6	8	8	36	7.2	7	8	8	9	7	39	7.8	8	9	9	7	8	41	8.2	9	8	9	26	8.66667	9	8	9	26	8.66667
			2	4	6	4	3	19	3.8	7	9	8	8	7	39	7.8	9	8	8	9	8	42	8.4	8	8	9	25	8.33333	9	8	8	25	8.33333
			2	1	2	2	2	9	1.8	9	8	7	7	8	39	7.8	6	8	8	7	8	37	7.4	7	7	6	20	6.66667	6	7	7	20	6.66667
3	9.30.	Patients with kidney disease which foods are needed to avoid	4	4	4	5	6	23	4.6	8	7	7	8	9	39	7.8	7	7	7	8	9	38	7.6	9	9	9	27	9	5	4	6	15	5
			2	3	3	2	3	13	2.6	7	8	9	8	7	39	7.8	6	6	7	6	7	32	6.4	9	9	9	27	9	5	5	5	15	5
			8	9	5	6	8	36	7.2	8	7	8	7	9	39	7.8	5	5	5	5	6	26	5.2	5	4	3	12	4	5	5	4	14	4.66667
			4	0	2	5	7	18	3.6	9	8	7	8	7	39	7.8	5	4	6	6	5	26	5.2	1	1	0	2	0.666667	0	1	1	2	0.666667
			0	2	2	1	0	5	1	7	8	8	8	8	39	7.8	5	6	6	7	7	31	6.2	9	9	10	28	9.33333	10	9	10	29	9.66667
			3	2	3	4	3	15	3	7	9	8	8	7	39	7.8	7	7	8	7	9	38	7.6	8	9	10	27	9	9	9	9	27	9
			4	6	2	4	4	20	4	7	8	8	8	8	39	7.8	8	9	9	7	7	40	8	9	9	8	26	8.66667	8	9	10	27	9
			3	2	3	3	3	14	2.8	7	8	7	9	8	39	7.8	8	8	8	8	7	39	7.8	7	7	8	22	7.33333	8	9	10	27	9
			2	1	0	2	0	5	1	8	7	7	8	9	39	7.8	8	9	10	7	8	42	8.4	10	9	10	29	9.66667	8	10	8	26	8.66667
			2	0	5	2	6	15	3	8	8	7	8	8	39	7.8	9	8	9	9	9	44	8.8	10	9	9	28	9.33333	9	8	9	26	8.66667
			0	0	0	0	0	0	0	8	7	7	8	9	39	7.8	6	5	5	6	7	29	5.8	9	8	9	26	8.66667	9	8	8	25	8.33333
			5	3	5	1	1	15	3	8	7	8	9	7	39	7.8	6	7	8	8	9	38	7.6	9	8	7	24	8	8	8	9	25	8.33333
60	7.15	Take stock of the two major misunderstandings of the renal puncture examination	5	6	5	7	4	27	5.4	7	8	8	8	8	39	7.8	9	9	7	8	9	42	8.4	9	10	9	28	9.33333	8	6	10	24	8
			2	3	5	5	4	19	3.8	7	7	8	8	9	39	7.8	8	8	9	8	9	42	8.4	8	9	8	25	8.33333	8	7	8	23	7.66667
			5	6	2	1	2	16	3.2	8	7	7	8	9	39	7.8	8	8	8	8	8	40	8	8	8	8	24	8	8	8	7	23	7.66667
54	7.21	The kidneys are not good to look at the body these three points to know	3	5	4	4	3	19	3.8	9	8	8	7	7	39	7.8	8	10	9	9	9	45	9	8	8	7	23	7.66667	7	8	8	23	7.66667
			4	5	4	3	4	20	4	8	8	7	9	7	39	7.8	8	8	8	7	8	39	7.8	8	7	8	23	7.66667	8	8	7	23	7.66667
27	419	Kidney disease must not be taken medicine	2	3	4	5	5	19	3.8	8	8	9	7	7	39	7.8	7	6	8	8	7	36	7.2	5	6	7	18	6	7	8	7	22	7.33333
111	5.27	Patients with kidney disease should pay attention to three types of diet	5	4	6	5	5	25	5	7	8	8	8	8	39	7.8	8	8	9	9	10	44	8.8	9	9	8	26	8.66667	8	6	5	19	6.33333
			10	5	8	3	9	35	7	4	9	8	9	9	39	7.8	9	6	7	7	8	37	7.4	3	3	2	8	2.66667	7	5	3	15	5
			3	4	2	2	3	14	2.8	4	9	8	9	9	39	7.8	4	4	4	4	3	19	3.8	2	3	2	7	2.33333	5	5	5	15	5
			5	6	4	7	5	27	5.4	7	8	7	8	9	39	7.8	6	6	8	6	7	33	6.6	8	7	7	22	7.33333	4	4	5	13	4.33333
			1	2	0	1	1	5	1	8	7	9	8	7	39	7.8	6	5	6	6	5	28	5.6	9	8	9	26	8.66667	3	4	4	11	3.66667
			2	2	2	1	3	10	2	8	7	7	9	8	39	7.8	2	3	4	4	3	16	3.2	7	6	5	18	6	3	3	3	9	3
			2	1	3	3	1	10	2	7	8	8	7	9	39	7.8	2	3	4	4	3	16	3.2	7	6	5	18	6	3	3	3	9	3
			7	7	8	6	7	35	7	8	7	7	8	9	39	7.8	7	6	6	6	7	32	6.4	4	5	4	13	4.33333	4	3	2	9	3
			3	1	2	2	1	9	1.8	6	8	9	9	7	39	7.8	7	8	8	8	7	38	7.6	7	8	8	23	7.66667	3	2	3	8	2.66667
			5	4	4	5	4	22	4.4	7	8	8	8	8	39	7.8	7	8	8	7	9	39	7.8	9	10	9	28	9.33333	8	8	9	25	8.33333
			3	3	2	6	4	18	3.6	9	8	7	7	8	39	7.8	8	6	9	7	9	39	7.8	7	8	8	23	7.66667	6	7	7	20	6.66667
			8	7	8	6	7	36	7.2	7	9	9	8	6	39	7.8	9	9	7	9	9	43	8.6	6	7	8	21	7	8	6	6	20	6.66667
			3	6	2	5	6	22	4.4	8	9	8	7	7	39	7.8	7	9	7	7	9	39	7.8	5	7	7	19	6.33333	7	5	7	19	6.33333
			3	2	1	3	1	10	2	7	8	7	8	9	39	7.8	9	7	7	8	8	39	7.8	6	7	6	19	6.33333	6	6	7	19	6.33333
			2	3	4	3	2	14	2.8	8	8	7	9	7	39	7.8	7	7	8	7	8	37	7.4	9	8	9	26	8.66667	5	6	7	18	6
			3	3	5	4	0	15	3	7	8	7	8	9	39	7.8	6	5	4	5	6	26	5.2	4	4	4	12	4	6	6	6	18	6
			2	3	3	2	2	12	2.4	7	8	8	7	9	39	7.8	4	4	4	4	3	19	3.8	2	3	2	7	2.33333	5	5	5	15	5
			3	2	3	3	2	13	2.6	8	8	9	7	7	39	7.8	8	8	7	9	8	40	8	6	5	5	16	5.33333	5	4	4	13	4.33333
			3	2	1	2	1	9	1.8	7	8	8	7	9	39	7.8	7	6	7	7	7	34	6.8	5	4	3	12	4	4	3	3	10	3.33333
			8	8	7	8	8	39	7.8	8	9	8	7	7	39	7.8	7	9	8	7	7	38	7.6	8	9	9	26	8.66667	7	8	6	21	7
			2	3	3	2	2	12	2.4	8	8	8	7	8	39	7.8	6	6	6	5	6	29	5.8	6	6	6	18	6	7	6	5	18	6
			4	3	2	3	4	16	3.2	7	8	8	8	8	39	7.8	8	7	8	7	7	37	7.4	9	8	9	26	8.66667	8	9	9	26	8.66667
			0	0	0	0	0	0	0	7	8	7	8	9	39	7.8	4	6	7	7	5	29	5.8	7	9	9	25	8.33333	9	8	9	26	8.66667
			3	3	3	3	2	14	2.8	7	8	8	8	8	39	7.8	8	7	7	8	8	38	7.6	9	8	8	25	8.33333	7	8	9	24	8
			3	1	2	2	1	9	1.8	7	8	8	8	8	39	7.8	7	6	6	8	7	34	6.8	9	9	9	27	9	6	7	6	19	6.33333
			2	1	2	1	1	7	1.4	7	8	8	8	8	39	7.8	6	5	6	7	7	31	6.2	9	9	9	27	9	4	5	4	13	4.33333
			1	0	0	1	0	2	0.4	8	9	8	7	7	39	7.8	8	10	9	8	9	44	8.8	10	8	9	27	9	9	8	9	26	8.66667
31	427	Security risks	2	3	5	4	4	18	3.6	8	8	9	7	7	39	7.8	7	8	9	8	7	39	7.8	9	8	9	26	8.66667	9	8	9	26	8.66667
			3	2	2	3	3	13	2.6	7	8	8	8	8	39	7.8	8	9	6	9	6	38	7.6	7	6	6	19	6.33333	8	6	8	22	7.33333
			8	8	7	6	7	36	7.2	8	9	8	7	7	39	7.8	9	9	9	7	7	41	8.2	7	8	8	23	7.66667	7	6	5	18	6
			6	6	5	4	6	27	5.4	7	8	7	9	8	39	7.8	6	5	4	5	6	26	5.2	4	4	4	12	4	6	6	6	18	6
			1	2	2	1	2	8	1.6	8	8	8	7	8	39	7.8	8	7	9	8	8	40	8	9	9	8	26	8.66667	10	9	9	28	9.33333
			6	4	4	4	4	22	4.4	9	8	7	8	7	39	7.8	7	8	7	7	8	37	7.4	8	7	8	23	7.66667	6	8	6	20	6.66667
			3	3	2	6	4	18	3.6	8	7	8	8	8	39	7.8	8	6	4	7	6	31	6.2	7	6	8	21	7	6	7	7	20	6.66667
			3	1	3	3	3	13	2.6	9	8	7	8	7	39	7.8	6	6	6	5	6	29	5.8	6	6	6	18	6	7	6	5	18	6
			3	1	2	0	1	7	1.4	7	7	8	8	9	39	7.8	7	8	8	9	7	39	7.8	8	9	9	26	8.66667	8	7	8	23	7.66667
			3	4	4	3	4	18	3.6	6	9	8	7	9	39	7.8	7	7	7	8	8	37	7.4	8	8	8	24	8	8	7	8	23	7.66667
			2	3	2	2	3	12	2.4	8	8	7	8	8	39	7.8	6	7	8	8	7	36	7.2	9	9	10	28	9.33333	7	6	6	19	6.33333
			3	4	3	3	4	17	3.4	8	8	8	7	8	39	7.8	7	6	4	5	4	26	5.2	4	5	6	15	5	5	5	5	15	5
			5	6	2	2	3	18	3.6	8	9	7	8	7	39	7.8	7	8	9	7	7	38	7.6	8	7	9	24	8	8	8	9	25	8.33333
			3	6	5	7	2	23	4.6	8	9	7	9	6	39	7.8	8	9	7	7	6	37	7.4	9	8	8	25	8.33333	7	8	9	24	8
			4	3	2	4	1	14	2.8	7	9	8	7	8	39	7.8	7	6	8	7	6	34	6.8	7	8	7	22	7.33333	8	8	7	23	7.66667
			8	7	6	8	9	38	7.6	9	6	8	7	9	39	7.8	8	9	9	8	9	43	8.6	9	9	8	26	8.66667	8	7	7	22	7.33333
			6	7	5	6	6	30	6	9	8	7	8	7	39	7.8	9	9	9	6	7	40	8	6	8	7	21	7	7	7	7	21	7
			8	6	6	7	8	35	7	6	9	9	9	6	39	7.8	8	7	6	8	6	35	7	9	9	7	25	8.33333	7	6	7	20	6.66667
			3	4	4	3	3	17	3.4	9	7	8	7	8	39	7.8	7	6	7	6	7	33	6.6	6	7	6	19	6.33333	7	6	7	20	6.66667
94	6.19	These kidney-injurious behaviors must be avoided	3	1	1	0	3	8	1.6	7	9	8	8	7	39	7.8	7	8	9	9	10	43	8.6	8	9	10	27	9	8	6	5	19	6.33333
105	5.8	How to prevent urinary tract infections	2	2	4	4	2	14	2.8	9	6	8	8	8	39	7.8	6	8	8	10	8	40	8	8	8	8	24	8	4	6	5	15	5
			2	2	0	3	2	9	1.8	9	6	9	6	9	39	7.8	7	8	6	7	7	35	7	10	10	9	29	9.66667	9	8	9	26	8.66667
			6	5	5	3	7	26	5.2	8	8	9	6	8	39	7.8	8	7	9	8	8	40	8	10	8	8	26	8.66667	9	9	8	26	8.66667
			3	2	2	2	3	12	2.4	9	8	7	8	7	39	7.8	8	8	7	8	8	39	7.8	8	8	8	24	8	8	9	9	26	8.66667
			3	5	6	4	2	20	4	8	8	8	9	6	39	7.8	7	7	8	7	8	37	7.4	9	8	8	25	8.33333	7	8	9	24	8
			2	5	3	5	1	16	3.2	6	9	7	8	9	39	7.8	6	8	7	8	7	36	7.2	9	9	10	28	9.33333	8	8	7	23	7.66667
			2	1	1	2	0	6	1.2	9	9	7	7	7	39	7.8	6	5	6	5	6	28	5.6	9	10	9	28	9.33333	7	8	8	23	7.66667
			2	3	5	5	4	19	3.8	7	8	8	8	8	39	7.8	8	8	9	8	9	42	8.4	8	9	8	25	8.33333	8	7	8	23	7.66667
			6	5	7	4	3	25	5	9	8	7	8	7	39	7.8	9	9	9	9	9	45	9	8	9	7	24	8	8	7	7	22	7.33333
			9	8	9	9	8	43	8.6	8	7	8	8	8	39	7.8	8	8	9	9	9	43	8.6	8	8	8	24	8	7	7	8	22	7.33333
			7	6	7	8	8	36	7.2	7	8	8	8	8	39	7.8	7	8	6	9	8	38	7.6	7	7	7	21	7	8	6	8	22	7.33333
			2	3	2	3	2	12	2.4	7	7	8	8	9	39	7.8	8	7	8	9	7	39	7.8	8	9	7	24	8	8	6	7	21	7
			6	5	7	7	5	30	6	8	7	7	8	9	39	7.8	7	9	8	9	9	42	8.4	7	7	7	21	7	8	6	7	21	7
99	6.10	These habits should be changed and are not good for the kidneys	2	1	1	2	3	9	1.8	7	9	9	7	7	39	7.8	7	8	8	9	9	41	8.2	9	9	10	28	9.33333	6	7	7	20	6.66667
			2	3	3	2	3	13	2.6	7	9	7	9	7	39	7.8	7	7	8	6	7	35	7	9	9	9	27	9	6	7	7	20	6.66667
			2	1	1	2	0	6	1.2	7	8	8	7	9	39	7.8	6	5	6	5	6	28	5.6	9	10	9	28	9.33333	7	6	6	19	6.33333
			1	2	2	1	1	7	1.4	7	7	7	9	9	39	7.8	6	8	7	7	8	36	7.2	8	8	8	24	8	7	6	6	19	6.33333
			4	3	4	4	3	18	3.6	9	9	7	7	7	39	7.8	6	7	6	7	6	32	6.4	7	6	7	20	6.66667	6	7	6	19	6.33333
			3	3	3	1	3	13	2.6	9	8	7	7	8	39	7.8	6	8	9	9	8	40	8	7	7	5	19	6.33333	7	5	6	18	6
			5	5	4	5	4	23	4.6	9	7	7	9	7	39	7.8	6	7	6	6	6	31	6.2	7	6	6	19	6.33333	7	6	5	18	6
			2	3	3	4	3	15	3	8	8	7	9	7	39	7.8	6	6	6	5	6	29	5.8	6	6	6	18	6	7	6	5	18	6
			3	2	2	0	4	11	2.2	7	7	8	8	9	39	7.8	6	5	4	5	6	26	5.2	4	4	4	12	4	6	6	6	18	6
			3	5	4	5	6	23	4.6	7	7	9	9	7	39	7.8	6	5	4	5	6	26	5.2	4	4	4	12	4	6	6	6	18	6
			6	5	5	5	5	26	5.2	8	8	8	8	7	39	7.8	4	5	6	6	5	26	5.2	5	5	6	16	5.33333	4	5	6	15	5
			2	0	0	2	4	8	1.6	8	8	8	7	8	39	7.8	7	6	4	5	4	26	5.2	4	5	6	15	5	5	5	5	15	5
			3	3	2	3	2	13	2.6	8	7	8	8	8	39	7.8	6	5	6	7	7	31	6.2	9	9	9	27	9	7	8	7	22	7.33333
7	9.8	Common drugs that have damage to the kidneys	4	2	4	2	6	18	3.6	7	7	7	9	9	39	7.8	6	8	8	8	10	40	8	10	10	10	30	10	8	6	5	19	6.33333
			5	5	1	2	2	15	3	8	7	8	8	8	39	7.8	7	6	8	8	7	36	7.2	8	7	7	22	7.33333	6	6	7	19	6.33333
			0	2	1	2	1	6	1.2	7	8	8	8	8	39	7.8	6	6	6	5	6	29	5.8	6	6	6	18	6	7	6	5	18	6
			2	3	2	1	2	10	2	8	9	7	8	7	39	7.8	7	8	8	7	8	38	7.6	9	10	9	28	9.33333	6	5	6	17	5.66667
			5	5	3	4	6	23	4.6	7	8	8	8	8	39	7.8	8	7	9	7	7	38	7.6	6	6	7	19	6.33333	2	3	3	8	2.66667
30	415	The cause of the appearance of foamy urine	6	7	8	8	8	37	7.4	7	8	9	7	8	39	7.8	8	7	8	8	9	40	8	9	9	8	26	8.66667	8	9	9	26	8.66667
			2	5	5	4	3	19	3.8	7	9	6	8	9	39	7.8	8	7	7	8	6	36	7.2	9	9	9	27	9	9	8	8	25	8.33333
			3	1	1	1	3	9	1.8	8	9	7	8	7	39	7.8	8	9	8	9	7	41	8.2	7	8	5	20	6.66667	8	8	8	24	8
			3	5	4	3	3	18	3.6	7	9	6	9	8	39	7.8	6	6	6	5	6	29	5.8	6	6	6	18	6	7	6	5	18	6
			6	7	5	6	7	31	6.2	7	7	9	8	8	39	7.8	0	1	2	2	1	6	1.2	5	6	5	16	5.33333	5	6	6	17	5.66667
			2	3	4	4	3	16	3.2	8	9	6	9	7	39	7.8	8	8	9	9	8	42	8.4	10	9	10	29	9.66667	9	8	9	26	8.66667
			1	1	1	2	2	7	1.4	7	8	8	8	8	39	7.8	8	8	8	7	8	39	7.8	8	8	8	24	8	8	8	7	23	7.66667
58	6.30.	There are many types of antihypertensive drugs	4	2	4	2	6	18	3.6	8	6	9	8	8	39	7.8	6	6	8	8	6	34	6.8	6	6	8	20	6.66667	7	6	6	19	6.33333
			2	2	4	3	0	11	2.2	8	9	7	6	9	39	7.8	6	6	6	5	6	29	5.8	6	6	6	18	6	7	6	5	18	6
98	6.11	Diabetic nephropathy which dishes are better to eat	3	5	4	5	7	24	4.8	9	7	8	9	6	39	7.8	7	8	8	7	9	39	7.8	9	9	10	28	9.33333	6	6	5	17	5.66667
56	7.19	Why doctors recommend having to check up every day	0	0	0	1	2	3	0.6	7	9	7	7	9	39	7.8	5	7	6	5	6	29	5.8	9	9	8	26	8.66667	4	5	5	14	4.66667
			3	5	5	4	5	22	4.4	7	7	8	9	8	39	7.8	7	8	6	7	7	35	7	9	9	10	28	9.33333	5	4	4	13	4.33333
			1	3	2	3	2	11	2.2	7	7	8	8	9	39	7.8	9	9	7	9	9	43	8.6	6	7	8	21	7	4	2	3	9	3
			5	3	3	6	2	19	3.8	8	9	7	7	8	39	7.8	8	7	9	7	8	39	7.8	9	8	7	24	8	8	9	9	26	8.66667
			2	4	2	5	6	19	3.8	7	9	8	8	7	39	7.8	6	7	7	5	5	30	6	8	10	9	27	9	8	9	8	25	8.33333
			2	3	3	1	4	13	2.6	7	7	7	9	9	39	7.8	9	7	8	7	8	39	7.8	9	10	8	27	9	8	7	9	24	8
			3	4	4	3	2	16	3.2	7	8	7	8	9	39	7.8	6	7	8	7	7	35	7	9	10	9	28	9.33333	7	8	8	23	7.66667
			3	5	4	4	5	21	4.2	8	9	7	8	7	39	7.8	7	6	6	7	8	34	6.8	8	8	9	25	8.33333	8	8	7	23	7.66667
			3	5	4	4	5	21	4.2	8	7	7	8	9	39	7.8	6	7	7	6	7	33	6.6	9	9	10	28	9.33333	7	7	7	21	7
			3	1	3	2	3	12	2.4	7	8	8	8	8	39	7.8	7	8	8	9	9	41	8.2	7	7	6	20	6.66667	2	4	3	9	3
			3	3	4	4	5	19	3.8	6	8	7	8	9	38	7.6	8	8	8	8	7	39	7.8	7	8	7	22	7.33333	8	7	7	22	7.33333
			3	4	4	2	3	16	3.2	8	6	7	9	8	38	7.6	10	8	8	7	8	41	8.2	9	8	8	25	8.33333	9	10	10	29	9.66667
			4	6	2	5	7	24	4.8	6	8	7	8	9	38	7.6	9	9	8	8	9	43	8.6	9	10	10	29	9.66667	9	9	10	28	9.33333
			2	0	1	2	3	8	1.6	6	8	8	8	8	38	7.6	8	7	9	8	8	40	8	9	10	10	29	9.66667	9	10	9	28	9.33333
86	6.16	High uric acid hazards	5	6	5	7	4	27	5.4	6	8	8	8	8	38	7.6	8	10	9	9	9	45	9	9	9	10	28	9.33333	8	10	10	28	9.33333
			2	0	5	2	6	15	3	6	8	8	7	9	38	7.6	9	8	9	9	9	44	8.8	10	9	9	28	9.33333	9	10	9	28	9.33333
58	7.17	A renal puncture is also done and the doctor's protocol is also needed	2	1	2	3	2	10	2	8	6	8	8	8	38	7.6	9	9	7	8	9	42	8.4	9	10	9	28	9.33333	10	10	8	28	9.33333
			2	3	4	3	2	14	2.8	9	6	7	8	8	38	7.6	8	9	8	9	8	42	8.4	9	9	10	28	9.33333	9	10	9	28	9.33333
			2	4	3	5	6	20	4	6	8	8	8	8	38	7.6	8	8	9	7	8	40	8	9	9	10	28	9.33333	9	9	10	28	9.33333
			4	2	3	3	5	17	3.4	8	6	9	7	8	38	7.6	8	8	9	7	8	40	8	9	9	10	28	9.33333	9	9	10	28	9.33333
			2	0	0	2	4	8	1.6	6	8	8	8	8	38	7.6	8	6	6	8	7	35	7	9	10	9	28	9.33333	10	10	8	28	9.33333
			1	3	2	1	0	7	1.4	6	8	8	8	8	38	7.6	7	8	7	6	6	34	6.8	9	9	10	28	9.33333	10	9	9	28	9.33333
			1	2	3	4	2	12	2.4	7	8	8	7	8	38	7.6	7	8	8	9	8	40	8	9	9	9	27	9	10	9	9	28	9.33333
			3	5	6	4	7	25	5	6	8	8	8	8	38	7.6	8	8	7	9	8	40	8	9	8	9	26	8.66667	9	9	10	28	9.33333
			3	2	5	4	0	14	2.8	8	6	6	9	9	38	7.6	6	7	5	4	6	28	5.6	9	8	9	26	8.66667	9	10	9	28	9.33333
			5	6	3	3	1	18	3.6	8	7	7	8	8	38	7.6	10	9	9	8	9	45	9	10	9	9	28	9.33333	8	9	10	27	9
			5	6	6	5	7	29	5.8	6	8	7	8	9	38	7.6	8	8	9	8	9	42	8.4	9	10	9	28	9.33333	9	8	10	27	9
			6	7	7	8	8	36	7.2	8	6	7	8	9	38	7.6	7	8	9	8	8	40	8	10	10	9	29	9.66667	9	9	9	27	9
			3	2	3	4	3	15	3	8	9	8	7	6	38	7.6	7	7	8	7	9	38	7.6	9	9	10	28	9.33333	9	9	9	27	9
			2	2	2	2	4	12	2.4	7	8	6	9	8	38	7.6	8	7	8	6	8	37	7.4	9	9	9	27	9	10	8	9	27	9
			4	1	0	3	5	13	2.6	7	8	6	9	8	38	7.6	8	8	7	8	7	38	7.6	9	7	7	23	7.66667	8	9	8	25	8.33333
101	5.29	These behaviors can easily hurt the kidneys	3	4	4	2	2	15	3	7	8	6	8	9	38	7.6	5	6	7	6	6	30	6	7	7	6	20	6.66667	7	9	7	23	7.66667
			6	5	5	4	3	23	4.6	8	7	8	7	8	38	7.6	7	8	8	8	8	39	7.8	8	7	7	22	7.33333	7	7	7	21	7
			6	5	5	4	3	23	4.6	8	7	8	8	7	38	7.6	7	8	8	8	8	39	7.8	8	7	7	22	7.33333	7	7	7	21	7
			2	3	3	2	2	12	2.4	7	8	7	8	8	38	7.6	6	7	6	6	7	32	6.4	9	9	9	27	9	6	6	7	19	6.33333
			3	2	2	3	4	14	2.8	7	8	8	7	8	38	7.6	3	4	4	3	2	16	3.2	5	6	6	17	5.66667	5	6	4	15	5
			1	3	1	0	2	7	1.4	7	8	7	8	8	38	7.6	4	5	6	6	5	26	5.2	5	5	6	16	5.33333	4	5	6	15	5
			3	2	2	1	3	11	2.2	7	8	8	7	8	38	7.6	2	3	4	4	3	16	3.2	7	6	5	18	6	3	3	3	9	3
31	8.16	Kidney friends who take these three types of drugs must not eat grapefruit	4	6	6	5	5	26	5.2	7	8	7	8	8	38	7.6	8	10	9	9	9	45	9	9	9	10	28	9.33333	3	2	3	8	2.66667
			1	2	1	1	2	7	1.4	7	8	7	8	8	38	7.6	6	7	5	5	6	29	5.8	9	9	9	27	9	1	1	2	4	1.33333
			3	2	2	1	2	10	2	7	8	7	8	8	38	7.6	5	4	6	6	5	26	5.2	1	1	0	2	0.666667	0	1	1	2	0.666667
			0	0	0	0	2	2	0.4	7	8	8	7	8	38	7.6	5	4	6	6	5	26	5.2	1	1	0	2	0.666667	0	1	1	2	0.666667
			6	5	4	6	5	26	5.2	7	7	9	9	6	38	7.6	5	4	6	6	5	26	5.2	1	1	0	2	0.666667	0	1	1	2	0.666667
			4	6	2	5	7	24	4.8	8	7	7	8	8	38	7.6	9	9	8	8	9	43	8.6	9	10	10	29	9.66667	10	9	10	29	9.66667
			5	3	5	4	5	22	4.4	7	8	7	8	8	38	7.6	8	8	7	6	6	35	7	9	9	9	27	9	9	10	10	29	9.66667
			3	5	4	3	3	18	3.6	7	8	8	8	7	38	7.6	7	7	8	7	8	37	7.4	7	8	7	22	7.33333	8	9	10	27	9
90	5.22	What to do about the recurrence of nephrotic syndrome hormones	4	2	4	2	6	18	3.6	7	7	8	8	8	38	7.6	4	4	8	8	6	30	6	6	6	8	20	6.66667	9	10	8	27	9
			3	4	4	4	3	18	3.6	7	8	8	7	8	38	7.6	7	8	9	6	6	36	7.2	6	6	7	19	6.33333	8	9	10	27	9
			7	6	7	5	6	31	6.2	8	7	8	7	8	38	7.6	8	9	8	8	7	40	8	9	9	9	27	9	8	9	9	26	8.66667
27	508	Uric acid lowered but more painful	4	3	5	6	4	22	4.4	8	7	8	7	8	38	7.6	8	7	8	6	6	35	7	9	9	9	27	9	9	8	9	26	8.66667
			3	3	0	2	1	9	1.8	8	7	8	8	7	38	7.6	8	8	7	6	8	37	7.4	8	8	9	25	8.33333	9	8	9	26	8.66667
			4	3	4	5	4	20	4	7	8	8	7	8	38	7.6	8	9	8	8	8	41	8.2	9	8	9	26	8.66667	8	9	8	25	8.33333
			6	7	8	7	2	30	6	7	8	7	8	8	38	7.6	9	8	8	9	8	42	8.4	8	8	9	25	8.33333	8	8	9	25	8.33333
			6	4	7	7	4	28	5.6	8	7	8	7	8	38	7.6	8	7	8	8	9	40	8	9	8	7	24	8	8	8	9	25	8.33333
			3	2	1	3	2	11	2.2	7	8	8	8	7	38	7.6	8	7	7	8	6	36	7.2	8	7	9	24	8	8	9	8	25	8.33333
			4	4	5	5	4	22	4.4	8	7	7	8	8	38	7.6	8	8	9	8	7	40	8	7	8	8	23	7.66667	8	8	9	25	8.33333
			2	2	3	2	3	12	2.4	8	7	8	8	7	38	7.6	7	8	8	8	7	38	7.6	8	7	8	23	7.66667	8	9	8	25	8.33333
			5	6	6	5	4	26	5.2	8	7	8	7	8	38	7.6	6	5	5	6	7	29	5.8	9	9	10	28	9.33333	8	8	7	23	7.66667
			2	3	5	5	4	19	3.8	7	8	8	8	7	38	7.6	8	8	9	8	9	42	8.4	8	9	8	25	8.33333	8	7	8	23	7.66667
			3	3	2	2	1	11	2.2	8	7	7	8	8	38	7.6	7	7	6	8	8	36	7.2	8	8	7	23	7.66667	7	8	8	23	7.66667
			2	3	2	0	2	9	1.8	8	8	8	7	7	38	7.6	8	7	7	8	7	37	7.4	9	9	9	27	9	8	7	7	22	7.33333
			3	6	4	2	2	17	3.4	8	8	8	7	7	38	7.6	7	8	9	7	8	39	7.8	9	7	8	24	8	7	7	8	22	7.33333
			2	3	3	2	2	12	2.4	8	8	7	7	8	38	7.6	7	8	8	7	7	37	7.4	6	6	7	19	6.33333	7	8	7	22	7.33333
			2	2	1	2	3	10	2	8	8	7	7	8	38	7.6	7	7	7	7	7	35	7	7	7	7	21	7	7	7	7	21	7
			2	2	3	4	3	14	2.8	7	9	8	7	7	38	7.6	8	8	7	7	7	37	7.4	7	7	7	21	7	7	6	7	20	6.66667
			3	2	3	2	1	11	2.2	8	8	7	7	8	38	7.6	6	7	8	6	8	35	7	8	6	7	21	7	6	6	8	20	6.66667
			3	1	3	1	2	10	2	8	8	7	7	8	38	7.6	8	8	8	9	8	41	8.2	5	6	8	19	6.33333	7	7	6	20	6.66667
			4	5	0	2	0	11	2.2	7	9	8	7	7	38	7.6	3	4	4	3	2	16	3.2	5	6	6	17	5.66667	5	6	4	15	5
			2	1	1	2	2	8	1.6	8	8	7	7	8	38	7.6	3	4	4	3	2	16	3.2	5	6	6	17	5.66667	5	6	4	15	5
			3	2	2	2	1	10	2	8	7	8	8	7	38	7.6	7	6	4	5	4	26	5.2	4	5	6	15	5	5	5	5	15	5
			1	0	1	1	2	5	1	8	8	8	7	7	38	7.6	6	7	5	5	6	29	5.8	9	9	9	27	9	4	5	5	14	4.66667
			5	4	5	6	3	23	4.6	7	8	7	8	8	38	7.6	5	5	5	5	6	26	5.2	5	4	3	12	4	5	5	4	14	4.66667
			1	2	2	1	3	9	1.8	8	7	8	7	8	38	7.6	5	5	5	5	6	26	5.2	5	4	3	12	4	5	5	4	14	4.66667
			2	3	4	2	2	13	2.6	7	8	8	8	7	38	7.6	5	5	5	5	6	26	5.2	5	4	3	12	4	5	5	4	14	4.66667
			6	5	4	5	6	26	5.2	8	7	8	8	7	38	7.6	7	8	9	8	7	39	7.8	8	7	6	21	7	3	5	5	13	4.33333
			2	2	2	1	2	9	1.8	7	8	7	8	8	38	7.6	2	3	4	4	3	16	3.2	7	6	5	18	6	3	3	3	9	3
			3	2	2	3	4	14	2.8	7	8	7	8	8	38	7.6	1	1	1	1	2	6	1.2	3	3	2	8	2.66667	4	3	2	9	3
1	7.22	These people are prone to uremia	5	6	5	7	4	27	5.4	7	8	7	8	8	38	7.6	6	6	6	7	9	34	6.8	9	9	9	27	9	3	2	3	8	2.66667
			6	7	7	8	5	33	6.6	7	8	7	8	8	38	7.6	9	8	9	8	8	42	8.4	9	9	10	28	9.33333	10	10	10	30	10
			3	4	4	3	3	17	3.4	7	8	7	8	8	38	7.6	9	9	8	8	9	43	8.6	10	9	10	29	9.66667	10	9	10	29	9.66667
			4	6	2	5	7	24	4.8	7	8	9	6	8	38	7.6	9	9	8	8	9	43	8.6	9	10	10	29	9.66667	10	9	10	29	9.66667
41	8.21	What is the difference between nephritis and kidney synthesis	5	4	6	5	5	25	5	7	8	7	8	8	38	7.6	8	8	9	9	10	44	8.8	9	9	8	26	8.66667	10	10	9	29	9.66667
			3	4	3	4	2	16	3.2	7	8	9	6	8	38	7.6	8	9	8	9	8	42	8.4	9	8	9	26	8.66667	10	10	9	29	9.66667
			3	1	3	2	6	15	3	8	7	8	8	7	38	7.6	8	9	8	8	7	40	8	9	9	9	27	9	8	9	9	26	8.66667
			5	6	5	7	6	29	5.8	7	8	8	8	7	38	7.6	8	8	9	7	8	40	8	9	9	9	27	9	8	9	9	26	8.66667
			2	4	0	4	2	12	2.4	8	7	8	7	8	38	7.6	7	7	8	6	6	34	6.8	8	9	9	26	8.66667	9	8	9	26	8.66667
49	8.13	How diabetic nephropathy is detected early	0	1	1	2	3	7	1.4	7	8	7	8	8	38	7.6	6	5	6	5	4	26	5.2	9	9	7	25	8.33333	9	9	8	26	8.66667
35	409	Kidney disease eat what fruit is the healthiest	6	7	5	6	7	31	6.2	7	8	8	7	8	38	7.6	7	8	7	6	9	37	7.4	9	8	7	24	8	9	8	9	26	8.66667
			5	6	4	7	3	25	5	7	8	7	8	8	38	7.6	8	7	8	9	8	40	8	9	9	9	27	9	8	9	8	25	8.33333
			1	6	2	3	3	15	3	7	8	7	8	8	38	7.6	9	10	8	8	7	42	8.4	8	9	9	26	8.66667	8	8	9	25	8.33333
			2	5	4	3	3	17	3.4	7	8	8	7	8	38	7.6	8	8	8	7	9	40	8	9	9	8	26	8.66667	9	8	8	25	8.33333
			0	1	2	3	1	7	1.4	7	8	7	8	8	38	7.6	8	8	9	8	9	42	8.4	8	8	8	24	8	8	8	9	25	8.33333
			3	4	4	4	5	20	4	7	8	7	8	8	38	7.6	8	7	8	7	8	38	7.6	7	8	8	23	7.66667	8	8	9	25	8.33333
			5	4	6	6	6	27	5.4	7	8	9	6	8	38	7.6	9	8	8	9	7	41	8.2	8	7	7	22	7.33333	8	9	8	25	8.33333
			0	0	2	0	0	2	0.4	7	8	7	8	8	38	7.6	7	6	8	8	6	35	7	9	7	8	24	8	9	8	7	24	8
			2	3	2	2	2	11	2.2	7	8	9	6	8	38	7.6	8	8	9	8	8	41	8.2	8	7	8	23	7.66667	7	8	9	24	8
19	8.29	Is a high or low creatinine bad kidney?	3	2	4	4	3	16	3.2	6	8	7	9	8	38	7.6	7	8	8	8	7	38	7.6	9	8	9	26	8.66667	8	6	8	22	7.33333
			8	6	6	8	7	35	7	7	8	7	8	8	38	7.6	9	8	9	7	7	40	8	8	8	7	23	7.66667	8	7	7	22	7.33333
			2	3	3	2	1	11	2.2	8	7	8	8	7	38	7.6	8	9	8	6	8	39	7.8	9	7	9	25	8.33333	7	8	6	21	7
			3	3	2	1	3	12	2.4	7	8	8	8	7	38	7.6	9	7	9	8	8	41	8.2	7	8	8	23	7.66667	6	7	8	21	7
23	2020.8.20.	The human body comes with 6 kinds of kidney medicines3	4	2	4	2	6	18	3.6	7	8	7	8	8	38	7.6	6	10	10	4	8	38	7.6	8	8	10	26	8.66667	5	5	6	16	5.33333
			9	10	9	8	10	46	9.2	7	8	7	8	8	38	7.6	6	7	6	7	8	34	6.8	6	7	8	21	7	4	6	5	15	5
			6	7	6	5	4	28	5.6	7	8	8	7	8	38	7.6	3	4	4	3	2	16	3.2	5	6	6	17	5.66667	5	6	4	15	5
			8	6	8	7	6	35	7	7	8	7	8	8	38	7.6	7	6	4	5	4	26	5.2	4	5	6	15	5	5	5	5	15	5
			6	7	8	8	7	36	7.2	7	8	7	8	8	38	7.6	6	6	6	6	7	31	6.2	5	7	8	20	6.66667	5	4	5	14	4.66667
			3	5	4	6	4	22	4.4	7	8	9	6	8	38	7.6	8	8	7	8	7	38	7.6	6	6	7	19	6.33333	5	4	5	14	4.66667
			3	1	1	2	3	10	2	7	8	7	8	8	38	7.6	9	9	8	9	7	42	8.4	7	7	6	20	6.66667	4	5	3	12	4
			8	7	6	6	7	34	6.8	7	8	9	6	8	38	7.6	9	7	8	7	9	40	8	6	8	6	20	6.66667	4	5	3	12	4
			6	6	5	6	6	29	5.8	7	8	7	8	8	38	7.6	5	4	6	6	5	26	5.2	1	1	0	2	0.666667	0	1	1	2	0.666667
			5	2	4	6	5	22	4.4	8	7	8	8	7	38	7.6	8	8	9	7	8	40	8	9	10	10	29	9.66667	10	9	10	29	9.66667
			5	2	4	6	5	22	4.4	7	8	8	8	7	38	7.6	8	8	9	7	8	40	8	9	10	10	29	9.66667	10	9	10	29	9.66667
			7	8	8	6	7	36	7.2	8	7	8	7	8	38	7.6	8	8	9	10	9	44	8.8	10	9	9	28	9.33333	9	10	10	29	9.66667
			3	2	4	4	3	16	3.2	6	8	8	8	8	38	7.6	8	8	7	9	8	40	8	9	10	9	28	9.33333	9	8	9	26	8.66667
			5	6	6	7	5	29	5.8	8	7	8	8	7	38	7.6	8	8	7	8	7	38	7.6	9	10	9	28	9.33333	9	8	9	26	8.66667
			5	4	6	5	4	24	4.8	8	7	7	8	8	38	7.6	7	6	6	5	7	31	6.2	9	9	10	28	9.33333	9	8	9	26	8.66667
39	405	Does kidney deficiency lead to kidney disease?	3	4	2	4	3	16	3.2	7	8	8	8	7	38	7.6	8	9	9	9	9	44	8.8	9	9	9	27	9	9	8	9	26	8.66667
			5	6	3	3	4	21	4.2	8	8	7	7	8	38	7.6	8	9	8	8	7	40	8	9	9	9	27	9	8	9	9	26	8.66667
			7	6	7	5	6	31	6.2	8	8	8	7	7	38	7.6	8	9	8	8	7	40	8	9	9	9	27	9	8	9	9	26	8.66667
			2	1	2	2	2	9	1.8	8	7	7	8	8	38	7.6	7	7	8	6	7	35	7	8	9	9	26	8.66667	8	9	9	26	8.66667
			2	3	4	4	5	18	3.6	8	8	7	7	8	38	7.6	7	7	6	8	7	35	7	10	9	9	28	9.33333	8	9	8	25	8.33333
100	6.9	Kidney disease should drink more water or drink less water	3	4	4	5	2	18	3.6	8	7	7	8	8	38	7.6	8	7	9	8	8	40	8	9	9	8	26	8.66667	8	7	10	25	8.33333
			3	6	5	3	5	22	4.4	7	8	8	7	8	38	7.6	8	7	8	8	9	40	8	9	9	8	26	8.66667	9	9	7	25	8.33333
			4	3	3	2	3	15	3	7	7	8	8	8	38	7.6	8	8	7	8	7	38	7.6	9	8	9	26	8.66667	9	8	8	25	8.33333
			0	0	0	0	0	0	0	8	8	7	7	8	38	7.6	6	5	5	7	7	30	6	9	9	8	26	8.66667	10	7	8	25	8.33333
			2	3	4	3	4	16	3.2	8	7	7	8	8	38	7.6	8	8	8	7	8	39	7.8	9	7	7	23	7.66667	8	8	9	25	8.33333
			3	3	2	2	3	13	2.6	7	8	8	7	8	38	7.6	8	8	7	8	7	38	7.6	8	8	7	23	7.66667	8	8	9	25	8.33333
			3	3	2	2	3	13	2.6	7	7	8	8	8	38	7.6	8	8	7	8	7	38	7.6	8	8	7	23	7.66667	8	8	9	25	8.33333
			3	3	3	4	3	16	3.2	8	8	7	7	8	38	7.6	8	7	8	7	8	38	7.6	7	7	8	22	7.33333	8	9	8	25	8.33333
			3	4	6	5	4	22	4.4	8	7	7	8	8	38	7.6	8	9	9	8	8	42	8.4	9	9	8	26	8.66667	7	8	9	24	8
			4	2	0	0	5	11	2.2	7	8	8	7	8	38	7.6	7	6	6	8	7	34	6.8	8	9	9	26	8.66667	7	8	9	24	8
31	8.31	Do you know the benefits of sticking to walking?	3	4	3	4	1	15	3	7	7	8	8	8	38	7.6	8	9	7	9	8	41	8.2	9	9	7	25	8.33333	8	8	8	24	8
			3	3	3	3	2	14	2.8	8	8	7	7	8	38	7.6	8	7	7	8	8	38	7.6	9	8	8	25	8.33333	7	8	9	24	8
			2	3	4	5	6	20	4	8	8	7	7	8	38	7.6	8	8	7	7	7	37	7.4	8	8	8	24	8	8	8	8	24	8
			2	2	3	3	3	13	2.6	8	7	7	8	8	38	7.6	8	8	7	7	7	37	7.4	8	8	8	24	8	8	8	8	24	8
			3	2	2	1	3	11	2.2	7	8	8	7	8	38	7.6	8	7	9	8	8	40	8	8	8	7	23	7.66667	7	8	9	24	8
			1	2	1	2	2	8	1.6	7	8	8	8	7	38	7.6	8	7	8	7	7	37	7.4	7	8	8	23	7.66667	8	8	8	24	8
			3	2	2	1	2	10	2	8	7	7	8	8	38	7.6	7	7	8	8	8	38	7.6	7	8	7	22	7.33333	8	8	8	24	8
			3	2	2	1	2	10	2	7	8	8	7	8	38	7.6	7	7	8	8	8	38	7.6	7	8	7	22	7.33333	8	8	8	24	8
			2	2	3	3	3	13	2.6	7	7	8	8	8	38	7.6	7	7	8	8	8	38	7.6	7	8	7	22	7.33333	8	8	8	24	8
			3	3	2	2	3	13	2.6	8	8	7	7	8	38	7.6	7	7	8	7	8	37	7.4	8	7	7	22	7.33333	8	8	8	24	8
			3	3	2	2	3	13	2.6	7	8	8	8	7	38	7.6	7	7	8	7	8	37	7.4	8	7	7	22	7.33333	8	8	8	24	8
			3	2	3	2	4	14	2.8	7	8	8	8	7	38	7.6	8	6	8	8	7	37	7.4	7	7	6	20	6.66667	8	8	8	24	8
			3	3	4	4	3	17	3.4	7	8	8	7	8	38	7.6	7	7	7	8	8	37	7.4	6	7	7	20	6.66667	8	8	8	24	8
			3	4	2	0	5	14	2.8	8	7	7	8	8	38	7.6	7	8	8	9	6	38	7.6	9	9	9	27	9	8	7	8	23	7.66667
			3	3	4	2	5	17	3.4	7	8	8	7	8	38	7.6	6	6	7	6	5	30	6	9	9	9	27	9	8	7	8	23	7.66667
			3	1	3	3	5	15	3	7	7	8	8	8	38	7.6	7	9	10	8	8	42	8.4	9	8	9	26	8.66667	7	9	7	23	7.66667
			3	2	2	3	1	11	2.2	8	7	8	7	8	38	7.6	7	7	7	6	7	34	6.8	7	7	6	20	6.66667	8	7	8	23	7.66667
			3	2	4	3	4	16	3.2	7	7	8	8	8	38	7.6	7	8	8	9	8	40	8	9	9	9	27	9	7	7	8	22	7.33333
			2	2	1	2	3	10	2	7	8	8	8	7	38	7.6	7	7	7	7	7	35	7	7	7	7	21	7	7	7	7	21	7
			5	5	6	7	7	30	6	7	8	8	7	8	38	7.6	8	6	6	7	9	36	7.2	6	6	7	19	6.33333	7	7	7	21	7
			6	5	6	7	5	29	5.8	7	7	8	8	8	38	7.6	6	8	9	6	9	38	7.6	6	9	9	24	8	6	7	7	20	6.66667
			3	3	2	6	4	18	3.6	7	8	7	8	8	38	7.6	8	6	4	7	6	31	6.2	7	6	8	21	7	6	7	7	20	6.66667
			6	2	7	5	5	25	5	7	7	8	8	8	38	7.6	7	8	8	9	9	41	8.2	8	9	9	26	8.66667	6	7	5	18	6
			1	0	1	1	2	5	1	7	8	7	8	8	38	7.6	6	7	5	5	6	29	5.8	9	9	9	27	9	5	6	5	16	5.33333
			8	7	6	8	7	36	7.2	8	7	8	8	7	38	7.6	6	6	8	7	7	34	6.8	8	7	6	21	7	6	6	4	16	5.33333
			2	1	0	1	3	7	1.4	7	8	8	8	7	38	7.6	7	8	6	5	6	32	6.4	9	10	9	28	9.33333	5	5	5	15	5
			5	4	6	5	4	24	4.8	8	7	8	7	8	38	7.6	3	4	4	3	2	16	3.2	5	6	6	17	5.66667	5	6	4	15	5
			0	2	1	2	1	6	1.2	8	7	7	7	9	38	7.6	2	3	4	4	3	16	3.2	7	6	5	18	6	3	3	3	9	3
			5	2	6	4	0	17	3.4	7	7	9	7	8	38	7.6	1	1	1	1	2	6	1.2	3	3	2	8	2.66667	4	3	2	9	3
			2	0	1	1	3	7	1.4	7	8	7	9	7	38	7.6	1	1	1	1	2	6	1.2	3	3	2	8	2.66667	4	3	2	9	3
			2	3	4	3	4	16	3.2	8	8	7	8	7	38	7.6	5	4	6	6	5	26	5.2	1	1	0	2	0.666667	0	1	1	2	0.666667
			1	3	2	5	1	12	2.4	8	7	8	8	7	38	7.6	5	4	6	6	5	26	5.2	1	1	0	2	0.666667	0	1	1	2	0.666667
			5	7	6	8	7	33	6.6	8	8	7	6	9	38	7.6	8	9	9	8	7	41	8.2	9	9	9	27	9	10	9	10	29	9.66667
			1	0	2	4	1	8	1.6	6	8	7	9	8	38	7.6	8	8	9	8	9	42	8.4	8	8	8	24	8	8	8	9	25	8.33333
			4	4	5	5	4	22	4.4	8	8	7	6	9	38	7.6	8	8	9	8	7	40	8	7	8	8	23	7.66667	8	8	9	25	8.33333
			3	3	4	3	4	17	3.4	8	8	7	7	8	38	7.6	6	6	6	7	6	31	6.2	6	7	7	20	6.66667	8	8	9	25	8.33333
			2	0	4	1	5	12	2.4	6	8	7	9	8	38	7.6	8	7	8	9	7	39	7.8	8	7	9	24	8	8	9	7	24	8
			3	4	5	5	6	23	4.6	8	8	7	6	9	38	7.6	7	7	7	7	7	35	7	8	8	8	24	8	8	8	8	24	8
			5	4	6	5	4	24	4.8	6	7	9	8	8	38	7.6	8	8	9	9	9	43	8.6	8	9	8	25	8.33333	7	6	8	21	7
			1	2	3	4	5	15	3	7	8	8	7	8	38	7.6	8	8	7	7	8	38	7.6	8	8	7	23	7.66667	7	6	7	20	6.66667
102	5.27	What is going on if a positive urine occult blood is	4	6	6	5	5	26	5.2	8	8	7	7	8	38	7.6	6	7	8	7	6	34	6.8	9	9	8	26	8.66667	8	6	5	19	6.33333
			2	3	2	3	2	12	2.4	6	8	7	9	8	38	7.6	6	5	4	5	6	26	5.2	4	4	4	12	4	6	6	6	18	6
			3	5	5	4	6	23	4.6	8	8	7	6	9	38	7.6	6	7	7	7	8	35	7	9	9	9	27	9	6	5	6	17	5.66667
			5	4	5	6	3	23	4.6	8	8	7	6	9	38	7.6	4	6	5	5	6	26	5.2	7	5	5	17	5.66667	6	6	5	17	5.66667
			2	3	2	4	1	12	2.4	6	8	7	9	8	38	7.6	4	6	5	5	6	26	5.2	7	5	5	17	5.66667	6	6	5	17	5.66667
			3	5	4	3	3	18	3.6	8	8	7	6	9	38	7.6	7	6	7	6	6	32	6.4	9	10	10	29	9.66667	5	6	5	16	5.33333
			1	2	2	3	1	9	1.8	8	8	7	7	8	38	7.6	6	5	5	6	6	28	5.6	9	9	8	26	8.66667	6	5	5	16	5.33333
			3	1	1	5	6	16	3.2	5	9	9	8	7	38	7.6	7	6	4	5	4	26	5.2	4	5	6	15	5	5	5	5	15	5
28	508	Uric acid lowered but more painful	4	3	5	6	4	22	4.4	6	8	8	9	7	38	7.6	8	7	8	6	6	35	7	4	3	6	13	4.33333	3	6	5	14	4.66667
			3	2	3	4	3	15	3	8	8	7	7	8	38	7.6	5	5	5	5	6	26	5.2	5	4	3	12	4	5	5	4	14	4.66667
			6	5	4	6	4	25	5	8	8	7	6	9	38	7.6	7	9	7	9	8	40	8	7	6	7	20	6.66667	3	5	5	13	4.33333
			6	7	7	8	5	33	6.6	6	8	7	9	8	38	7.6	5	6	5	5	4	25	5	5	6	4	15	5	4	4	5	13	4.33333
			3	4	2	2	3	14	2.8	8	8	7	7	8	38	7.6	5	6	5	5	4	25	5	5	6	4	15	5	4	4	5	13	4.33333
			1	2	1	2	1	7	1.4	7	8	8	7	8	38	7.6	6	5	6	7	6	30	6	9	9	9	27	9	3	4	3	10	3.33333
			3	1	1	2	3	10	2	7	8	8	7	8	38	7.6	7	8	8	8	7	38	7.6	6	7	7	20	6.66667	4	2	2	8	2.66667
			2	3	2	1	0	8	1.6	8	8	7	7	8	38	7.6	6	7	7	6	5	31	6.2	10	9	9	28	9.33333	8	9	10	27	9
			2	4	4	5	3	18	3.6	8	7	7	7	9	38	7.6	7	6	7	8	8	36	7.2	9	9	10	28	9.33333	9	8	9	26	8.66667
			3	3	3	3	4	16	3.2	9	7	7	8	7	38	7.6	8	8	8	7	7	38	7.6	8	8	9	25	8.33333	8	9	8	25	8.33333
			2	0	2	3	4	11	2.2	8	7	8	7	8	38	7.6	9	9	8	9	8	43	8.6	8	9	9	26	8.66667	8	7	9	24	8
			5	4	6	5	4	24	4.8	8	8	7	6	9	38	7.6	8	9	9	8	8	42	8.4	9	9	8	26	8.66667	7	8	9	24	8
			5	6	6	5	4	26	5.2	8	8	7	7	8	38	7.6	6	5	5	6	7	29	5.8	9	9	10	28	9.33333	8	8	7	23	7.66667
			1	0	3	2	2	8	1.6	8	8	7	6	9	38	7.6	8	8	9	7	8	40	8	8	10	9	27	9	7	8	8	23	7.66667
			3	4	2	0	5	14	2.8	6	8	7	9	8	38	7.6	7	8	8	9	8	40	8	9	9	9	27	9	8	7	8	23	7.66667
			3	3	3	3	3	15	3	7	7	9	8	7	38	7.6	7	8	7	8	7	37	7.4	8	7	8	23	7.66667	7	8	7	22	7.33333
35	8.12	High creatinine? Don't panic	2	3	1	0	2	8	1.6	8	8	7	6	9	38	7.6	6	7	7	6	5	31	6.2	9	6	8	23	7.66667	7	7	6	20	6.66667
			8	7	6	7	8	36	7.2	8	8	7	7	8	38	7.6	7	7	7	8	9	38	7.6	7	5	8	20	6.66667	7	6	6	19	6.33333
			2	3	3	2	4	14	2.8	6	8	7	9	8	38	7.6	6	6	7	6	5	30	6	8	9	10	27	9	6	5	7	18	6
			6	6	5	4	3	24	4.8	8	8	7	6	9	38	7.6	6	7	6	6	7	32	6.4	7	9	8	24	8	7	6	5	18	6
			8	7	6	8	8	37	7.4	8	8	7	7	8	38	7.6	6	5	4	5	6	26	5.2	4	4	4	12	4	6	6	6	18	6
			6	8	8	7	8	37	7.4	8	8	7	7	8	38	7.6	9	6	7	8	6	36	7.2	8	7	7	22	7.33333	5	7	5	17	5.66667
			3	2	2	4	3	14	2.8	8	8	7	6	9	38	7.6	7	7	8	7	6	35	7	6	6	5	17	5.66667	6	4	6	16	5.33333
			6	7	8	2	5	28	5.6	8	8	7	7	8	38	7.6	4	4	4	4	3	19	3.8	2	3	2	7	2.33333	5	5	5	15	5
			1	1	1	2	3	8	1.6	8	8	7	6	9	38	7.6	4	4	4	4	3	19	3.8	2	3	2	7	2.33333	5	5	5	15	5
			1	2	2	0	4	9	1.8	8	7	7	8	8	38	7.6	5	6	5	5	4	25	5	5	6	4	15	5	4	4	5	13	4.33333
			2	3	2	1	2	10	2	7	6	8	8	9	38	7.6	5	6	6	5	6	28	5.6	9	9	9	27	9	4	4	3	11	3.66667
			3	2	1	6	7	19	3.8	8	8	7	7	8	38	7.6	2	3	4	4	3	16	3.2	7	6	5	18	6	3	3	3	9	3
			2	2	3	4	2	13	2.6	7	8	7	7	9	38	7.6	7	8	7	7	6	35	7	3	5	5	13	4.33333	2	3	3	8	2.66667
			2	3	3	3	4	15	3	8	8	7	7	8	38	7.6	7	8	8	7	8	38	7.6	7	8	7	22	7.33333	8	8	8	24	8
			2	3	3	2	3	13	2.6	8	7	9	7	7	38	7.6	8	8	7	7	6	36	7.2	7	7	8	22	7.33333	8	8	8	24	8
			2	2	2	1	2	9	1.8	6	8	9	7	8	38	7.6	7	7	6	7	7	34	6.8	7	7	8	22	7.33333	8	8	8	24	8
			0	0	0	0	2	2	0.4	8	7	9	7	7	38	7.6	7	6	5	5	4	27	5.4	9	9	8	26	8.66667	8	7	8	23	7.66667
			2	1	2	2	3	10	2	8	7	7	8	8	38	7.6	6	8	7	8	7	36	7.2	6	7	8	21	7	8	7	6	21	7
			2	3	3	1	2	11	2.2	8	7	7	9	7	38	7.6	7	7	6	7	7	34	6.8	7	9	7	23	7.66667	7	7	6	20	6.66667
			6	7	5	4	6	28	5.6	7	8	8	6	9	38	7.6	7	8	8	6	8	37	7.4	7	7	7	21	7	6	6	8	20	6.66667
			5	6	6	5	6	28	5.6	8	8	7	8	7	38	7.6	7	9	7	8	6	37	7.4	6	8	7	21	7	6	7	7	20	6.66667
			1	0	3	2	2	8	1.6	7	8	8	7	8	38	7.6	7	8	8	7	7	37	7.4	9	10	9	28	9.33333	6	7	6	19	6.33333
			2	1	3	2	2	10	2	8	7	7	8	8	38	7.6	6	5	4	5	6	26	5.2	4	4	4	12	4	6	6	6	18	6
			2	3	3	2	1	11	2.2	8	8	7	7	8	38	7.6	0	1	2	2	1	6	1.2	5	6	5	16	5.33333	5	6	6	17	5.66667
			2	3	3	2	3	13	2.6	7	8	7	8	8	38	7.6	7	6	4	5	4	26	5.2	4	5	6	15	5	5	5	5	15	5
			3	4	2	3	1	13	2.6	7	8	8	7	8	38	7.6	7	6	4	5	4	26	5.2	4	5	6	15	5	5	5	5	15	5
			1	2	0	1	2	6	1.2	8	7	8	8	7	38	7.6	6	5	4	5	6	26	5.2	8	9	9	26	8.66667	4	5	4	13	4.33333
			2	2	3	0	2	9	1.8	8	7	8	8	7	38	7.6	2	3	4	4	3	16	3.2	7	6	5	18	6	3	3	3	9	3
			3	5	4	3	2	17	3.4	7	8	8	7	8	38	7.6	8	10	7	8	8	41	8.2	8	8	7	23	7.66667	7	6	7	20	6.66667
			5	6	4	2	7	24	4.8	8	7	7	8	8	38	7.6	6	5	4	5	6	26	5.2	4	4	4	12	4	6	6	6	18	6
			2	2	3	3	2	12	2.4	8	8	7	9	6	38	7.6	6	5	4	5	6	26	5.2	4	4	4	12	4	6	6	6	18	6
			3	5	6	5	3	22	4.4	7	7	8	8	8	38	7.6	5	6	5	5	4	25	5	5	6	4	15	5	4	4	5	13	4.33333
			3	2	3	1	2	11	2.2	8	8	7	7	8	38	7.6	6	8	8	7	7	36	7.2	5	3	4	12	4	2	4	3	9	3
			5	2	4	4	3	18	3.6	8	7	8	8	7	38	7.6	7	7	8	7	8	37	7.4	9	8	9	26	8.66667	9	10	10	29	9.66667
			6	5	4	5	4	24	4.8	8	8	7	8	7	38	7.6	7	8	7	6	6	34	6.8	9	10	9	28	9.33333	9	9	9	27	9
			3	2	4	4	3	16	3.2	7	8	8	7	8	38	7.6	8	8	7	9	8	40	8	9	10	9	28	9.33333	9	8	9	26	8.66667
83	7.5	Do you need to supplement your kidneys if you have kidney disease?	8	9	6	7	8	38	7.6	7	7	8	8	8	38	7.6	9	9	8	10	8	44	8.8	9	9	9	27	9	9	9	8	26	8.66667
11	825	The kidneys like you do this often	4	4	3	5	4	20	4	7	8	8	7	8	38	7.6	9	8	7	8	7	39	7.8	9	9	9	27	9	8	9	9	26	8.66667
			2	1	2	2	2	9	1.8	8	7	8	7	8	38	7.6	7	7	8	6	7	35	7	8	9	9	26	8.66667	8	9	9	26	8.66667
			4	3	4	4	3	18	3.6	7	8	8	8	7	38	7.6	6	7	6	7	6	32	6.4	7	6	7	20	6.66667	8	8	10	26	8.66667
103	6.6	The more you eat these foods, the healthier they get	2	1	1	1	2	7	1.4	8	8	7	7	8	38	7.6	7	8	9	9	7	40	8	9	9	9	27	9	8	7	10	25	8.33333
37	8.6	Kidneys are not good to drink water depending on weight	4	2	4	2	6	18	3.6	8	7	8	8	7	38	7.6	6	8	8	8	8	38	7.6	8	8	10	26	8.66667	8	7	10	25	8.33333
111	5.1	Can antihypertensive drugs treat nephritis?	4	2	4	6	8	24	4.8	7	8	8	7	8	38	7.6	4	4	6	6	3.5	23.5	4.7	8	8	10	26	8.66667	7	7	10	24	8
			2	2	1	3	2	10	2	8	7	8	7	8	38	7.6	8	8	7	7	8	38	7.6	8	8	8	24	8	8	8	8	24	8
			2	3	3	3	2	13	2.6	7	8	8	7	8	38	7.6	8	8	7	8	8	39	7.8	8	7	7	22	7.33333	8	7	8	23	7.66667
			5	6	4	5	4	24	4.8	7	8	8	8	7	38	7.6	9	7	8	8	7	39	7.8	9	7	9	25	8.33333	8	6	7	21	7
			2	3	2	1	2	10	2	7	8	8	7	8	38	7.6	6	5	4	5	6	26	5.2	4	4	4	12	4	6	6	6	18	6
			6	8	7	6	6	33	6.6	7	8	8	8	7	38	7.6	7	6	4	5	4	26	5.2	4	5	6	15	5	5	5	5	15	5
			2	1	3	3	2	11	2.2	8	7	8	7	8	38	7.6	4	4	4	4	3	19	3.8	2	3	2	7	2.33333	5	5	5	15	5
			2	4	3	4	5	18	3.6	7	8	8	8	7	38	7.6	7	6	7	7	8	35	7	9	9	10	28	9.33333	8	9	8	25	8.33333
			2	0	5	4	6	17	3.4	7	8	8	8	7	38	7.6	8	9	9	7	8	41	8.2	9	7	9	25	8.33333	8	9	8	25	8.33333
			2	0	2	2	1	7	1.4	7	8	8	7	8	38	7.6	8	8	8	7	8	39	7.8	9	10	10	29	9.66667	8	8	8	24	8
			1	1	0	2	3	7	1.4	7	8	8	8	7	38	7.6	6	6	7	8	7	34	6.8	10	10	9	29	9.66667	8	7	9	24	8
			1	2	2	3	2	10	2	7	8	8	7	8	38	7.6	7	8	8	7	8	38	7.6	8	7	8	23	7.66667	7	8	8	23	7.66667
			8	6	7	7	6	34	6.8	7	8	8	8	7	38	7.6	6	5	4	5	6	26	5.2	4	4	4	12	4	6	6	6	18	6
			3	4	4	5	3	19	3.8	7	8	8	8	7	38	7.6	4	6	5	5	6	26	5.2	7	5	5	17	5.66667	6	6	5	17	5.66667
			5	5	4	6	4	24	4.8	7	8	8	7	8	38	7.6	4	6	5	5	6	26	5.2	7	5	5	17	5.66667	6	6	5	17	5.66667
			3	3	2	4	2	14	2.8	7	8	8	7	8	38	7.6	7	7	7	9	9	39	7.8	8	6	6	20	6.66667	3	4	3	10	3.33333
			5	4	6	3	4	22	4.4	8	7	8	8	7	38	7.6	9	8	7	7	9	40	8	6	8	8	22	7.33333	3	2	2	7	2.33333
			2	0	0	2	4	8	1.6	7	8	8	8	7	38	7.6	8	6	6	5	7	32	6.4	9	10	9	28	9.33333	10	10	8	28	9.33333
			0	2	0	2	0	4	0.8	7	8	8	7	8	38	7.6	8	7	6	7	7	35	7	9	9	8	26	8.66667	8	9	10	27	9
			2	4	3	3	5	17	3.4	7	8	8	8	7	38	7.6	8	7	6	7	6	34	6.8	9	10	9	28	9.33333	8	9	8	25	8.33333
			3	4	8	5	2	22	4.4	7	8	8	8	7	38	7.6	9	8	8	9	9	43	8.6	8	8	9	25	8.33333	8	8	9	25	8.33333
			3	2	2	3	3	13	2.6	7	8	8	8	7	38	7.6	8	8	6	7	8	37	7.4	8	8	8	24	8	8	7	8	23	7.66667
			2	3	2	2	3	12	2.4	7	8	8	7	8	38	7.6	7	7	8	7	8	37	7.4	7	8	8	23	7.66667	8	8	7	23	7.66667
			3	3	3	1	1	11	2.2	7	8	8	8	7	38	7.6	7	8	8	8	9	40	8	6	6	6	18	6	7	6	8	21	7
			3	4	3	3	2	15	3	7	8	8	7	8	38	7.6	7	6	6	7	6	32	6.4	9	9	10	28	9.33333	7	6	7	20	6.66667
			0	1	2	1	3	7	1.4	7	8	8	7	8	38	7.6	5	6	5	5	4	25	5	5	6	4	15	5	4	4	5	13	4.33333
16	709	A plate of knife beans causes uremia in women	2	1	1	1	2	7	1.4	8	7	8	7	8	38	7.6	8	7	6	7	6	34	6.8	8	9	10	27	9	9	8	9	26	8.66667
			2	3	0	2	4	11	2.2	7	8	8	8	7	38	7.6	7	5	4	3	4	23	4.6	8	9	8	25	8.33333	9	8	9	26	8.66667
			2	2	3	1	1	9	1.8	7	8	8	7	8	38	7.6	8	8	8	8	7	39	7.8	6	7	8	21	7	8	8	8	24	8
			5	6	6	5	4	26	5.2	7	8	8	7	8	38	7.6	9	8	7	8	7	39	7.8	9	9	10	28	9.33333	8	8	7	23	7.66667
32	8.11	Will kidney disease eventually lead to uremia?	2	4	4	4	2	16	3.2	7	8	7	8	8	38	7.6	6	8	8	10	8	40	8	8	8	10	26	8.66667	8	8	7	23	7.66667
62	7.13	The right way to open gout treatment	4	5	6	3	4	22	4.4	7	8	8	8	7	38	7.6	7	7	8	9	8	39	7.8	8	9	9	26	8.66667	8	7	8	23	7.66667
			2	2	2	2	2	10	2	8	7	8	7	8	38	7.6	7	7	8	8	8	38	7.6	7	8	7	22	7.33333	8	7	8	23	7.66667
			2	3	2	1	3	11	2.2	7	7	8	8	8	38	7.6	7	9	7	7	6	36	7.2	7	7	6	20	6.66667	7	8	7	22	7.33333
52	7.24	These kidney-damaging behaviors	2	1	2	2	1	8	1.6	7	8	8	8	7	38	7.6	8	10	9	9	9	45	9	9	9	10	28	9.33333	8	7	6	21	7
			8	8	7	6	7	36	7.2	8	8	7	7	8	38	7.6	9	6	7	7	7	36	7.2	7	7	8	22	7.33333	6	7	6	19	6.33333
			7	5	6	8	5	31	6.2	8	7	8	7	8	38	7.6	7	7	9	7	7	37	7.4	7	6	8	21	7	6	6	6	18	6
			6	7	5	4	5	27	5.4	7	8	8	7	8	38	7.6	4	6	5	5	6	26	5.2	7	5	5	17	5.66667	6	6	5	17	5.66667
			4	4	4	6	5	23	4.6	8	8	7	8	7	38	7.6	8	8	8	9	8	41	8.2	6	6	7	19	6.33333	4	2	3	9	3
			5	3	4	6	2	20	4	8	7	8	8	7	38	7.6	7	9	7	7	7	37	7.4	8	8	6	22	7.33333	2	3	3	8	2.66667
			2	5	5	5	6	23	4.6	7	8	7	8	8	38	7.6	5	6	5	5	4	25	5	5	6	4	15	5	4	4	5	13	4.33333
			1	3	2	3	3	12	2.4	8	7	8	6	9	38	7.6	9	7	9	9	7	41	8.2	7	6	8	21	7	2	2	4	8	2.66667
			2	2	1	2	1	8	1.6	8	6	8	8	8	38	7.6	6	5	6	6	5	28	5.6	8	9	9	26	8.66667	2	3	2	7	2.33333
1	2020.929	Why should dialysis patients limit drinking water	2	1	0	2	1	6	1.2	8	8	7	7	8	38	7.6	6	6	5	6	5	28	5.6	9	8	9	26	8.66667	6	7	7	20	6.66667
			3	3	3	2	1	12	2.4	8	9	8	7	6	38	7.6	9	7	8	9	9	42	8.4	8	7	7	22	7.33333	7	6	7	20	6.66667
			5	6	6	4	3	24	4.8	6	7	9	8	8	38	7.6	5	5	5	5	6	26	5.2	5	4	3	12	4	5	5	4	14	4.66667
			1	2	2	1	2	8	1.6	8	7	7	9	7	38	7.6	8	7	9	8	8	40	8	9	9	8	26	8.66667	10	9	9	28	9.33333
			3	3	5	4	5	20	4	9	7	8	7	7	38	7.6	7	8	7	7	6	35	7	9	10	9	28	9.33333	7	7	7	21	7
			7	6	5	5	6	29	5.8	9	6	9	6	8	38	7.6	6	6	8	8	7	35	7	7	6	7	20	6.66667	6	7	8	21	7
			2	2	1	2	3	10	2	7	8	7	8	8	38	7.6	7	7	6	7	6	33	6.6	9	9	9	27	9	7	6	7	20	6.66667
			3	3	3	3	2	14	2.8	9	6	6	9	8	38	7.6	8	8	8	8	7	39	7.8	8	6	6	20	6.66667	7	6	7	20	6.66667
			2	3	0	2	1	8	1.6	7	7	8	9	7	38	7.6	6	5	4	5	6	26	5.2	4	4	4	12	4	6	6	6	18	6
			6	7	5	6	7	31	6.2	9	7	8	7	7	38	7.6	0	1	2	2	1	6	1.2	5	6	5	16	5.33333	5	6	6	17	5.66667
			3	4	3	4	3	17	3.4	8	7	9	7	7	38	7.6	3	4	4	3	2	16	3.2	5	6	6	17	5.66667	5	6	4	15	5
			3	2	1	1	2	9	1.8	8	8	7	7	8	38	7.6	7	7	6	6	7	33	6.6	9	10	9	28	9.33333	6	6	5	17	5.66667
			4	3	2	2	2	13	2.6	6	9	8	9	6	38	7.6	0	1	2	2	1	6	1.2	5	6	5	16	5.33333	5	6	6	17	5.66667
			3	3	2	4	3	15	3	8	6	9	8	7	38	7.6	7	8	6	8	7	36	7.2	5	7	7	19	6.33333	6	6	4	16	5.33333
			2	1	1	2	3	9	1.8	8	8	9	7	6	38	7.6	6	5	6	5	6	28	5.6	9	10	9	28	9.33333	4	4	3	11	3.66667
			5	2	6	4	3	20	4	6	8	8	9	7	38	7.6	6	6	7	8	8	35	7	9	9	9	27	9	8	9	8	25	8.33333
17	429	Low back pain associated with the kidneys	3	5	5	6	5	24	4.8	6	8	8	8	8	38	7.6	8	9	8	7	9	41	8.2	9	9	9	27	9	8	6	10	24	8
			4	6	2	5	3	20	4	7	8	8	7	8	38	7.6	9	7	7	6	8	37	7.4	8	9	8	25	8.33333	7	8	9	24	8
			7	6	8	8	6	35	7	8	7	8	7	8	38	7.6	8	9	8	9	8	42	8.4	9	8	9	26	8.66667	6	8	8	22	7.33333
			2	3	2	2	2	11	2.2	7	8	8	8	7	38	7.6	7	7	7	7	8	36	7.2	10	9	9	28	9.33333	7	7	7	21	7
87	6.15	Do these four things well away from kidney stones	4	6	6	5	5	26	5.2	7	9	7	8	7	38	7.6	8	10	9	9	9	45	9	9	9	10	28	9.33333	6	6	8	20	6.66667
			6	8	7	7	6	34	6.8	8	7	7	8	8	38	7.6	7	6	7	7	6	33	6.6	9	8	8	25	8.33333	5	8	7	20	6.66667
			8	8	6	8	6	36	7.2	8	8	8	7	7	38	7.6	7	8	7	7	7	36	7.2	7	7	8	22	7.33333	7	6	7	20	6.66667
			6	5	7	3	4	25	5	7	8	9	7	7	38	7.6	9	7	9	8	9	42	8.4	6	7	8	21	7	5	8	6	19	6.33333
			6	5	7	5	5	28	5.6	6	8	8	8	8	38	7.6	7	9	9	9	7	41	8.2	6	8	6	20	6.66667	4	2	3	9	3
			4	3	2	3	3	15	3	8	8	6	8	8	38	7.6	8	7	7	7	8	37	7.4	7	8	8	23	7.66667	8	7	8	23	7.66667
			5	6	4	5	5	25	5	8	8	7	7	8	38	7.6	3	4	4	3	2	16	3.2	5	6	6	17	5.66667	5	6	4	15	5
			5	4	6	5	6	26	5.2	8	8	8	8	6	38	7.6	9	8	8	8	8	41	8.2	8	9	7	24	8	7	6	8	21	7
			3	3	2	3	1	12	2.4	7	7	8	8	8	38	7.6	3	4	4	3	2	16	3.2	5	6	6	17	5.66667	5	6	4	15	5
			4	6	3	3	2	18	3.6	8	8	7	7	8	38	7.6	8	7	7	9	7	38	7.6	9	8	10	27	9	8	8	9	25	8.33333
			7	5	7	6	7	32	6.4	7	9	7	9	6	38	7.6	7	8	6	6	6	33	6.6	8	8	8	24	8	7	6	8	21	7
			3	4	3	5	3	18	3.6	7	7	9	8	7	38	7.6	6	6	6	7	7	32	6.4	8	8	7	23	7.66667	7	7	7	21	7
			2	0	4	3	2	11	2.2	9	7	6	9	7	38	7.6	8	8	7	7	9	39	7.8	9	10	8	27	9	9	8	9	26	8.66667
			1	5	4	1	2	13	2.6	8	8	6	8	8	38	7.6	9	8	7	7	8	39	7.8	9	10	8	27	9	9	7	8	24	8
			0	0	0	0	0	0	0	8	6	9	8	7	38	7.6	6	6	7	7	8	34	6.8	9	8	9	26	8.66667	7	8	8	23	7.66667
			3	4	2	3	1	13	2.6	6	9	9	8	6	38	7.6	7	9	9	8	8	41	8.2	9	9	8	26	8.66667	7	8	7	22	7.33333
8	9.23	What to do if the urine protein of nephritis is repeated	3	1	1	0	3	8	1.6	7	6	9	9	7	38	7.6	7	8	9	9	10	43	8.6	8	9	10	27	9	6	7	8	21	7
			3	3	3	1	1	11	2.2	8	9	8	6	7	38	7.6	0	1	2	2	1	6	1.2	5	6	5	16	5.33333	5	6	6	17	5.66667
			3	3	3	3	2	14	2.8	8	7	6	8	9	38	7.6	3	4	4	3	2	16	3.2	5	6	6	17	5.66667	5	6	4	15	5
			8	7	8	6	8	37	7.4	7	8	7	8	8	38	7.6	4	5	6	6	5	26	5.2	5	5	6	16	5.33333	4	5	6	15	5
			3	2	2	3	3	13	2.6	9	6	6	9	8	38	7.6	7	8	8	7	6	36	7.2	9	9	9	27	9	8	9	8	25	8.33333
			3	4	2	0	5	14	2.8	9	6	6	9	8	38	7.6	7	8	8	9	6	38	7.6	9	9	9	27	9	8	7	8	23	7.66667
			2	5	2	2	3	14	2.8	7	7	9	9	6	38	7.6	7	7	8	7	8	37	7.4	7	8	8	23	7.66667	8	8	7	23	7.66667
			2	3	4	3	2	14	2.8	6	6	9	9	8	38	7.6	7	8	8	7	8	38	7.6	7	8	7	22	7.33333	8	7	8	23	7.66667
59	6.29	Urinalysis protein has two more + signs	2	2	2	4	4	14	2.8	6	9	6	8	9	38	7.6	6	8	8	10	6	38	7.6	6	6	8	20	6.66667	6	5	5	16	5.33333
			3	1	1	0	2	7	1.4	8	7	7	8	8	38	7.6	7	9	8	7	8	39	7.8	9	10	8	27	9	9	9	8	26	8.66667
			1	2	3	4	3	13	2.6	9	7	8	7	7	38	7.6	8	7	7	8	8	38	7.6	8	8	8	24	8	8	7	8	23	7.66667
			7	8	8	6	6	35	7	8	7	8	8	7	38	7.6	8	8	9	9	9	43	8.6	7	8	9	24	8	8	8	6	22	7.33333
			6	7	7	8	7	35	7	7	8	8	7	8	38	7.6	7	8	9	7	6	37	7.4	7	8	6	21	7	8	7	7	22	7.33333
			2	2	2	3	3	12	2.4	8	7	8	8	7	38	7.6	8	7	8	9	7	39	7.8	7	7	7	21	7	6	7	8	21	7
41	8.5	People with high blood pressure should be careful about kidney disease	5	6	5	7	4	27	5.4	8	7	8	8	7	38	7.6	6	6	6	7	9	34	6.8	9	9	9	27	9	6	6	8	20	6.66667
			2	3	3	4	3	15	3	7	7	9	7	8	38	7.6	7	7	6	7	7	34	6.8	9	10	10	29	9.66667	7	6	6	19	6.33333
4	918	Uremic on dialysis? not necessarily	3	4	2	1	1	11	2.2	7	7	8	7	9	38	7.6	6	7	6	6	5	30	6	6	7	6	19	6.33333	4	6	8	18	6
			2	1	3	2	2	10	2	8	8	8	7	7	38	7.6	9	8	8	9	7	41	8.2	7	7	6	20	6.66667	2	3	3	8	2.66667
			3	2	4	3	1	13	2.6	8	6	6	9	8	37	7.4	8	8	6	6	9	37	7.4	6	7	7	20	6.66667	6	8	8	22	7.33333
			3	2	3	4	3	15	3	8	7	6	8	8	37	7.4	7	7	8	7	9	38	7.6	9	9	10	28	9.33333	9	9	9	27	9
			2	3	4	3	2	14	2.8	6	9	7	7	8	37	7.4	8	8	7	6	7	36	7.2	10	9	9	28	9.33333	9	9	9	27	9
			6	7	7	5	5	30	6	6	8	8	7	8	37	7.4	8	8	9	7	8	40	8	9	9	10	28	9.33333	9	9	10	28	9.33333
			2	0	5	4	2	13	2.6	6	8	8	7	8	37	7.4	8	8	8	8	8	40	8	9	9	9	27	9	9	9	10	28	9.33333
			3	5	4	5	4	21	4.2	6	8	8	6	9	37	7.4	8	9	8	8	8	41	8.2	9	8	9	26	8.66667	9	10	9	28	9.33333
			2	1	4	3	2	12	2.4	5	8	8	8	8	37	7.4	7	7	8	8	8	38	7.6	8	9	9	26	8.66667	9	10	9	28	9.33333
			1	1	2	4	2	10	2	6	8	8	6	9	37	7.4	7	7	6	8	7	35	7	9	9	8	26	8.66667	9	9	10	28	9.33333
			6	5	7	6	5	29	5.8	8	6	7	8	8	37	7.4	8	9	8	8	9	42	8.4	8	9	8	25	8.33333	9	9	10	28	9.33333
			2	3	4	3	4	16	3.2	6	8	6	9	8	37	7.4	7	8	7	7	8	37	7.4	7	8	7	22	7.33333	8	10	10	28	9.33333
			5	7	7	6	4	29	5.8	8	8	5	7	9	37	7.4	8	9	8	8	9	42	8.4	9	10	10	29	9.66667	9	8	10	27	9
			2	2	2	2	4	12	2.4	6	7	8	7	9	37	7.4	8	7	8	6	8	37	7.4	9	9	9	27	9	10	8	9	27	9
			2	0	3	3	4	12	2.4	6	7	7	8	9	37	7.4	2	3	4	4	3	16	3.2	7	6	5	18	6	3	3	3	9	3
			3	2	2	2	2	11	2.2	8	7	6	9	7	37	7.4	2	3	2	3	3	13	2.6	2	3	1	6	2	1	2	2	5	1.66667
			2	0	0	2	4	8	1.6	7	8	8	8	6	37	7.4	8	6	6	5	7	32	6.4	9	10	9	28	9.33333	10	10	8	28	9.33333
			2	3	3	3	2	13	2.6	7	6	7	8	9	37	7.4	7	7	8	8	8	38	7.6	8	9	9	26	8.66667	9	10	9	28	9.33333
59	7.16	Will a kidney puncture puncture the kidneys?	3	2	4	4	3	16	3.2	6	7	7	8	9	37	7.4	7	8	8	8	7	38	7.6	9	8	9	26	8.66667	10	10	8	28	9.33333
53	7.23	Why is uremia not a terminal illness?	4	6	6	5	5	26	5.2	8	7	6	9	7	37	7.4	6	6	6	7	5	30	6	9	9	8	26	8.66667	8	10	10	28	9.33333
			0	2	4	4	3	13	2.6	7	8	8	8	6	37	7.4	6	6	7	7	6	32	6.4	9	9	10	28	9.33333	8	10	9	27	9
			2	3	3	4	3	15	3	7	6	7	8	9	37	7.4	8	7	7	8	8	38	7.6	8	8	8	24	8	7	7	8	22	7.33333
			0	4	2	0	3	9	1.8	6	7	7	8	9	37	7.4	9	6	8	7	6	36	7.2	7	8	9	24	8	7	7	8	22	7.33333
			4	5	6	6	6	27	5.4	8	7	6	9	7	37	7.4	9	9	9	7	7	41	8.2	9	9	8	26	8.66667	6	7	7	20	6.66667
			3	4	4	2	5	18	3.6	7	8	8	8	6	37	7.4	3	4	4	3	2	16	3.2	5	6	6	17	5.66667	5	6	4	15	5
			2	3	2	1	2	10	2	7	6	7	8	9	37	7.4	4	5	6	6	5	26	5.2	5	5	6	16	5.33333	4	5	6	15	5
			2	3	4	4	3	16	3.2	6	7	8	8	8	37	7.4	7	8	8	7	6	36	7.2	10	9	9	28	9.33333	9	9	9	27	9
			1	0	2	2	3	8	1.6	7	6	8	8	8	37	7.4	8	8	9	9	8	42	8.4	9	10	10	29	9.66667	8	8	9	25	8.33333
			3	5	4	4	2	18	3.6	7	6	8	8	8	37	7.4	7	8	7	9	8	39	7.8	9	8	9	26	8.66667	9	7	8	24	8
			3	3	2	2	1	11	2.2	8	9	7	7	6	37	7.4	7	7	6	8	8	36	7.2	8	8	7	23	7.66667	7	8	8	23	7.66667
			6	7	5	5	4	27	5.4	7	8	9	7	6	37	7.4	7	8	6	6	6	33	6.6	7	6	7	20	6.66667	8	8	7	23	7.66667
			2	2	1	2	1	8	1.6	8	9	7	7	6	37	7.4	6	7	7	7	8	35	7	9	9	10	28	9.33333	8	7	7	22	7.33333
63	7.30	Signs of bad kidneys you hit a few	1	2	0	2	3	8	1.6	8	9	7	7	6	37	7.4	8	8	8	7	9	40	8	8	9	10	27	9	9	7	6	22	7.33333
			3	5	2	1	3	14	2.8	8	9	7	7	6	37	7.4	8	7	7	9	9	40	8	7	9	9	25	8.33333	7	7	8	22	7.33333
			4	5	4	5	4	22	4.4	6	7	9	7	8	37	7.4	6	6	7	7	8	34	6.8	8	8	8	24	8	7	7	8	22	7.33333
			1	2	1	4	4	12	2.4	8	7	7	8	7	37	7.4	6	7	6	7	6	32	6.4	7	6	7	20	6.66667	7	7	7	21	7
			7	5	5	7	5	29	5.8	7	8	7	8	7	37	7.4	8	8	7	6	8	37	7.4	6	6	7	19	6.33333	7	7	7	21	7
			1	0	0	2	0	3	0.6	7	8	8	7	7	37	7.4	3	4	4	3	2	16	3.2	5	6	6	17	5.66667	5	6	4	15	5
			4	2	4	3	3	16	3.2	7	7	8	8	7	37	7.4	3	4	4	3	2	16	3.2	5	6	6	17	5.66667	5	6	4	15	5
			5	3	4	5	6	23	4.6	7	7	8	7	8	37	7.4	7	6	4	5	4	26	5.2	4	5	6	15	5	5	5	5	15	5
90	6.24	Gout kidneys eat what is good	2	3	2	0	2	9	1.8	7	8	7	8	7	37	7.4	6	7	5	4	5	27	5.4	7	8	7	22	7.33333	3	5	6	14	4.66667
			2	2	4	3	0	11	2.2	8	7	7	8	7	37	7.4	2	3	4	4	3	16	3.2	7	6	5	18	6	3	3	3	9	3
			3	4	3	3	4	17	3.4	7	7	8	7	8	37	7.4	6	5	7	5	6	29	5.8	9	9	10	28	9.33333	1	1	1	3	1
			3	3	4	3	3	16	3.2	8	7	7	8	7	37	7.4	7	9	8	7	7	38	7.6	7	6	8	21	7	8	9	10	27	9
			9	9	9	9	8	44	8.8	7	7	8	7	8	37	7.4	9	9	8	9	8	43	8.6	9	8	8	25	8.33333	9	8	9	26	8.66667
			4	2	1	1	3	11	2.2	7	8	7	7	8	37	7.4	10	9	8	9	9	45	9	8	9	9	26	8.66667	9	8	8	25	8.33333
			3	4	4	3	4	18	3.6	7	8	7	7	8	37	7.4	8	8	8	8	8	40	8	8	7	8	23	7.66667	8	8	9	25	8.33333
			4	5	6	6	5	26	5.2	7	8	7	8	7	37	7.4	6	6	7	8	6	33	6.6	9	9	10	28	9.33333	8	7	8	23	7.66667
			5	6	6	5	4	26	5.2	7	8	7	8	7	37	7.4	6	5	5	6	7	29	5.8	9	9	10	28	9.33333	8	8	7	23	7.66667
			5	4	5	6	3	23	4.6	7	8	7	8	7	37	7.4	7	8	9	8	9	41	8.2	8	10	9	27	9	8	7	8	23	7.66667
			1	1	2	3	2	9	1.8	7	8	7	8	7	37	7.4	6	5	5	6	4	26	5.2	8	9	9	26	8.66667	8	8	7	23	7.66667
			2	3	3	3	2	13	2.6	7	8	7	7	8	37	7.4	8	8	8	8	8	40	8	7	7	8	22	7.33333	7	8	8	23	7.66667
			2	0	1	2	3	8	1.6	7	8	8	7	7	37	7.4	6	7	7	7	8	35	7	9	9	9	27	9	7	8	7	22	7.33333
			2	4	5	5	4	20	4	7	7	8	7	8	37	7.4	7	7	8	6	6	34	6.8	9	9	9	27	9	7	7	8	22	7.33333
			1	2	3	2	3	11	2.2	7	8	8	7	7	37	7.4	8	7	8	8	8	39	7.8	8	8	8	24	8	8	7	7	22	7.33333
			3	4	4	3	2	16	3.2	7	7	8	7	8	37	7.4	8	8	8	7	7	38	7.6	8	8	8	24	8	7	7	8	22	7.33333
128	5.4	How to detect diabetic nephropathy early	3	4	4	5	2	18	3.6	7	8	8	7	7	37	7.4	8	7	9	8	8	40	8	9	9	8	26	8.66667	7	8	6	21	7
92	6.10.	The more you drink water during these three periods, the healthier you get	0	0	0	1	2	3	0.6	7	8	8	7	7	37	7.4	5	7	6	5	6	29	5.8	9	9	8	26	8.66667	6	7	6	19	6.33333
			3	2	1	3	2	11	2.2	7	8	8	7	7	37	7.4	7	9	7	8	7	38	7.6	9	9	7	25	8.33333	6	6	6	18	6
			3	2	4	4	2	15	3	7	8	7	7	8	37	7.4	4	5	6	6	5	26	5.2	5	5	6	16	5.33333	4	5	6	15	5
			6	4	6	4	5	25	5	8	7	6	8	8	37	7.4	4	5	6	6	5	26	5.2	5	5	6	16	5.33333	4	5	6	15	5
118	4.25	Treatment of kidney disease must be done early	2	4	4	4	2	16	3.2	7	8	8	7	7	37	7.4	6	7	8	8	8	37	7.4	8	8	10	26	8.66667	5	5	4	14	4.66667
66	7.8	Are you really just kidney yin deficiency kidney yang deficiency?	4	6	6	5	5	26	5.2	7	7	8	7	8	37	7.4	6	7	8	7	6	34	6.8	9	9	8	26	8.66667	6	4	4	14	4.66667
			6	7	7	5	6	31	6.2	7	8	7	7	8	37	7.4	5	5	5	5	6	26	5.2	5	4	3	12	4	5	5	4	14	4.66667
			7	8	7	8	7	37	7.4	8	7	6	8	8	37	7.4	5	5	5	5	6	26	5.2	5	4	3	12	4	5	5	4	14	4.66667
			3	3	2	2	2	12	2.4	7	8	8	7	7	37	7.4	8	7	8	8	7	38	7.6	7	8	6	21	7	4	4	4	12	4
			3	1	2	2	2	10	2	7	7	8	7	8	37	7.4	7	9	8	9	7	40	8	6	7	6	19	6.33333	3	4	3	10	3.33333
			5	4	4	3	4	20	4	7	7	8	7	8	37	7.4	1	1	1	1	2	6	1.2	3	3	2	8	2.66667	4	3	2	9	3
			2	2	3	0	4	11	2.2	8	8	6	7	8	37	7.4	7	7	9	7	8	38	7.6	9	10	9	28	9.33333	10	9	10	29	9.66667
			2	5	6	7	6	26	5.2	7	8	7	8	7	37	7.4	8	9	10	9	9	45	9	8	10	9	27	9	10	9	10	29	9.66667
			0	1	2	1	2	6	1.2	8	8	6	7	8	37	7.4	6	7	7	7	6	33	6.6	10	10	10	30	10	9	8	10	27	9
			3	2	2	4	3	14	2.8	7	8	7	8	7	37	7.4	8	7	8	8	9	40	8	9	10	10	29	9.66667	9	8	10	27	9
			7	6	3	5	6	27	5.4	7	8	7	8	7	37	7.4	8	9	8	8	7	40	8	9	9	9	27	9	8	9	9	26	8.66667
			0	2	1	2	3	8	1.6	7	7	8	7	8	37	7.4	7	5	6	6	5	29	5.8	9	9	9	27	9	8	9	8	25	8.33333
			3	3	3	3	2	14	2.8	8	8	6	7	8	37	7.4	8	7	7	8	8	38	7.6	9	8	8	25	8.33333	7	8	9	24	8
			3	5	2	4	2	16	3.2	7	8	7	8	7	37	7.4	7	7	8	6	8	36	7.2	9	8	8	25	8.33333	7	8	9	24	8
			2	3	4	2	5	16	3.2	8	8	6	7	8	37	7.4	7	7	6	8	6	34	6.8	9	9	9	27	9	7	8	8	23	7.66667
			8	7	8	7	8	38	7.6	7	8	7	8	7	37	7.4	8	9	9	9	9	44	8.8	8	9	9	26	8.66667	8	7	8	23	7.66667
82	5.26	What are the complications of kidney disease and how to treat them	2	2	2	4	4	14	2.8	7	8	7	8	7	37	7.4	6	8	8	10	8	40	8	8	8	10	26	8.66667	6	8	7	21	7
			2	0	0	1	0	3	0.6	7	7	8	7	8	37	7.4	6	6	7	5	5	29	5.8	9	9	10	28	9.33333	4	5	6	15	5
			3	1	1	2	3	10	2	8	8	6	7	8	37	7.4	5	6	5	5	4	25	5	5	6	4	15	5	4	4	5	13	4.33333
			6	6	7	5	4	28	5.6	7	8	7	8	7	37	7.4	5	6	5	5	4	25	5	5	6	4	15	5	4	4	5	13	4.33333
			2	1	3	2	1	9	1.8	8	8	6	7	8	37	7.4	2	3	4	4	3	16	3.2	7	6	5	18	6	3	3	3	9	3
			3	4	3	2	3	15	3	7	8	7	8	7	37	7.4	2	3	4	4	3	16	3.2	7	6	5	18	6	3	3	3	9	3
			5	2	4	6	5	22	4.4	7	8	7	8	7	37	7.4	8	8	9	7	8	40	8	9	10	10	29	9.66667	10	9	10	29	9.66667
			5	4	5	3	4	21	4.2	7	8	7	7	8	37	7.4	7	7	8	8	7	37	7.4	10	9	9	28	9.33333	9	8	9	26	8.66667
			5	4	6	5	4	24	4.8	7	8	7	8	7	37	7.4	7	6	6	5	7	31	6.2	9	9	10	28	9.33333	9	8	9	26	8.66667
			4	5	3	5	6	23	4.6	7	7	8	7	8	37	7.4	7	8	8	8	7	38	7.6	8	9	8	25	8.33333	9	8	9	26	8.66667
			6	5	5	5	6	27	5.4	7	7	7	8	8	37	7.4	6	7	7	8	7	35	7	9	9	10	28	9.33333	8	9	8	25	8.33333
19	606	These three conditions occur when drinking alcohol often	5	6	5	4	4	24	4.8	7	7	7	8	8	37	7.4	7	6	8	8	9	38	7.6	9	9	8	26	8.66667	8	8	9	25	8.33333
			6	7	6	4	5	28	5.6	7	7	7	8	8	37	7.4	9	8	8	7	8	40	8	10	8	7	25	8.33333	8	9	8	25	8.33333
			3	3	3	3	3	15	3	7	7	7	8	8	37	7.4	7	7	8	8	7	37	7.4	8	7	8	23	7.66667	7	9	9	25	8.33333
			4	3	4	3	4	18	3.6	7	7	7	8	8	37	7.4	8	8	8	7	7	38	7.6	8	7	7	22	7.33333	8	8	9	25	8.33333
			4	6	4	2	6	22	4.4	7	7	7	8	8	37	7.4	8	9	9	8	7	41	8.2	8	8	9	25	8.33333	7	9	8	24	8
			3	0	0	0	2	5	1	7	8	8	7	7	37	7.4	8	7	8	8	9	40	8	8	9	7	24	8	8	7	9	24	8
			2	2	1	3	2	10	2	7	8	8	7	7	37	7.4	8	8	7	7	8	38	7.6	8	8	8	24	8	8	8	8	24	8
			3	3	4	4	3	17	3.4	7	8	8	7	7	37	7.4	8	8	6	7	8	37	7.4	8	8	8	24	8	8	8	8	24	8
			2	1	2	1	1	7	1.4	7	7	7	8	8	37	7.4	7	8	7	8	7	37	7.4	8	7	8	23	7.66667	8	8	8	24	8
			2	2	3	3	3	13	2.6	7	7	7	8	8	37	7.4	7	7	8	8	8	38	7.6	7	8	7	22	7.33333	8	8	8	24	8
			2	3	3	4	4	16	3.2	7	7	8	7	8	37	7.4	8	9	8	7	7	39	7.8	7	7	6	20	6.66667	8	8	8	24	8
			2	4	3	4	5	18	3.6	7	7	7	8	8	37	7.4	7	6	7	7	8	35	7	9	9	10	28	9.33333	8	7	8	23	7.66667
			6	5	6	6	5	28	5.6	7	7	7	8	8	37	7.4	8	8	9	9	7	41	8.2	8	9	7	24	8	7	8	8	23	7.66667
			2	0	0	2	3	7	1.4	7	7	7	8	8	37	7.4	5	4	5	6	7	27	5.4	7	8	7	22	7.33333	8	8	7	23	7.66667
			3	4	4	5	3	19	3.8	8	7	8	7	7	37	7.4	8	7	7	7	7	36	7.2	7	7	7	21	7	7	8	8	23	7.66667
			2	2	2	2	2	10	2	7	8	7	8	7	37	7.4	7	7	8	6	6	34	6.8	6	6	7	19	6.33333	8	8	7	23	7.66667
			0	0	0	1	2	3	0.6	7	7	8	7	8	37	7.4	9	7	8	8	9	41	8.2	10	8	9	27	9	7	7	8	22	7.33333
			6	5	4	6	7	28	5.6	8	7	7	8	7	37	7.4	7	9	8	8	7	39	7.8	7	9	9	25	8.33333	7	8	7	22	7.33333
			2	3	2	4	3	14	2.8	7	7	7	8	8	37	7.4	5	5	6	6	5	27	5.4	8	8	8	24	8	7	8	7	22	7.33333
			4	3	3	4	4	18	3.6	7	7	7	8	8	37	7.4	6	6	6	6	7	31	6.2	7	6	6	19	6.33333	7	7	7	21	7
			1	2	3	3	2	11	2.2	8	7	8	7	7	37	7.4	6	7	7	8	8	36	7.2	7	7	7	21	7	7	6	6	19	6.33333
			3	2	2	3	2	12	2.4	7	7	7	8	8	37	7.4	6	6	7	6	7	32	6.4	9	9	9	27	9	7	6	5	18	6
14	503	Don't throw away three foods	7	8	8	9	7	39	7.8	7	7	8	7	8	37	7.4	9	8	7	8	9	41	8.2	9	8	8	25	8.33333	5	6	7	18	6
			8	7	6	8	6	35	7	6	8	7	8	8	37	7.4	8	8	6	7	7	36	7.2	8	5	7	20	6.66667	6	5	6	17	5.66667
			8	7	8	6	8	37	7.4	7	8	7	8	7	37	7.4	7	7	7	8	6	35	7	8	6	7	21	7	6	4	6	16	5.33333
			6	5	4	5	6	26	5.2	7	8	8	6	8	37	7.4	6	6	8	7	6	33	6.6	6	7	8	21	7	5	4	4	13	4.33333
			2	2	1	1	1	7	1.4	6	7	8	8	8	37	7.4	7	7	8	7	8	37	7.4	7	6	7	20	6.66667	4	4	4	12	4
			5	6	7	5	5	28	5.6	8	7	7	8	7	37	7.4	8	7	8	9	7	39	7.8	3	3	4	10	3.33333	3	2	3	8	2.66667
			3	1	1	0	2	7	1.4	6	9	7	8	7	37	7.4	5	4	6	6	5	26	5.2	1	1	0	2	0.666667	0	1	1	2	0.666667
			5	4	5	6	4	24	4.8	7	8	7	7	8	37	7.4	5	4	6	6	5	26	5.2	1	1	0	2	0.666667	0	1	1	2	0.666667
			2	7	4	6	4	23	4.6	8	8	6	7	8	37	7.4	7	8	7	8	8	38	7.6	9	10	10	29	9.66667	10	10	9	29	9.66667
			5	5	6	6	5	27	5.4	7	8	7	8	7	37	7.4	9	9	9	8	7	42	8.4	9	10	9	28	9.33333	9	10	10	29	9.66667
91	6.23	Water that is high in uric acid can not be drunk	4	5	6	7	7	29	5.8	7	8	7	7	8	37	7.4	8	9	9	9	10	45	9	8	9	9	26	8.66667	9	9	9	27	9
			3	1	1	0	2	7	1.4	8	7	8	7	7	37	7.4	7	9	8	7	8	39	7.8	9	10	8	27	9	9	9	8	26	8.66667
			3	3	4	4	3	17	3.4	8	7	7	8	7	37	7.4	8	8	6	7	8	37	7.4	8	8	8	24	8	8	8	8	24	8
			0	1	2	0	0	3	0.6	5	8	8	9	7	37	7.4	8	9	10	7	8	42	8.4	10	9	10	29	9.66667	8	7	8	23	7.66667
			2	3	2	2	3	12	2.4	8	6	8	8	7	37	7.4	8	7	8	8	7	38	7.6	8	8	8	24	8	8	7	8	23	7.66667
			0	0	0	1	0	1	0.2	8	7	7	8	7	37	7.4	8	8	9	10	7	42	8.4	9	7	8	24	8	6	8	7	21	7
			2	3	3	2	3	13	2.6	8	7	8	8	6	37	7.4	6	6	7	7	7	33	6.6	7	7	7	21	7	6	7	7	20	6.66667
			2	4	5	3	2	16	3.2	8	7	7	8	7	37	7.4	5	5	5	5	6	26	5.2	5	4	3	12	4	5	5	4	14	4.66667
			3	3	2	6	4	18	3.6	6	8	7	8	8	37	7.4	5	5	5	5	6	26	5.2	5	4	3	12	4	5	5	4	14	4.66667
			6	5	6	5	6	28	5.6	8	7	7	8	7	37	7.4	9	7	8	8	9	41	8.2	8	8	8	24	8	3	4	3	10	3.33333
57	7.1	Will IGA kidney disease be passed on to the next generation?	2	2	2	4	4	14	2.8	8	7	8	7	7	37	7.4	6	8	8	10	8	40	8	8	8	8	24	8	2	4	3	9	3
			2	3	4	3	5	17	3.4	8	7	8	7	7	37	7.4	1	1	1	1	2	6	1.2	3	3	2	8	2.66667	4	3	2	9	3
39	8.7	What to do with hyperuric acid nephropathy	3	2	4	4	3	16	3.2	8	7	7	8	7	37	7.4	7	8	8	8	7	38	7.6	9	8	9	26	8.66667	10	9	10	29	9.66667
			3	2	3	4	3	15	3	5	8	8	9	7	37	7.4	7	7	8	7	9	38	7.6	9	9	10	28	9.33333	9	9	9	27	9
			6	6	5	3	4	24	4.8	7	8	7	7	8	37	7.4	8	7	8	9	8	40	8	9	9	10	28	9.33333	9	9	8	26	8.66667
			2	1	0	2	3	8	1.6	8	7	7	8	7	37	7.4	7	7	6	7	5	32	6.4	9	10	9	28	9.33333	8	7	8	23	7.66667
			8	6	6	7	6	33	6.6	7	8	7	7	8	37	7.4	8	7	8	8	8	39	7.8	8	8	7	23	7.66667	7	7	7	21	7
			3	1	1	2	3	10	2	8	7	7	8	7	37	7.4	8	6	8	9	9	40	8	8	7	7	22	7.33333	7	6	6	19	6.33333
22	8.21	The human body comes with 6 kinds of kidney medicines4	4	2	4	2	6	18	3.6	8	7	7	8	7	37	7.4	6	8	8	10	10	42	8.4	10	10	10	30	10	6	5	6	17	5.66667
			7	8	7	7	7	36	7.2	5	8	7	8	9	37	7.4	5	5	5	5	6	26	5.2	5	4	3	12	4	5	5	4	14	4.66667
			2	1	1	1	2	7	1.4	7	8	7	7	8	37	7.4	5	5	6	5	6	27	5.4	8	8	9	25	8.33333	3	4	4	11	3.66667
			3	4	2	5	1	15	3	7	8	7	7	8	37	7.4	7	7	7	7	7	35	7	6	6	7	19	6.33333	3	2	2	7	2.33333
43	8.19	How chronic kidney disease is staged	2	1	1	2	3	9	1.8	7	8	7	7	8	37	7.4	7	8	8	9	9	41	8.2	9	9	10	28	9.33333	9	9	9	27	9
			4	4	3	4	5	20	4	7	6	7	8	9	37	7.4	7	7	7	7	7	35	7	7	8	8	23	7.66667	9	9	9	27	9
7	812	What are the manifestations of nephritis	4	3	5	6	4	22	4.4	7	7	8	8	7	37	7.4	9	8	7	5	6	35	7	8	6	7	21	7	6	7	7	20	6.66667
113	5.24	How to prevent kidney disease pay attention to these points	2	1	1	2	3	9	1.8	7	7	7	8	8	37	7.4	7	8	8	9	9	41	8.2	9	9	10	28	9.33333	7	6	6	19	6.33333
13	9.18	Teach you to understand the urine routine test form	2	1	1	2	3	9	1.8	7	8	7	7	8	37	7.4	7	8	8	9	9	41	8.2	9	9	10	28	9.33333	5	6	7	18	6
			3	5	2	0	2	12	2.4	8	7	7	8	7	37	7.4	0	1	2	2	1	6	1.2	5	6	5	16	5.33333	5	6	6	17	5.66667
			3	2	3	4	2	14	2.8	7	8	7	7	8	37	7.4	5	5	5	5	6	26	5.2	5	4	3	12	4	5	5	4	14	4.66667
			3	3	2	1	1	10	2	7	7	8	8	7	37	7.4	5	5	5	5	6	26	5.2	5	4	3	12	4	5	5	4	14	4.66667
			3	4	3	3	4	17	3.4	8	8	7	8	6	37	7.4	5	6	5	5	4	25	5	5	6	4	15	5	4	4	5	13	4.33333
			5	3	6	2	5	21	4.2	7	8	7	7	8	37	7.4	2	3	4	4	3	16	3.2	7	6	5	18	6	3	3	3	9	3
			0	0	0	0	2	2	0.4	7	7	8	8	7	37	7.4	2	3	4	4	3	16	3.2	7	6	5	18	6	3	3	3	9	3
			7	8	8	6	7	36	7.2	7	7	8	8	7	37	7.4	8	8	9	10	9	44	8.8	10	9	9	28	9.33333	9	10	10	29	9.66667
			0	1	0	0	2	3	0.6	8	7	7	8	7	37	7.4	8	9	9	8	7	41	8.2	8	10	9	27	9	9	8	8	25	8.33333
			1	1	0	2	3	7	1.4	7	7	8	8	7	37	7.4	6	6	7	8	7	34	6.8	10	10	9	29	9.66667	8	7	9	24	8
93	6.21	How proteinuria is judged to be mild to severe	2	3	4	4	6	19	3.8	7	7	8	7	8	37	7.4	7	8	9	9	9	42	8.4	9	9	10	28	9.33333	7	9	7	23	7.66667
			1	0	3	4	4	12	2.4	8	7	7	8	7	37	7.4	9	8	9	8	8	42	8.4	7	9	9	25	8.33333	8	7	7	22	7.33333
19	427	Do you understand nephritis?	4	3	4	3	5	19	3.8	7	7	8	7	8	37	7.4	6	5	7	6	7	31	6.2	8	9	8	25	8.33333	8	6	5	19	6.33333
			1	2	2	1	1	7	1.4	8	8	7	8	6	37	7.4	6	8	7	7	8	36	7.2	8	8	8	24	8	7	6	6	19	6.33333
			4	6	2	3	3	18	3.6	7	7	8	7	8	37	7.4	6	6	6	5	6	29	5.8	6	6	6	18	6	7	6	5	18	6
			5	4	4	5	4	22	4.4	8	7	7	8	7	37	7.4	6	6	6	5	6	29	5.8	6	6	6	18	6	7	6	5	18	6
6	813	These five foods should be careful of kidney disease	0	1	2	3	2	8	1.6	7	8	8	7	7	37	7.4	9	8	7	8	7	39	7.8	5	6	6	17	5.66667	6	6	5	17	5.66667
			4	3	3	2	0	12	2.4	7	8	7	8	7	37	7.4	3	4	4	3	2	16	3.2	5	6	6	17	5.66667	5	6	4	15	5
			2	3	3	2	2	12	2.4	8	8	7	7	7	37	7.4	5	6	5	5	4	25	5	5	6	4	15	5	4	4	5	13	4.33333
			3	3	2	4	3	15	3	8	7	8	7	7	37	7.4	2	3	4	4	3	16	3.2	7	6	5	18	6	3	3	3	9	3
			1	2	2	1	1	7	1.4	7	7	8	8	7	37	7.4	8	8	9	8	8	41	8.2	4	5	4	13	4.33333	3	2	3	8	2.66667
			2	5	4	6	5	22	4.4	7	8	8	7	7	37	7.4	8	7	8	8	7	38	7.6	10	9	9	28	9.33333	9	9	8	26	8.66667
			5	4	6	5	4	24	4.8	7	8	7	7	8	37	7.4	7	6	6	5	7	31	6.2	9	9	10	28	9.33333	9	8	9	26	8.66667
			4	3	5	2	6	20	4	8	7	7	8	7	37	7.4	7	8	7	6	8	36	7.2	8	9	9	26	8.66667	8	9	9	26	8.66667
38	406	Examination reveals these indicators of caution for kidney disease	3	4	5	4	3	19	3.8	7	8	8	7	7	37	7.4	8	7	6	7	8	36	7.2	8	9	8	25	8.33333	8	9	9	26	8.66667
126	5.6	What is the main factor causing kidney disease	3	5	4	5	7	24	4.8	8	7	8	7	7	37	7.4	7	8	8	7	9	39	7.8	9	9	10	28	9.33333	8	8	9	25	8.33333
			3	4	4	5	2	18	3.6	7	7	8	8	7	37	7.4	8	8	8	7	9	40	8	9	9	8	26	8.66667	9	8	8	25	8.33333
			6	7	4	2	2	21	4.2	8	7	7	8	7	37	7.4	9	8	8	8	7	40	8	8	9	7	24	8	9	8	7	24	8
			3	3	4	4	3	17	3.4	7	8	8	7	7	37	7.4	8	7	6	7	8	36	7.2	8	8	8	24	8	7	8	9	24	8
79	5.28	How to go for a test in people with chronic kidney disease	2	2	2	4	4	14	2.8	8	8	8	6	7	37	7.4	6	10	10	4	8	38	7.6	8	8	10	26	8.66667	8	7	6	21	7
			8	8	6	5	7	34	6.8	8	8	8	6	7	37	7.4	7	6	4	5	4	26	5.2	4	5	6	15	5	5	5	5	15	5
6	9.11	Nephropathy Signal (1)	4	2	4	2	6	18	3.6	7	8	7	8	7	37	7.4	6	8	8	10	10	42	8.4	10	10	10	30	10	6	4	4	14	4.66667
			3	3	2	1	1	10	2	8	7	7	8	7	37	7.4	7	7	8	7	9	38	7.6	8	8	6	22	7.33333	5	5	3	13	4.33333
			6	7	5	6	5	29	5.8	7	7	7	8	8	37	7.4	8	8	9	8	8	41	8.2	6	7	6	19	6.33333	5	4	4	13	4.33333
			1	2	0	1	2	6	1.2	7	8	8	7	7	37	7.4	6	5	4	5	6	26	5.2	8	9	9	26	8.66667	3	4	3	10	3.33333
			2	3	3	2	4	14	2.8	7	8	8	7	7	37	7.4	6	7	6	7	7	33	6.6	9	10	10	29	9.66667	8	9	8	25	8.33333
			2	1	3	2	2	10	2	7	8	8	7	7	37	7.4	6	8	7	6	8	35	7	9	8	9	26	8.66667	7	8	6	21	7
			5	6	5	5	6	27	5.4	7	8	8	7	7	37	7.4	6	5	4	5	6	26	5.2	4	4	4	12	4	6	6	6	18	6
			3	3	3	2	1	12	2.4	8	7	7	8	7	37	7.4	5	6	6	6	5	28	5.6	6	5	6	17	5.66667	6	6	5	17	5.66667
			5	6	4	5	6	26	5.2	7	8	7	7	8	37	7.4	4	6	5	5	6	26	5.2	7	5	5	17	5.66667	6	6	5	17	5.66667
			2	1	1	2	2	8	1.6	7	8	8	7	7	37	7.4	7	7	8	9	7	38	7.6	7	5	5	17	5.66667	3	3	5	11	3.66667
			3	2	4	5	3	17	3.4	7	8	7	7	8	37	7.4	7	8	9	7	8	39	7.8	8	8	8	24	8	4	4	2	10	3.33333
			6	7	5	6	4	28	5.6	8	7	7	8	7	37	7.4	7	9	8	9	9	42	8.4	6	6	7	19	6.33333	3	2	4	9	3
			3	1	2	3	2	11	2.2	7	7	8	7	8	37	7.4	8	6	6	8	6	34	6.8	4	4	5	13	4.33333	3	4	2	9	3
			8	5	7	8	7	35	7	8	7	7	8	7	37	7.4	8	7	8	8	8	39	7.8	9	10	10	29	9.66667	10	9	9	28	9.33333
67	7.26	Is it bad to go to the toilet as soon as you drink water?	2	3	4	4	6	19	3.8	7	8	7	7	8	37	7.4	7	8	9	9	9	42	8.4	9	9	10	28	9.33333	9	9	10	28	9.33333
			4	3	2	2	3	14	2.8	7	8	8	7	7	37	7.4	8	6	6	7	7	34	6.8	9	9	10	28	9.33333	9	9	8	26	8.66667
			5	4	3	3	4	19	3.8	7	8	8	7	7	37	7.4	8	7	7	8	7	37	7.4	9	9	10	28	9.33333	9	7	9	25	8.33333
			2	2	2	2	3	11	2.2	7	8	8	7	7	37	7.4	7	8	7	8	8	38	7.6	7	7	8	22	7.33333	8	8	9	25	8.33333
			1	2	2	2	3	10	2	8	7	7	8	7	37	7.4	7	8	7	7	8	37	7.4	8	8	9	25	8.33333	7	8	8	23	7.66667
			3	4	3	4	4	18	3.6	7	8	7	7	8	37	7.4	8	8	7	8	8	39	7.8	8	8	8	24	8	8	7	8	23	7.66667
			3	5	4	4	5	21	4.2	7	8	8	7	7	37	7.4	6	7	7	6	7	33	6.6	9	10	10	29	9.66667	7	7	7	21	7
22	9.9	How kidney disease delays the development of kidney function	6	6	5	4	7	28	5.6	8	7	7	8	7	37	7.4	7	6	7	6	5	31	6.2	7	7	8	22	7.33333	8	7	6	21	7
			2	3	3	3	2	13	2.6	7	8	7	7	8	37	7.4	6	7	7	8	8	36	7.2	7	7	6	20	6.66667	6	7	8	21	7
65	7.9	Do these four movements every day to make your kidneys stronger and stronger	3	4	4	2	2	15	3	7	8	8	7	7	37	7.4	5	6	7	6	6	30	6	7	7	6	20	6.66667	5	6	5	16	5.33333
26	510	A physical signal of early onset of kidney disease	3	2	5	4	3	17	3.4	8	8	7	6	8	37	7.4	7	8	9	9	7	40	8	9	9	8	26	8.66667	8	9	9	26	8.66667
			2	0	1	2	2	7	1.4	7	7	8	7	8	37	7.4	8	9	8	7	7	39	7.8	8	9	8	25	8.33333	9	8	9	26	8.66667
36	8.26	Tips for the prevention and treatment of uremia	2	3	2	2	1	10	2	7	8	8	7	7	37	7.4	6	7	8	6	5	32	6.4	8	8	7	23	7.66667	8	9	9	26	8.66667
138	4.14	Are the hormones used correctly in patients with kidney disease?	5	7	8	7	8	35	7	7	8	8	7	7	37	7.4	9	9	8	9	7	42	8.4	9	10	9	28	9.33333	9	9	7	25	8.33333
			3	2	2	3	3	13	2.6	7	7	8	7	8	37	7.4	7	8	8	7	6	36	7.2	9	9	9	27	9	8	9	8	25	8.33333
			0	0	0	0	0	0	0	8	7	7	8	7	37	7.4	6	5	5	8	8	32	6.4	10	8	8	26	8.66667	7	9	8	24	8
			5	6	6	5	4	26	5.2	8	7	7	7	8	37	7.4	6	5	5	6	7	29	5.8	9	9	10	28	9.33333	8	8	7	23	7.66667
			6	5	7	6	7	31	6.2	7	8	8	7	7	37	7.4	6	8	8	8	7	37	7.4	8	9	8	25	8.33333	6	8	8	22	7.33333
15	9.16	Nephritis urine protein can drink milk	2	3	3	4	3	15	3	7	8	8	7	7	37	7.4	8	9	7	6	8	38	7.6	9	10	9	28	9.33333	7	6	8	21	7
			2	3	2	1	4	12	2.4	7	8	8	7	7	37	7.4	8	9	8	7	8	40	8	9	8	9	26	8.66667	7	6	8	21	7
			2	1	3	1	3	10	2	7	7	8	7	8	37	7.4	9	8	8	7	9	41	8.2	9	7	8	24	8	7	7	7	21	7
91	5.21	What kind of kidneys are normal	2	2	2	4	4	14	2.8	8	7	7	8	7	37	7.4	6	8	8	8	6	36	7.2	6	6	8	20	6.66667	6	7	8	21	7
			2	2	3	3	2	12	2.4	8	7	8	7	7	37	7.4	5	6	6	5	9	31	6.2	8	9	8	25	8.33333	7	7		14	4.66667
			1	2	3	3	2	11	2.2	6	6	9	8	8	37	7.4	7	7	6	7	8	35	7	9	9	10	28	9.33333	9	7	8	24	8
			5	4	5	6	3	23	4.6	7	9	7	7	7	37	7.4	7	8	9	8	9	41	8.2	9	10	9	28	9.33333	8	7	8	23	7.66667
			0	2	0	0	0	2	0.4	9	7	7	6	8	37	7.4	8	8	7	9	8	40	8	9	8	7	24	8	7	8	8	23	7.66667
			1	2	2	2	1	8	1.6	8	6	8	8	7	37	7.4	8	8	7	8	6	37	7.4	7	6	6	19	6.33333	6	8	6	20	6.66667
			6	6	7	6	7	32	6.4	8	7	8	7	7	37	7.4	9	7	8	7	9	40	8	9	8	8	25	8.33333	6	5	8	19	6.33333
			5	7	6	5	4	27	5.4	7	7	8	8	7	37	7.4	7	6	7	8	7	35	7	6	7	7	20	6.66667	6	6	7	19	6.33333
			8	7	7	6	6	34	6.8	7	7	9	8	6	37	7.4	8	7	9	9	8	41	8.2	7	7	6	20	6.66667	6	5	7	18	6
			4	3	2	3	2	14	2.8	8	8	7	6	8	37	7.4	6	5	4	5	6	26	5.2	4	4	4	12	4	6	6	6	18	6
			3	3	2	6	4	18	3.6	8	7	7	7	8	37	7.4	0	1	2	2	1	6	1.2	5	6	5	16	5.33333	5	6	6	17	5.66667
			2	1	0	1	1	5	1	7	6	8	8	8	37	7.4	0	1	2	2	1	6	1.2	5	6	5	16	5.33333	5	6	6	17	5.66667
			3	5	4	5	6	23	4.6	8	7	8	6	8	37	7.4	8	7	7	8	6	36	7.2	9	10	10	29	9.66667	3	4	4	11	3.66667
			6	7	6	5	5	29	5.8	7	8	8	7	7	37	7.4	10	10	9	8	9	46	9.2	10	10	9	29	9.66667	10	9	9	28	9.33333
			3	1	3	1	2	10	2	9	7	7	7	7	37	7.4	8	7	8	6	9	38	7.6	7	5	6	18	6	6	7	8	21	7
80	6.22	Why doesn't your urine protein come down	5	6	5	7	4	27	5.4	8	7	6	8	8	37	7.4	6	6	6	7	9	34	6.8	9	9	9	27	9	9	10	9	28	9.33333
			3	2	2	0	4	11	2.2	7	8	7	8	7	37	7.4	6	7	7	6	5	31	6.2	9	10	9	28	9.33333	7	8	8	23	7.66667
			6	5	7	4	5	27	5.4	7	9	8	7	6	37	7.4	7	8	7	9	7	38	7.6	8	6	7	21	7	7	7	8	22	7.33333
20	8.28	Judging the quality of kidney function is mainly based on two	5	6	5	7	4	27	5.4	7	7	7	8	8	37	7.4	9	9	7	8	9	42	8.4	9	10	9	28	9.33333	8	6	6	20	6.66667
			2	2	0	3	2	9	1.8	8	9	6	6	8	37	7.4	7	7	8	6	7	35	7	9	9	9	27	9	6	7	7	20	6.66667
			3	3	4	2	2	14	2.8	8	7	6	9	7	37	7.4	6	7	7	8	7	35	7	9	10	10	29	9.66667	6	7	6	19	6.33333
			2	3	1	3	2	11	2.2	6	9	7	7	8	37	7.4	6	7	6	7	6	32	6.4	7	6	7	20	6.66667	6	7	6	19	6.33333
21	9.10	Look at the state of good health from sleep	2	5	4	4	5	20	4	7	8	7	8	7	37	7.4	9	9	8	7	9	42	8.4	9	9	10	28	9.33333	6	5	5	16	5.33333
			7	5	6	6	7	31	6.2	8	6	7	9	7	37	7.4	4	5	6	6	5	26	5.2	5	5	6	16	5.33333	4	5	6	15	5
			7	6	7	8	7	35	7	8	8	7	6	8	37	7.4	7	6	4	5	4	26	5.2	4	5	6	15	5	5	5	5	15	5
131	4.30.	Five signals suggest that it's time to nourish the kidneys	2	1	1	1	2	7	1.4	7	6	9	8	7	37	7.4	7	8	9	9	7	40	8	9	9	9	27	9	9	7	8	24	8
			2	2	3	1	1	9	1.8	9	6	7	7	8	37	7.4	8	9	6	8	7	38	7.6	6	7	8	21	7	8	8	8	24	8
			3	1	5	4	0	13	2.6	7	6	8	9	7	37	7.4	8	9	7	9	8	41	8.2	9	8	8	25	8.33333	7	8	8	23	7.66667
			2	0	0	2	1	5	1	6	8	9	7	7	37	7.4	6	7	7	6	8	34	6.8	9	10	10	29	9.66667	6	7	6	19	6.33333
			3	2	3	2	3	13	2.6	7	8	7	8	7	37	7.4	6	6	7	6	6	31	6.2	7	6	7	20	6.66667	7	6	6	19	6.33333
			7	8	6	8	7	36	7.2	7	8	8	6	8	37	7.4	0	1	2	2	1	6	1.2	5	6	5	16	5.33333	5	6	6	17	5.66667
			3	3	4	4	5	19	3.8	8	7	6	7	9	37	7.4	3	4	4	3	2	16	3.2	5	6	6	17	5.66667	5	6	4	15	5
			4	3	2	2	3	14	2.8	8	6	8	7	8	37	7.4	4	5	6	6	5	26	5.2	5	5	6	16	5.33333	4	5	6	15	5
			3	1	1	0	2	7	1.4	7	7	8	7	8	37	7.4	7	6	4	5	4	26	5.2	4	5	6	15	5	5	5	5	15	5
			2	1	1	0	1	5	1	7	8	8	7	7	37	7.4	5	5	5	6	5	26	5.2	9	9	9	27	9	5	4	4	13	4.33333
			3	1	3	2	2	11	2.2	7	7	8	6	9	37	7.4	1	1	1	1	2	6	1.2	3	3	2	8	2.66667	4	3	2	9	3
			8	7	8	6	7	36	7.2	8	7	8	6	8	37	7.4	9	8	8	9	9	43	8.6	7	7	6	20	6.66667	2	3	3	8	2.66667
			6	5	7	4	6	28	5.6	7	8	8	7	7	37	7.4	8	8	9	8	9	42	8.4	7	8	8	23	7.66667	3	2	2	7	2.33333
			3	1	1	0	2	7	1.4	9	7	6	8	7	37	7.4	7	9	8	7	8	39	7.8	9	10	8	27	9	9	9	8	26	8.66667
			5	6	5	7	6	29	5.8	7	7	8	8	7	37	7.4	8	8	9	7	8	40	8	8	9	9	26	8.66667	8	9	9	26	8.66667
			5	4	5	6	3	23	4.6	7	8	6	8	8	37	7.4	8	8	7	9	8	40	8	9	10	9	28	9.33333	9	7	9	25	8.33333
			2	5	0	4	4	15	3	7	7	9	7	7	37	7.4	7	8	8	9	8	40	8	8	9	10	27	9	9	7	8	24	8
			3	4	4	4	3	18	3.6	7	8	7	6	9	37	7.4	8	8	7	7	7	37	7.4	7	7	7	21	7	7	8	9	24	8
46	7.15	Renal yin deficiency VS renal yang deficiency	4	2	4	2	6	18	3.6	7	7	8	8	7	37	7.4	4	4	8	8	6	30	6	6	6	8	20	6.66667	6	7	6	19	6.33333
			2	3	2	2	1	10	2	7	8	7	7	8	37	7.4	7	8	7	6	6	34	6.8	9	9	10	28	9.33333	5	6	6	17	5.66667
			3	2	3	3	3	14	2.8	8	8	7	7	7	37	7.4	3	4	4	3	2	16	3.2	5	6	6	17	5.66667	5	6	4	15	5
			8	7	6	7	7	35	7	8	6	8	8	7	37	7.4	3	4	4	3	2	16	3.2	5	6	6	17	5.66667	5	6	4	15	5
			0	2	3	4	2	11	2.2	7	8	8	6	8	37	7.4	4	5	6	6	5	26	5.2	5	5	6	16	5.33333	4	5	6	15	5
			2	3	4	8	2	19	3.8	6	8	7	8	8	37	7.4	7	6	4	5	4	26	5.2	4	5	6	15	5	5	5	5	15	5
			5	6	4	2	7	24	4.8	7	8	6	8	8	37	7.4	4	4	4	4	3	19	3.8	2	3	2	7	2.33333	5	5	5	15	5
			2	0	2	3	1	8	1.6	8	7	7	8	7	37	7.4	5	5	5	5	6	26	5.2	5	4	3	12	4	5	5	4	14	4.66667
			2	4	5	4	2	17	3.4	6	7	8	8	8	37	7.4	5	6	5	5	4	25	5	5	6	4	15	5	4	4	5	13	4.33333
			2	1	1	2	1	7	1.4	7	8	7	8	7	37	7.4	6	6	5	6	5	28	5.6	9	10	9	28	9.33333	4	4	3	11	3.66667
			5	5	5	5	4	24	4.8	8	8	6	8	7	37	7.4	8	9	8	9	7	41	8.2	6	6	8	20	6.66667	2	4	2	8	2.66667
			3	3	4	4	3	17	3.4	7	8	8	6	8	37	7.4	6	8	8	9	9	40	8	9	9	8	26	8.66667	9	9	9	27	9
			6	7	6	5	5	29	5.8	8	7	8	8	6	37	7.4	9	7	8	7	6	37	7.4	7	7	8	22	7.33333	6	7	6	19	6.33333
			2	1	0	1	1	5	1	8	7	7	7	8	37	7.4	7	6	4	5	4	26	5.2	4	5	6	15	5	5	5	5	15	5
			5	6	6	7	6	30	6	7	7	8	7	8	37	7.4	5	5	5	5	6	26	5.2	5	4	3	12	4	5	5	4	14	4.66667
74	7.18		3	4	4	5	2	18	3.6	7	7	7	8	8	37	7.4	8	7	9	8	8	40	8	9	9	8	26	8.66667	8	9	9	26	8.66667
		How kidney stones are discharged	0	2	1	2	1	6	1.2	6	8	8	7	8	37	7.4	6	5	5	6	4	26	5.2	9	9	9	27	9	8	7	7	22	7.33333
			2	3	2	2	2	11	2.2	8	7	8	7	7	37	7.4	7	8	7	6	6	34	6.8	9	9	10	28	9.33333	6	7	6	19	6.33333
			3	5	3	2	4	17	3.4	8	7	8	7	7	37	7.4	1	1	1	1	2	6	1.2	3	3	2	8	2.66667	4	3	2	9	3
			2	1	2	2	1	8	1.6	8	8	7	8	6	37	7.4	8	8	8	8	7	39	7.8	8	8	7	23	7.66667	8	8	8	24	8
			5	4	3	2	5	19	3.8	8	7	7	7	8	37	7.4	0	1	2	2	1	6	1.2	5	6	5	16	5.33333	5	6	6	17	5.66667
			6	7	5	6	7	31	6.2	7	8	7	7	8	37	7.4	7	9	7	7	9	39	7.8	8	7	8	23	7.66667	8	8	8	24	8
			4	6	6	4	6	26	5.2	8	6	7	7	9	37	7.4	9	7	7	9	7	39	7.8	8	7	8	23	7.66667	8	8	8	24	8
			2	3	4	4	5	18	3.6	7	7	8	7	8	37	7.4	7	7	6	8	7	35	7	10	9	9	28	9.33333	8	7	8	23	7.66667
			1	2	3	4	3	13	2.6	6	8	9	8	6	37	7.4	8	7	7	8	8	38	7.6	8	8	8	24	8	8	7	8	23	7.66667
			2	2	3	3	3	13	2.6	7	7	9	7	7	37	7.4	7	6	6	8	7	34	6.8	7	8	9	24	8	8	7	8	23	7.66667
			2	3	2	2	3	12	2.4	8	6	7	8	8	37	7.4	7	7	8	7	8	37	7.4	7	8	8	23	7.66667	8	8	7	23	7.66667
			6	7	5	6	6	30	6	7	6	9	6	9	37	7.4	7	6	4	5	4	26	5.2	4	5	6	15	5	5	5	5	15	5
			1	1	3	2	3	10	2	7	7	7	8	8	37	7.4	4	4	4	4	3	19	3.8	2	3	2	7	2.33333	5	5	5	15	5
			2	3	4	4	3	16	3.2	7	6	7	8	9	37	7.4	8	8	9	9	8	42	8.4	10	9	10	29	9.66667	9	8	9	26	8.66667
			0	0	2	0	0	2	0.4	6	7	7	8	9	37	7.4	7	7	8	8	7	37	7.4	7	8	9	24	8	8	7	8	23	7.66667
			8	7	8	6	4	33	6.6	8	7	6	7	9	37	7.4	4	6	5	5	6	26	5.2	7	5	5	17	5.66667	6	6	5	17	5.66667
			1	2	1	2	2	8	1.6	7	9	6	8	7	37	7.4	7	6	4	5	4	26	5.2	4	5	6	15	5	5	5	5	15	5
26	8.22		4	6	6	5	5	26	5.2	7	7	7	8	8	37	7.4	6	7	8	7	6	34	6.8	9	9	8	26	8.66667	8	8	7	23	7.66667
		This fruit should never be eaten by patients with kidney disease	2	3	2	2	3	12	2.4	7	7	9	7	7	37	7.4	7	7	8	7	8	37	7.4	7	8	8	23	7.66667	8	8	7	23	7.66667
			2	3	3	4	3	15	3	7	7	7	7	9	37	7.4	7	8	8	9	8	40	8	9	9	10	28	9.33333	7	7	6	20	6.66667
			4	3	4	5	4	20	4	8	6	6	8	8	36	7.2	8	9	8	9	8	42	8.4	9	8	8	25	8.33333	9	10	10	29	9.66667
			2	2	3	4	4	15	3	5	9	7	6	9	36	7.2	6	7	6	7	8	34	6.8	8	8	9	25	8.33333	10	10	9	29	9.66667
			2	5	5	5	6	23	4.6	8	6	6	8	8	36	7.2	8	8	9	7	8	40	8	9	10	10	29	9.66667	9	10	9	28	9.33333
			4	2	3	3	5	17	3.4	8	6	6	7	9	36	7.2	8	8	9	7	8	40	8	9	9	10	28	9.33333	9	9	10	28	9.33333
			2	0	0	2	4	8	1.6	6	6	8	8	8	36	7.2	8	6	6	5	7	32	6.4	9	10	9	28	9.33333	10	10	8	28	9.33333
			4	2	3	2	6	17	3.4	6	8	8	7	7	36	7.2	8	9	9	8	7	41	8.2	8	8	10	26	8.66667	9	9	10	28	9.33333
42	8.4		4	5	6	3	4	22	4.4	8	6	6	8	8	36	7.2	7	7	8	9	8	39	7.8	8	9	9	26	8.66667	8	10	10	28	9.33333
40	7.21	Do you go to the toilet frequently when you drink alcohol because your kidneys are not good?	4	6	6	8	8	32	6.4	6	8	6	8	8	36	7.2	4	4	6	6	8	28	5.6	8	8	10	26	8.66667	8	10	10	28	9.33333
84	7.4	Kidney of Chinese medicine vs kidney of Western medicine	3	5	5	4	5	22	4.4	6	6	8	8	8	36	7.2	9	9	10	10	9	47	9.4	9	9	10	28	9.33333	9	9	9	27	9
		Nourish the kidneys to do three medicines and four do not	3	4	4	3	3	17	3.4	6	7	8	7	8	36	7.2	8	9	9	9	9	44	8.8	9	9	8	26	8.66667	10	8	9	27	9
			0	3	1	0	0	4	0.8	4	7	8	8	9	36	7.2	8	7	9	9	10	43	8.6	9	9	8	26	8.66667	8	10	9	27	9
13	8.31	IGA nephropathy hematuria color performance	2	4	4	4	2	16	3.2	6	6	7	8	9	36	7.2	6	8	8	8	8	38	7.6	8	10	10	28	9.33333	8	7	7	22	7.33333
			3	3	3	4	4	17	3.4	6	6	7	8	9	36	7.2	8	9	8	8	7	40	8	8	7	8	23	7.66667	7	8	7	22	7.33333
			3	3	4	4	5	19	3.8	6	6	7	8	9	36	7.2	8	8	8	8	7	39	7.8	7	8	7	22	7.33333	8	7	7	22	7.33333
			5	5	4	3	6	23	4.6	6	6	7	8	9	36	7.2	8	8	7	9	8	40	8	9	10	9	28	9.33333	9	10	8	27	9
			7	5	2	6	3	23	4.6	6	6	7	8	9	36	7.2	6	7	8	8	9	38	7.6	9	8	7	24	8	8	8	9	25	8.33333
			5	4	5	6	3	23	4.6	6	6	7	8	9	36	7.2	7	8	9	8	9	41	8.2	9	10	9	28	9.33333	8	7	8	23	7.66667
			3	3	3	3	3	15	3	6	6	7	8	9	36	7.2	7	6	4	5	4	26	5.2	4	5	6	15	5	5	5	5	15	5
			6	5	7	6	2	26	5.2	6	6	7	8	9	36	7.2	5	4	6	6	5	26	5.2	1	1	0	2	0.666667	0	1	1	2	0.666667
			4	6	2	5	7	24	4.8	6	6	7	8	9	36	7.2	9	9	8	8	9	43	8.6	9	10	10	29	9.66667	10	9	10	29	9.66667
			3	2	2	3	2	12	2.4	6	6	7	8	9	36	7.2	7	8	8	8	8	39	7.8	7	7	8	22	7.33333	8	8	7	23	7.66667
20	604	It's not just sweets that raise blood sugar	3	3	4	6	5	21	4.2	6	6	7	8	9	36	7.2	9	8	7	9	10	43	8.6	9	9	10	28	9.33333	7	8	7	22	7.33333
			3	2	4	3	4	16	3.2	6	6	7	8	9	36	7.2	7	8	8	9	8	40	8	9	9	9	27	9	7	7	8	22	7.33333
			2	2	3	3	2	12	2.4	6	6	7	8	9	36	7.2	8	8	7	7	8	38	7.6	8	8	7	23	7.66667	7	7	7	21	7
			6	8	7	7	7	35	7	6	6	7	8	9	36	7.2	0	1	2	2	1	6	1.2	5	6	5	16	5.33333	5	6	6	17	5.66667
			3	3	2	6	4	18	3.6	6	6	7	8	9	36	7.2	3	4	4	3	2	16	3.2	5	6	6	17	5.66667	5	6	4	15	5
			7	6	6	6	8	33	6.6	6	6	7	8	9	36	7.2	4	5	6	6	5	26	5.2	5	5	6	16	5.33333	4	5	6	15	5
			8	7	8	9	7	39	7.8	6	6	7	8	9	36	7.2	8	8	7	9	7	39	7.8	8	7	7	22	7.33333	4	5	5	14	4.66667
			6	4	4	5	6	25	5	6	6	7	8	9	36	7.2	8	7	8	8	9	40	8	7	6	7	20	6.66667	3	5	4	12	4
			3	3	2	4	3	15	3	8	7	8	7	6	36	7.2	7	8	9	7	8	39	7.8	7	8	7	22	7.33333	9	10	9	28	9.33333
36	408	Is low back pain a kidney disease?	8	7	6	8	7	36	7.2	8	7	6	7	8	36	7.2	7	8	9	8	9	41	8.2	8	9	9	26	8.66667	9	8	8	25	8.33333
			2	1	2	2	3	10	2	8	7	6	7	8	36	7.2	8	7	9	9	8	41	8.2	9	10	9	28	9.33333	8	7	8	23	7.66667
			2	1	0	1	2	6	1.2	6	8	7	8	7	36	7.2	7	6	5	6	6	30	6	9	9	10	28	9.33333	8	6	9	23	7.66667
			2	1	3	2	2	10	2	7	6	8	7	8	36	7.2	9	8	8	7	8	40	8	9	8	8	25	8.33333	7	8	8	23	7.66667
			3	2	0	1	4	10	2	9	8	7	6	6	36	7.2	8	8	7	9	8	40	8	9	8	7	24	8	7	8	8	23	7.66667
			2	2	1	2	3	10	2	9	8	7	6	6	36	7.2	8	7	6	8	8	37	7.4	8	8	8	24	8	8	7	8	23	7.66667
			3	2	2	3	3	13	2.6	8	7	8	6	7	36	7.2	8	7	7	7	8	37	7.4	8	8	8	24	8	8	7	8	23	7.66667
			2	3	3	3	2	13	2.6	7	6	7	8	8	36	7.2	8	8	8	8	8	40	8	7	7	8	22	7.33333	7	8	8	23	7.66667
			5	4	6	6	5	26	5.2	7	8	6	8	7	36	7.2	8	8	9	8	7	40	8	9	9	10	28	9.33333	6	8	8	22	7.33333
			3	4	4	5	4	20	4	8	7	8	6	7	36	7.2	8	8	7	7	9	39	7.8	8	8	9	25	8.33333	7	8	7	22	7.33333
			5	4	3	5	5	22	4.4	8	7	8	6	7	36	7.2	8	6	7	8	9	38	7.6	8	9	7	24	8	8	7	7	22	7.33333
			0	3	3	1	2	9	1.8	8	7	8	6	7	36	7.2	7	7	8	9	7	38	7.6	8	7	9	24	8	7	8	7	22	7.33333
			3	6	2	2	1	14	2.8	8	7	8	6	7	36	7.2	7	7	6	8	9	37	7.4	8	7	9	24	8	7	8	7	22	7.33333
			4	5	4	5	4	22	4.4	8	6	7	7	8	36	7.2	6	6	7	7	8	34	6.8	8	8	8	24	8	7	7	8	22	7.33333
			6	6	5	6	5	28	5.6	7	6	8	7	8	36	7.2	7	8	7	7	6	35	7	7	7	7	21	7	3	6	6	15	5
			2	3	2	3	1	11	2.2	8	8	7	7	6	36	7.2	3	4	4	3	2	16	3.2	5	6	6	17	5.66667	5	6	4	15	5
26	9.5	Do you know what IGA nephropathy is?	3	2	4	3	3	15	3	6	7	8	7	8	36	7.2	7	6	6	5	7	31	6.2	8	9	9	26	8.66667	5	4	5	14	4.66667
			2	1	0	2	3	8	1.6	6	7	7	8	8	36	7.2	2	3	4	4	3	16	3.2	7	6	5	18	6	3	3	3	9	3
			8	9	7	6	8	38	7.6	6	7	8	7	8	36	7.2	1	1	1	1	2	6	1.2	3	3	2	8	2.66667	4	3	2	9	3
			4	4	5	5	5	23	4.6	6	7	8	8	7	36	7.2	5	4	6	6	5	26	5.2	1	1	0	2	0.666667	0	1	1	2	0.666667
			5	2	4	6	5	22	4.4	7	7	7	7	8	36	7.2	8	8	9	7	8	40	8	9	10	10	29	9.66667	10	9	10	29	9.66667
			3	4	4	3	5	19	3.8	7	6	7	8	8	36	7.2	8	8	7	7	7	37	7.4	8	9	9	26	8.66667	9	8	9	26	8.66667
			2	1	2	2	2	9	1.8	7	7	8	7	7	36	7.2	7	7	8	6	7	35	7	8	9	9	26	8.66667	8	9	9	26	8.66667
			4	5	3	5	6	23	4.6	8	6	7	7	8	36	7.2	7	8	8	8	7	38	7.6	8	9	8	25	8.33333	9	8	9	26	8.66667
			3	4	2	0	5	14	2.8	7	7	7	8	7	36	7.2	7	8	8	9	6	38	7.6	9	9	9	27	9	8	7	8	23	7.66667
20	8.23	The human body comes with 6 kinds of kidney medicines6	2	4	4	4	2	16	3.2	4	8	8	8	8	36	7.2	4	4	8	8	8	32	6.4	8	8	10	26	8.66667	8	7	7	22	7.33333
			3	3	2	4	1	13	2.6	4	8	8	8	8	36	7.2	9	7	8	7	7	38	7.6	8	7	7	22	7.33333	8	8	6	22	7.33333
99	5.31	Stay up late for crowds to see	4	4	4	5	6	23	4.6	6	7	9	7	7	36	7.2	7	7	7	8	9	38	7.6	9	9	9	27	9	7	6	8	21	7
			2	3	1	3	1	10	2	6	7	9	7	7	36	7.2	7	8	7	7	9	38	7.6	9	6	8	23	7.66667	8	6	6	20	6.66667
16	8.28	IGA nephropathy is difficult to detect	2	2	2	4	4	14	2.8	6	7	9	7	7	36	7.2	6	8	8	9	8	39	7.8	8	8	10	26	8.66667	8	6	5	19	6.33333
			2	2	3	3	2	12	2.4	6	7	8	8	7	36	7.2	8	7	9	9	8	41	8.2	7	8	8	23	7.66667	3	2	3	8	2.66667
			5	7	6	7	7	32	6.4	5	8	7	8	8	36	7.2	7	8	8	9	9	41	8.2	9	10	10	29	9.66667	9	10	10	29	9.66667
			2	3	5	6	5	21	4.2	7	7	6	8	8	36	7.2	8	9	8	8	9	42	8.4	9	9	10	28	9.33333	10	10	9	29	9.66667
			2	5	6	7	6	26	5.2	7	6	7	8	8	36	7.2	8	9	10	9	9	45	9	8	10	9	27	9	10	9	10	29	9.66667
			6	5	4	7	2	24	4.8	5	8	7	8	8	36	7.2	8	8	7	7	8	38	7.6	9	8	9	26	8.66667	10	9	10	29	9.66667
			1	2	3	4	5	15	3	7	8	6	7	8	36	7.2	7	8	7	7	8	37	7.4	9	9	8	26	8.66667	10	10	9	29	9.66667
			1	2	3	4	5	15	3	7	7	6	8	8	36	7.2	7	8	7	7	8	37	7.4	9	9	8	26	8.66667	9	10	9	28	9.33333
			3	4	3	2	4	16	3.2	7	6	7	8	8	36	7.2	8	7	7	6	8	36	7.2	9	10	10	29	9.66667	9	9	9	27	9
			0	2	2	3	0	7	1.4	7	7	8	6	8	36	7.2	6	7	7	6	8	34	6.8	10	9	9	28	9.33333	9	8	10	27	9
			7	6	7	5	6	31	6.2	7	7	6	8	8	36	7.2	8	9	8	8	7	40	8	9	9	9	27	9	8	9	9	26	8.66667
			2	1	0	0	2	5	1	7	8	6	7	8	36	7.2	7	7	8	7	7	36	7.2	8	9	9	26	8.66667	8	9	9	26	8.66667
			3	3	2	1	1	10	2	6	7	8	8	7	36	7.2	7	7	7	8	8	37	7.4	9	7	8	24	8	8	9	9	26	8.66667
22	424	Uremia is only caused by a lack of attention	8	7	6	8	7	36	7.2	6	7	8	8	7	36	7.2	7	8	9	8	9	41	8.2	8	9	9	26	8.66667	9	8	8	25	8.33333
12	815	20+ boys were hospitalized, drinking only drinks and not drinking water	4	7	6	7	6	30	6	5	8	7	8	8	36	7.2	8	8	8	9	10	43	8.6	6	8	6	20	6.66667	8	8	9	25	8.33333
			5	4	4	6	3	22	4.4	7	7	6	8	8	36	7.2	7	8	7	9	8	39	7.8	9	8	9	26	8.66667	9	7	8	24	8
73	6.1	What is acute kidney injury?	2	4	4	4	2	16	3.2	7	6	7	8	8	36	7.2	6	10	10	4	8	38	7.6	8	8	8	24	8	8	6	10	24	8
			6	6	5	6	5	28	5.6	5	8	7	8	8	36	7.2	8	7	8	9	7	39	7.8	8	7	8	23	7.66667	8	7	9	24	8
			3	2	2	1	2	10	2	7	8	6	7	8	36	7.2	7	7	8	8	8	38	7.6	7	8	7	22	7.33333	8	8	8	24	8
			2	1	0	1	2	6	1.2	7	7	6	8	8	36	7.2	7	6	5	6	6	30	6	9	9	10	28	9.33333	8	6	9	23	7.66667
			5	6	3	3	4	21	4.2	7	6	7	8	8	36	7.2	10	8	9	8	8	43	8.6	9	8	9	26	8.66667	8	7	8	23	7.66667
			1	2	2	3	2	10	2	7	7	8	6	8	36	7.2	7	8	8	7	8	38	7.6	8	7	8	23	7.66667	7	8	8	23	7.66667
			8	7	7	6	7	35	7	7	7	6	8	8	36	7.2	8	9	8	8	9	42	8.4	8	7	9	24	8	8	6	7	21	7
			3	2	4	3	2	14	2.8	7	8	6	7	8	36	7.2	8	7	7	8	8	38	7.6	8	8	7	23	7.66667	7	7	7	21	7
			6	7	7	6	4	30	6	6	7	8	8	7	36	7.2	3	4	4	3	2	16	3.2	5	6	6	17	5.66667	5	6	4	15	5
40	403	Want the kidneys to be good these points have you done it	4	3	5	3	5	20	4	5	8	7	8	8	36	7.2	8	7	6	6	5	32	6.4	4	3	6	13	4.33333	3	6	5	14	4.66667
			8	7	8	7	8	38	7.6	7	7	6	8	8	36	7.2	5	5	5	5	6	26	5.2	5	4	3	12	4	5	5	4	14	4.66667
			3	2	3	1	4	13	2.6	7	6	7	8	8	36	7.2	5	6	5	5	4	25	5	5	6	4	15	5	4	4	5	13	4.33333
			8	9	8	9	8	42	8.4	5	8	7	8	8	36	7.2	8	9	8	8	9	42	8.4	6	7	6	19	6.33333	4	5	3	12	4
			5	5	5	5	4	24	4.8	7	8	6	7	8	36	7.2	8	7	7	9	7	38	7.6	6	7	6	19	6.33333	5	4	3	12	4
			7	8	8	7	7	37	7.4	7	7	6	8	8	36	7.2	8	8	9	9	8	42	8.4	7	6	7	20	6.66667	3	3	4	10	3.33333
			2	3	2	1	4	12	2.4	7	6	7	8	8	36	7.2	7	8	6	6	8	35	7	3	4	3	10	3.33333	4	2	3	9	3
			5	2	4	6	5	22	4.4	7	7	6	8	8	36	7.2	8	8	9	7	8	40	8	9	10	10	29	9.66667	10	9	10	29	9.66667
			2	7	4	6	4	23	4.6	7	8	6	7	8	36	7.2	7	8	7	8	8	38	7.6	9	10	10	29	9.66667	10	10	9	29	9.66667
			4	4	3	2	5	18	3.6	8	7	7	7	7	36	7.2	8	8	7	7	6	36	7.2	9	10	9	28	9.33333	9	8	9	26	8.66667
			7	6	7	5	6	31	6.2	7	7	7	8	7	36	7.2	8	9	8	8	7	40	8	9	9	9	27	9	8	9	9	26	8.66667
			2	2	1	3	2	10	2	7	7	8	7	7	36	7.2	8	8	7	7	8	38	7.6	8	8	8	24	8	8	8	8	24	8
			2	0	0	1	0	3	0.6	7	7	8	6	8	36	7.2	8	7	7	8	9	39	7.8	7	8	8	23	7.66667	8	7	9	24	8
			3	5	5	6	4	23	4.6	6	7	7	8	8	36	7.2	8	8	7	8	7	38	7.6	9	9	9	27	9	7	8	7	22	7.33333
			2	3	1	2	2	10	2	6	7	9	7	7	36	7.2	7	9	8	8	8	40	8	7	8	9	24	8	5	7	8	20	6.66667
			3	2	3	1	2	11	2.2	7	7	7	7	8	36	7.2	7	6	7	9	8	37	7.4	8	7	8	23	7.66667	7	8	5	20	6.66667
			3	5	4	4	3	19	3.8	7	7	8	7	7	36	7.2	7	7	7	6	6	33	6.6	9	9	9	27	9	6	6	7	19	6.33333
1	9.30.	Try "boiled fruit" this season	3	4	3	4	1	15	3	6	6	8	8	8	36	7.2	8	9	7	9	8	41	8.2	9	9	7	25	8.33333	7	6	6	19	6.33333
			0	0	0	0	2	2	0.4	7	6	8	7	8	36	7.2	7	6	6	7	5	31	6.2	6	6	5	17	5.66667	7	6	6	19	6.33333
			6	7	7	5	7	32	6.4	7	7	7	7	8	36	7.2	7	8	7	7	9	38	7.6	6	7	8	21	7	7	6	5	18	6
			5	4	6	4	4	23	4.6	7	7	8	6	8	36	7.2	6	5	4	5	6	26	5.2	4	4	4	12	4	6	6	6	18	6
			6	7	8	6	6	33	6.6	7	7	6	8	8	36	7.2	8	6	7	7	7	35	7	7	6	5	18	6	5	6	5	16	5.33333
			3	1	2	1	3	10	2	7	8	6	7	8	36	7.2	6	8	8	6	7	35	7	7	8	7	22	7.33333	4	5	6	15	5
			6	5	2	5	5	23	4.6	7	8	7	8	6	36	7.2	4	4	4	4	3	19	3.8	2	3	2	7	2.33333	5	5	5	15	5
			3	4	2	3	1	13	2.6	6	8	8	7	7	36	7.2	5	6	5	5	4	25	5	5	6	4	15	5	4	4	5	13	4.33333
			3	4	3	3	4	17	3.4	7	8	6	7	8	36	7.2	6	5	7	5	6	29	5.8	9	9	10	28	9.33333	3	4	5	12	4
			8	7	8	6	7	36	7.2	7	8	7	8	6	36	7.2	7	8	6	6	7	34	6.8	3	3	3	9	3	3	4	4	11	3.66667
			0	3	3	4	2	12	2.4	6	7	8	8	7	36	7.2	1	1	1	1	2	6	1.2	3	3	2	8	2.66667	4	3	2	9	3
			2	0	0	2	1	5	1	8	7	7	6	8	36	7.2	5	4	6	6	5	26	5.2	1	1	0	2	0.666667	0	1	1	2	0.666667
			2	1	2	2	1	8	1.6	7	7	6	8	8	36	7.2	5	4	6	6	5	26	5.2	1	1	0	2	0.666667	0	1	1	2	0.666667
			2	4	2	3	2	13	2.6	7	6	7	8	8	36	7.2	8	8	7	8	7	38	7.6	9	10	9	28	9.33333	10	10	9	29	9.66667
			1	4	1	1	2	9	1.8	6	8	7	7	8	36	7.2	7	8	8	9	8	40	8	9	9	9	27	9	10	9	9	28	9.33333
			3	3	3	4	3	16	3.2	6	7	7	8	8	36	7.2	8	7	8	7	8	38	7.6	7	7	8	22	7.33333	8	9	10	27	9
			6	4	6	5	5	26	5.2	7	8	8	7	6	36	7.2	8	8	7	9	8	40	8	10	10	9	29	9.66667	8	9	9	26	8.66667
			3	1	5	5	3	17	3.4	7	6	8	8	7	36	7.2	8	9	8	8	7	40	8	9	9	9	27	9	8	9	9	26	8.66667
			7	6	7	5	6	31	6.2	6	7	7	8	8	36	7.2	8	9	8	8	7	40	8	9	9	9	27	9	8	9	9	26	8.66667
			3	2	4	3	1	13	2.6	6	7	8	8	7	36	7.2	9	7	9	8	8	41	8.2	8	8	9	25	8.33333	9	7	8	24	8
			2	3	3	2	4	14	2.8	7	8	8	6	7	36	7.2	7	8	7	7	7	36	7.2	9	10	10	29	9.66667	7	7	7	21	7
			6	5	7	4	5	27	5.4	7	7	8	6	8	36	7.2	7	7	8	8	9	39	7.8	7	7	8	22	7.33333	6	7	8	21	7
			4	3	3	4	4	18	3.6	7	7	8	6	8	36	7.2	6	6	6	6	7	31	6.2	7	6	6	19	6.33333	7	7	7	21	7
			8	6	6	7	7	34	6.8	6	7	7	8	8	36	7.2	9	7	9	9	9	43	8.6	7	7	8	22	7.33333	7	6	7	20	6.66667
			0	0	0	0	0	0	0	6	7	8	8	7	36	7.2	8	7	7	8	6	36	7.2	7	8	9	24	8	6	7	6	19	6.33333
			2	3	3	3	2	13	2.6	6	7	8	8	7	36	7.2	6	5	6	6	6	29	5.8	5	6	5	16	5.33333	6	6	6	18	6
			5	4	5	6	3	23	4.6	6	7	8	8	7	36	7.2	0	1	2	2	1	6	1.2	5	6	5	16	5.33333	5	6	6	17	5.66667
			8	3	6	8	2	27	5.4	6	8	7	7	8	36	7.2	7	7	9	7	8	38	7.6	8	8	8	24	8	5	5	6	16	5.33333
32	425	Don't say you don't know what the smell of urine is	2	3	5	4	4	18	3.6	6	8	7	7	8	36	7.2	7	8	9	8	7	39	7.8	8	9	10	27	9	4	5	6	15	5
			6	6	6	5	5	28	5.6	7	7	8	6	8	36	7.2	7	6	4	5	4	26	5.2	4	5	6	15	5	5	5	5	15	5
5	915	What is dialysis? Why dialysis	3	2	2	4	5	16	3.2	6	7	8	8	7	36	7.2	7	6	5	6	7	31	6.2	8	9	8	25	8.33333	5	3	5	13	4.33333
			3	2	2	1	3	11	2.2	6	7	8	8	7	36	7.2	8	8	9	9	8	42	8.4	7	7	6	20	6.66667	4	3	4	11	3.66667
			6	7	5	4	6	28	5.6	7	7	6	8	8	36	7.2	7	7	7	7	8	36	7.2	6	6	7	19	6.33333	4	4	2	10	3.33333
			3	1	2	1	1	8	1.6	6	6	7	8	9	36	7.2	7	8	7	8	7	37	7.4	6	6	6	18	6	3	2	4	9	3
			4	3	5	6	4	22	4.4	7	7	6	8	8	36	7.2	7	8	8	9	8	40	8	9	9	8	26	8.66667	10	9	10	29	9.66667
			2	1	3	3	4	13	2.6	6	7	8	8	7	36	7.2	7	7	8	7	6	35	7	9	9	10	28	9.33333	9	9	9	27	9
65	7.28	Teach you to understand the indicators of kidney function tests	4	5	6	7	7	29	5.8	6	8	8	6	8	36	7.2	8	9	9	9	10	45	9	8	9	9	26	8.66667	9	9	9	27	9
72	7.1	What water is best	2	1	2	2	1	8	1.6	6	7	8	8	7	36	7.2	8	10	9	9	9	45	9	9	9	10	28	9.33333	8	8	7	23	7.66667
			5	6	5	6	4	26	5.2	8	7	8	6	7	36	7.2	8	7	8	7	7	37	7.4	8	8	7	23	7.66667	8	7	8	23	7.66667
55	8.7	Elevated creatinine these factors are of caution to the drug	0	1	1	2	1	5	1	8	7	6	7	8	36	7.2	6	5	4	5	7	27	5.4	7	8	8	23	7.66667	8	8	7	23	7.66667
			3	8	2	3	2	18	3.6	6	7	8	8	7	36	7.2	7	9	9	8	9	42	8.4	8	7	7	22	7.33333	5	7	6	18	6
			8	6	8	7	6	35	7	7	7	8	6	8	36	7.2	6	5	4	5	6	26	5.2	4	4	4	12	4	6	6	6	18	6
			6	6	8	6	6	32	6.4	6	7	8	8	7	36	7.2	6	8	6	9	8	37	7.4	8	8	7	23	7.66667	6	5	6	17	5.66667
			2	0	0	2	4	8	1.6	6	7	8	8	7	36	7.2	7	6	4	5	4	26	5.2	4	5	6	15	5	5	5	5	15	5
			5	6	4	3	6	24	4.8	6	7	8	8	7	36	7.2	4	4	4	4	3	19	3.8	2	3	2	7	2.33333	5	5	5	15	5
			8	9	9	8	9	43	8.6	7	7	8	6	8	36	7.2	9	8	8	9	8	42	8.4	8	9	8	25	8.33333	3	3	3	9	3
			5	4	5	6	3	23	4.6	8	7	6	7	8	36	7.2	2	3	4	4	3	16	3.2	7	6	5	18	6	3	3	3	9	3
			4	5	4	5	2	20	4	7	8	7	6	8	36	7.2	2	3	4	4	3	16	3.2	7	6	5	18	6	3	3	3	9	3
			5	2	4	6	5	22	4.4	7	7	8	6	8	36	7.2	8	8	9	7	8	40	8	9	10	10	29	9.66667	10	9	10	29	9.66667
95	6.18	It takes 3 seconds to see which vitamins are missing	2	4	4	5	3	18	3.6	8	7	7	6	8	36	7.2	8	8	8	9	9	42	8.4	9	9	8	26	8.66667	8	10	10	28	9.33333
			1	1	2	4	2	10	2	8	7	6	8	7	36	7.2	7	7	6	8	7	35	7	9	9	8	26	8.66667	9	9	10	28	9.33333
			3	4	4	4	4	19	3.8	2	8	9	9	8	36	7.2	8	7	8	7	8	38	7.6	7	8	8	23	7.66667	8	7	8	23	7.66667
			4	4	3	3	2	16	3.2	7	8	7	6	8	36	7.2	8	6	7	7	8	36	7.2	7	8	8	23	7.66667	8	8	7	23	7.66667
			6	4	5	4	6	25	5	8	7	7	8	6	36	7.2	8	7	7	7	6	35	7	7	7	7	21	7	6	8	8	22	7.33333
			2	2	2	1	3	10	2	6	7	8	8	7	36	7.2	7	6	6	7	7	33	6.6	6	6	6	18	6	7	7	8	22	7.33333
			6	6	5	5	7	29	5.8	7	7	8	6	8	36	7.2	6	6	6	6	7	31	6.2	6	8	6	20	6.66667	8	6	7	21	7
			2	4	4	3	1	14	2.8	7	8	8	7	6	36	7.2	6	7	6	6	5	30	6	10	9	9	28	9.33333	6	7	7	20	6.66667
			5	6	6	3	6	26	5.2	7	8	8	7	6	36	7.2	7	6	5	5	4	27	5.4	5	6	6	17	5.66667	6	7	7	20	6.66667
			2	2	2	2	1	9	1.8	7	7	6	8	8	36	7.2	7	7	6	6	7	33	6.6	9	10	10	29	9.66667	7	6	5	18	6
			4	1	2	6	5	18	3.6	8	8	7	6	7	36	7.2	6	5	4	5	6	26	5.2	4	4	4	12	4	6	6	6	18	6
			6	3	4	2	3	18	3.6	7	7	8	6	8	36	7.2	4	6	5	5	6	26	5.2	7	5	5	17	5.66667	6	6	5	17	5.66667
			6	7	6	6	5	30	6	8	8	7	7	6	36	7.2	4	6	5	5	6	26	5.2	7	5	5	17	5.66667	6	6	5	17	5.66667
			5	6	4	5	6	26	5.2	7	7	8	6	8	36	7.2	4	4	4	4	3	19	3.8	2	3	2	7	2.33333	5	5	5	15	5
			3	5	5	5	6	24	4.8	7	7	6	8	8	36	7.2	4	4	4	4	3	19	3.8	2	3	2	7	2.33333	5	5	5	15	5
			6	5	6	5	7	29	5.8	8	7	6	7	8	36	7.2	4	4	4	4	3	19	3.8	2	3	2	7	2.33333	5	5	5	15	5
			6	4	4	5	5	24	4.8	7	8	8	7	6	36	7.2	7	8	7	7	9	38	7.6	5	7	6	18	6	5	3	5	13	4.33333
			4	5	4	6	5	24	4.8	8	7	6	7	8	36	7.2	7	7	9	9	7	39	7.8	7	6	7	20	6.66667	3	4	3	10	3.33333
			3	2	3	2	2	12	2.4	8	7	6	7	8	36	7.2	9	8	8	9	7	41	8.2	7	8	8	23	7.66667	3	3	3	9	3
			3	5	5	5	6	24	4.8	7	8	8	7	6	36	7.2	8	9	8	7	8	40	8	10	9	9	28	9.33333	9	9	9	27	9
			2	4	6	5	4	21	4.2	8	7	6	7	8	36	7.2	7	9	7	8	7	38	7.6	9	9	10	28	9.33333	9	8	9	26	8.66667
			4	5	2	2	3	16	3.2	8	7	7	6	8	36	7.2	8	9	7	8	8	40	8	10	8	9	27	9	8	9	9	26	8.66667
			5	4	4	5	4	22	4.4	7	7	8	8	6	36	7.2	7	8	8	7	9	39	7.8	9	10	9	28	9.33333	8	8	9	25	8.33333
24	8.19	The human body comes with 6 kinds of kidney medicines2	4	2	4	2	6	18	3.6	7	8	8	7	6	36	7.2	6	8	8	8	8	38	7.6	8	8	10	26	8.66667	7	7	10	24	8
			3	2	2	3	2	12	2.4	8	7	6	7	8	36	7.2	8	7	8	8	7	38	7.6	8	8	8	24	8	8	8	8	24	8
			2	3	2	3	1	11	2.2	8	7	7	6	8	36	7.2	7	8	8	9	9	41	8.2	8	8	7	23	7.66667	7	8	9	24	8
			2	3	3	5	4	17	3.4	8	8	7	6	7	36	7.2	7	7	6	6	7	33	6.6	9	10	10	29	9.66667	6	7	6	19	6.33333
			3	4	3	3	4	17	3.4	6	7	8	8	7	36	7.2	6	5	7	5	6	29	5.8	9	9	10	28	9.33333	5	6	6	17	5.66667
			8	8	7	7	6	36	7.2	6	8	7	7	8	36	7.2	7	6	4	5	4	26	5.2	4	5	6	15	5	5	5	5	15	5
			6	5	4	5	6	26	5.2	8	7	8	7	6	36	7.2	7	9	7	7	8	38	7.6	7	8	6	21	7	4	3	3	10	3.33333
			5	5	6	4	3	23	4.6	7	7	8	7	7	36	7.2	9	7	8	7	8	39	7.8	8	6	6	20	6.66667	4	3	3	10	3.33333
			8	8	8	6	8	38	7.6	8	8	7	6	7	36	7.2	2	3	4	4	3	16	3.2	7	6	5	18	6	3	3	3	9	3
			5	4	6	5	4	24	4.8	8	7	7	8	6	36	7.2	8	9	7	8	7	39	7.8	9	9	10	28	9.33333	9	8	9	26	8.66667
			2	1	2	2	2	9	1.8	7	7	8	7	7	36	7.2	7	7	8	6	7	35	7	8	9	9	26	8.66667	8	9	9	26	8.66667
			3	6	4	5	6	24	4.8	7	8	7	7	7	36	7.2	8	8	8	8	8	40	8	8	8	7	23	7.66667	9	8	9	26	8.66667
			3	2	4	3	5	17	3.4	8	8	7	6	7	36	7.2	7	7	8	7	8	37	7.4	9	9	10	28	9.33333	8	8	9	25	8.33333
			2	2	1	2	1	8	1.6	7	7	8	7	7	36	7.2	8	8	8	8	8	40	8	8	8	8	24	8	8	8	8	24	8
			5	4	4	3	4	20	4	7	8	8	7	6	36	7.2	5	5	5	5	6	26	5.2	5	4	3	12	4	5	5	4	14	4.66667
			3	3	2	3	2	13	2.6	7	7	8	7	7	36	7.2	6	5	6	7	7	31	6.2	9	9	9	27	9	4	4	3	11	3.66667
			6	5	6	3	4	24	4.8	7	7	6	8	8	36	7.2	9	10	8	8	8	43	8.6	9	10	8	27	9	8	9	8	25	8.33333
			5	6	5	4	6	26	5.2	7	7	8	7	7	36	7.2	7	8	7	8	9	39	7.8	8	9	9	26	8.66667	8	8	9	25	8.33333
			4	2	2	3	5	16	3.2	7	7	6	8	8	36	7.2	7	8	8	7	6	36	7.2	8	9	8	25	8.33333	9	8	8	25	8.33333
			3	5	1	2	3	14	2.8	7	7	8	7	7	36	7.2	9	8	7	8	7	39	7.8	8	7	7	22	7.33333	8	8	9	25	8.33333
54	7.4	Three major kidney-destroying behaviors	2	2	4	4	2	14	2.8	7	7	6	8	8	36	7.2	6	8	8	8	8	38	7.6	8	8	10	26	8.66667	8	6	10	24	8
4	9.27	Is IGA nephropathy easy to treat?	1	1	2	0	1	5	1	7	7	8	7	7	36	7.2	7	8	6	7	7	35	7	8	9	9	26	8.66667	8	9	7	24	8
85	7.3	How to observe urine foam and urine protein	0	1	1	2	1	5	1	7	7	7	8	7	36	7.2	6	5	4	5	7	27	5.4	7	8	8	23	7.66667	8	8	7	23	7.66667
			5	6	6	6	4	27	5.4	7	7	6	8	8	36	7.2	6	5	4	5	6	26	5.2	4	4	4	12	4	6	6	6	18	6
			2	3	1	3	2	11	2.2	7	7	8	7	7	36	7.2	6	5	4	5	6	26	5.2	4	4	4	12	4	6	6	6	18	6
			2	3	3	2	2	12	2.4	7	7	6	8	8	36	7.2	6	7	5	5	6	29	5.8	9	10	9	28	9.33333	5	6	6	17	5.66667
			7	8	6	8	7	36	7.2	7	7	8	7	7	36	7.2	8	8	8	8	9	41	8.2	8	9	9	26	8.66667	6	5	6	17	5.66667
			2	1	3	2	3	11	2.2	7	7	7	8	7	36	7.2	4	6	5	5	6	26	5.2	7	5	5	17	5.66667	6	6	5	17	5.66667
			2	0	3	3	4	12	2.4	7	7	7	8	7	36	7.2	7	7	6	8	8	36	7.2	9	10	10	29	9.66667	9	8	9	26	8.66667
			3	2	2	3	3	13	2.6	7	7	6	8	8	36	7.2	8	9	8	9	8	42	8.4	9	9	9	27	9	8	9	8	25	8.33333
			2	3	3	4	5	17	3.4	7	7	8	7	7	36	7.2	8	7	7	6	7	35	7	9	9	9	27	9	8	9	8	25	8.33333
			2	4	6	4	3	19	3.8	7	7	6	8	8	36	7.2	9	8	8	9	8	42	8.4	8	8	9	25	8.33333	9	8	8	25	8.33333
11	506	In the summer this habit hurts the kidneys	5	6	7	8	8	34	6.8	7	7	8	7	7	36	7.2	8	9	8	9	10	44	8.8	8	9	7	24	8	8	7	10	25	8.33333
			2	1	3	3	2	11	2.2	7	7	7	8	7	36	7.2	7	7	8	6	8	36	7.2	7	7	8	22	7.33333	8	8	7	23	7.66667
			5	6	4	7	6	28	5.6	7	7	7	8	7	36	7.2	6	7	8	8	7	36	7.2	8	9	10	27	9	6	7	7	20	6.66667
			3	3	2	3	1	12	2.4	7	8	8	7	6	36	7.2	9	8	8	9	8	42	8.4	8	7	7	22	7.33333	6	8	6	20	6.66667
			3	4	2	0	5	14	2.8	7	7	8	6	8	36	7.2	4	6	5	5	6	26	5.2	7	5	5	17	5.66667	6	6	5	17	5.66667
			6	6	5	5	5	27	5.4	8	7	8	7	6	36	7.2	3	4	4	3	2	16	3.2	5	6	6	17	5.66667	5	6	4	15	5
			5	6	5	5	6	27	5.4	7	6	7	8	8	36	7.2	5	6	5	5	4	25	5	5	6	4	15	5	4	4	5	13	4.33333
			3	3	3	4	4	17	3.4	8	7	7	7	7	36	7.2	7	8	8	8	8	39	7.8	7	8	8	23	7.66667	9	8	10	27	9
			2	5	4	3	2	16	3.2	7	8	8	7	6	36	7.2	8	9	9	8	8	42	8.4	9	9	8	26	8.66667	8	9	9	26	8.66667
44	8.18	Morning symptoms self-test disease common sense	3	4	4	5	2	18	3.6	8	7	8	7	6	36	7.2	8	7	9	8	8	40	8	9	9	8	26	8.66667	8	9	9	26	8.66667
68	7.5	High creatinine? Don't panic	5	4	6	5	4	24	4.8	7	6	7	8	8	36	7.2	8	9	9	9	9	44	8.8	9	9	10	28	9.33333	8	8	7	23	7.66667
			3	2	2	3	1	11	2.2	7	8	8	7	6	36	7.2	7	7	7	6	7	34	6.8	7	7	6	20	6.66667	8	7	8	23	7.66667
			5	4	5	5	4	23	4.6	6	7	8	8	7	36	7.2	7	7	6	7	7	34	6.8	8	8	8	24	8	7	7	8	22	7.33333
			3	2	3	1	2	11	2.2	7	7	7	8	7	36	7.2	9	7	8	8	7	39	7.8	6	8	7	21	7	8	7	7	22	7.33333
			2	1	3	1	1	8	1.6	8	7	7	7	7	36	7.2	6	6	7	6	9	34	6.8	7	7	6	20	6.66667	6	6	7	19	6.33333
			4	5	4	3	4	20	4	7	8	8	7	6	36	7.2	6	6	6	5	6	29	5.8	6	6	6	18	6	7	6	5	18	6
			8	8	7	8	8	39	7.8	7	8	8	7	6	36	7.2	6	5	4	5	6	26	5.2	4	4	4	12	4	6	6	6	18	6
16	9.1	Four simple kidney tips a day	0	0	0	1	2	3	0.6	7	8	8	7	6	36	7.2	5	7	6	5	6	29	5.8	9	9	8	26	8.66667	6	5	6	17	5.66667
			5	6	7	7	8	33	6.6	8	6	7	7	8	36	7.2	7	6	4	5	4	26	5.2	4	5	6	15	5	5	5	5	15	5
			4	3	3	3	2	15	3	8	6	8	6	8	36	7.2	4	4	4	4	3	19	3.8	2	3	2	7	2.33333	5	5	5	15	5
10	9.21	Judging renal function is often overlooked	5	7	8	7	8	35	7	7	7	6	8	8	36	7.2	9	9	8	9	7	42	8.4	9	10	9	28	9.33333	8	7	10	25	8.33333
			0	0	0	2	0	2	0.4	6	7	9	7	7	36	7.2	8	7	6	5	7	33	6.6	8	7	8	23	7.66667	7	8	8	23	7.66667
			2	2	2	2	2	10	2	8	6	7	7	8	36	7.2	7	6	7	7	7	34	6.8	6	6	7	19	6.33333	7	6	7	20	6.66667
			2	3	2	0	2	9	1.8	7	8	8	7	6	36	7.2	4	6	5	5	6	26	5.2	7	5	5	17	5.66667	6	6	5	17	5.66667
			3	4	3	5	3	18	3.6	8	6	8	6	8	36	7.2	4	4	4	4	3	19	3.8	2	3	2	7	2.33333	5	5	5	15	5
71	7.2	Such people should beware of colds	4	6	6	5	5	26	5.2	6	8	8	7	7	36	7.2	8	10	9	9	9	45	9	9	9	10	28	9.33333	5	5	4	14	4.66667
			2	2	2	3	2	11	2.2	7	6	9	8	6	36	7.2	6	5	7	7	6	31	6.2	9	9	8	26	8.66667	5	5	4	14	4.66667
			8	6	8	8	6	36	7.2	7	7	8	6	8	36	7.2	9	9	7	7	7	39	7.8	7	8	8	23	7.66667	4	3	3	10	3.33333
			1	2	2	0	1	6	1.2	8	7	8	6	7	36	7.2	5	4	6	6	5	26	5.2	1	1	0	2	0.666667	0	1	1	2	0.666667
			4	3	2	2	3	14	2.8	7	7	7	7	8	36	7.2	8	6	6	7	7	34	6.8	9	9	10	28	9.33333	9	9	8	26	8.66667
			2	3	3	4	2	14	2.8	7	7	7	8	7	36	7.2	8	7	6	7	8	36	7.2	9	9	9	27	9	8	9	8	25	8.33333
			7	6	2	5	6	26	5.2	7	8	8	6	7	36	7.2	9	6	6	8	6	35	7	7	7	8	22	7.33333	6	7	7	20	6.66667
			6	5	4	7	3	25	5	7	7	9	6	7	36	7.2	9	7	8	9	7	40	8	6	6	7	19	6.33333	6	6	6	18	6
			1	2	2	1	2	8	1.6	9	7	7	7	6	36	7.2	0	1	2	2	1	6	1.2	5	6	5	16	5.33333	5	6	6	17	5.66667
			5	2	6	0	3	16	3.2	7	7	8	7	7	36	7.2	7	6	4	5	4	26	5.2	4	5	6	15	5	5	5	5	15	5
			2	3	2	2	2	11	2.2	7	8	7	7	7	36	7.2	9	9	8	8	8	42	8.4	8	8	9	25	8.33333	9	9	9	27	9
			2	3	3	2	4	14	2.8	7	8	6	7	8	36	7.2	7	6	7	7	7	34	6.8	9	9	9	27	9	8	9	8	25	8.33333
			3	4	3	2	4	16	3.2	8	7	6	7	8	36	7.2	7	8	8	7	8	38	7.6	9	9	9	27	9	8	7	8	23	7.66667
			8	8	7	8	8	39	7.8	8	6	9	6	7	36	7.2	8	8	9	8	9	42	8.4	8	8	9	25	8.33333	8	7	8	23	7.66667
			0	2	2	0	3	7	1.4	6	8	7	6	9	36	7.2	7	8	8	6	7	36	7.2	8	8	9	25	8.33333	7	8	8	23	7.66667
			3	5	4	4	5	21	4.2	7	7	6	7	9	36	7.2	6	5	4	5	6	26	5.2	4	4	4	12	4	6	6	6	18	6
			1	1	2	1	2	7	1.4	9	8	6	7	6	36	7.2	4	4	4	4	3	19	3.8	2	3	2	7	2.33333	5	5	5	15	5
			2	1	1	0	2	6	1.2	8	6	8	8	6	36	7.2	6	5	6	6	6	29	5.8	10	9	9	28	9.33333	4	5	5	14	4.66667
			2	0	2	2	1	7	1.4	6	7	8	8	7	36	7.2	5	4	6	6	5	26	5.2	1	1	0	2	0.666667	0	1	1	2	0.666667
			3	6	5	7	2	23	4.6	8	8	6	6	8	36	7.2	8	9	7	7	8	39	7.8	9	8	10	27	9	8	9	9	26	8.66667
87	6.28	The emergence of kidney disease should pay attention to these four points	4	5	5	3	3	20	4	7	6	6	8	9	36	7.2	8	8	7	8	9	40	8	9	9	8	26	8.66667	9	9	8	26	8.66667
			5	6	7	7	8	33	6.6	6	8	7	7	8	36	7.2	7	8	9	8	9	41	8.2	10	9	9	28	9.33333	8	9	8	25	8.33333
			4	3	4	4	4	19	3.8	7	7	6	8	8	36	7.2	3	4	4	3	2	16	3.2	5	6	6	17	5.66667	5	6	4	15	5
			0	2	1	2	1	6	1.2	6	8	8	7	7	36	7.2	3	4	4	3	2	16	3.2	5	6	6	17	5.66667	5	6	4	15	5
			0	2	3	3	5	13	2.6	8	6	7	8	7	36	7.2	4	5	6	6	5	26	5.2	5	5	6	16	5.33333	4	5	6	15	5
			3	5	2	3	4	17	3.4	7	8	7	8	6	36	7.2	4	5	6	6	5	26	5.2	5	5	6	16	5.33333	4	5	6	15	5
			2	1	1	0	2	6	1.2	7	6	8	7	8	36	7.2	6	5	6	6	6	29	5.8	10	9	9	28	9.33333	4	5	5	14	4.66667
			2	2	1	2	3	10	2	8	8	6	6	8	36	7.2	5	5	5	5	6	26	5.2	5	4	3	12	4	5	5	4	14	4.66667
			2	1	1	2	0	6	1.2	8	8	6	8	6	36	7.2	6	5	6	5	6	28	5.6	9	10	9	28	9.33333	4	3	4	11	3.66667
			8	5	7	6	8	34	6.8	6	8	8	6	8	36	7.2	8	7	7	7	7	36	7.2	6	8	7	21	7	2	3	3	8	2.66667
			2	1	1	1	2	7	1.4	8	7	6	7	8	36	7.2	5	5	6	5	6	27	5.4	8	8	9	25	8.33333	2	3	2	7	2.33333
			5	6	5	5	6	27	5.4	6	8	8	6	8	36	7.2	5	4	6	6	5	26	5.2	1	1	0	2	0.666667	0	1	1	2	0.666667
			0	0	2	0	0	2	0.4	7	7	7	7	8	36	7.2	7	7	8	8	7	37	7.4	7	8	9	24	8	8	7	8	23	7.66667
			6	5	5	6	6	28	5.6	7	8	7	7	7	36	7.2	7	7	9	8	7	38	7.6	8	8	9	25	8.33333	7	7	8	22	7.33333
			8	8	8	6	7	37	7.4	7	6	8	7	8	36	7.2	7	9	9	9	9	43	8.6	9	9	9	27	9	6	8	6	20	6.66667
			3	2	8	4	1	18	3.6	6	8	7	7	8	36	7.2	9	9	9	8	8	43	8.6	9	9	7	25	8.33333	7	5	8	20	6.66667
			3	5	4	4	3	19	3.8	7	6	8	8	7	36	7.2	7	6	7	7	8	35	7	9	9	10	28	9.33333	7	6	6	19	6.33333
			0	3	3	4	2	12	2.4	8	6	8	7	7	36	7.2	7	7	8	6	7	35	7	6	7	7	20	6.66667	6	6	7	19	6.33333
			1	0	2	4	3	10	2	8	8	7	6	7	36	7.2	6	6	6	5	6	29	5.8	6	6	6	18	6	7	6	5	18	6
			2	1	1	2	3	9	1.8	8	8	7	7	6	36	7.2	6	7	7	6	7	33	6.6	9	10	10	29	9.66667	5	6	6	17	5.66667
			8	7	7	8	6	36	7.2	8	8	7	6	7	36	7.2	6	8	7	6	7	34	6.8	6	6	7	19	6.33333	6	4	5	15	5
9	9.22	There are four restrictions to beware of kidney problems	4	6	6	5	5	26	5.2	8	6	8	6	8	36	7.2	8	9	9	9	9	44	8.8	9	9	10	28	9.33333	6	4	4	14	4.66667
			2	2	2	3	2	11	2.2	8	8	7	7	6	36	7.2	6	5	7	7	6	31	6.2	9	9	8	26	8.66667	4	5	5	14	4.66667
			3	1	2	3	1	10	2	7	7	6	8	8	36	7.2	7	8	8	7	7	37	7.4	8	6	8	22	7.33333	4	2	3	9	3
			2	3	2	1	2	10	2	8	6	8	7	7	36	7.2	7	7	9	7	7	37	7.4	8	7	7	22	7.33333	2	4	2	8	2.66667
			2	3	5	5	4	19	3.8	8	8	6	7	7	36	7.2	8	8	9	8	9	42	8.4	8	9	8	25	8.33333	8	7	8	23	7.66667
94	6.8	Do you know whether you are kidney yin deficiency or kidney yang deficiency?	2	1	2	3	2	10	2	8	7	6	8	7	36	7.2	9	9	7	8	9	42	8.4	9	10	9	28	9.33333	8	7	10	25	8.33333
			2	1	0	2	3	8	1.6	7	8	7	6	8	36	7.2	7	8	9	7	8	39	7.8	9	10	9	28	9.33333	8	7	8	23	7.66667
114	4.29	Blood in the urine is nephritis or a urinary tract infection	2	2	2	4	4	14	2.8	6	8	8	8	6	36	7.2	6	8	8	8	8	38	7.6	8	8	10	26	8.66667	8	8	7	23	7.66667
			4	2	3	3	0	12	2.4	7	8	7	8	6	36	7.2	8	8	8	7	8	39	7.8	7	8	6	21	7	7	7	8	22	7.33333
			4	4	4	5	5	22	4.4	7	6	8	8	7	36	7.2	7	7	8	7	7	36	7.2	8	5	7	20	6.66667	6	7	8	21	7
			5	4	4	4	3	20	4	8	8	7	7	6	36	7.2	4	4	4	4	3	19	3.8	2	3	2	7	2.33333	5	5	5	15	5
			2	3	3	2	3	13	2.6	6	7	8	8	7	36	7.2	6	6	7	7	6	32	6.4	9	10	9	28	9.33333	3	4	4	11	3.66667
			5	5	6	7	6	29	5.8	7	8	8	6	7	36	7.2	7	9	7	9	8	40	8	6	8	7	21	7	4	2	3	9	3
			2	3	2	2	3	12	2.4	8	6	8	8	6	36	7.2	7	6	6	8	6	33	6.6	8	7	8	23	7.66667	6	7	8	21	7
			2	3	5	4	6	20	4	8	6	7	8	7	36	7.2	6	7	8	8	9	38	7.6	9	8	7	24	8	8	8	9	25	8.33333
			3	4	4	5	5	21	4.2	7	7	8	7	7	36	7.2	7	7	7	6	7	34	6.8	7	7	8	22	7.33333	8	7	8	23	7.66667
			6	5	5	7	3	26	5.2	8	6	7	8	7	36	7.2	8	8	9	9	7	41	8.2	6	6	6	18	6	6	6	6	18	6
			2	2	2	1	2	9	1.8	7	6	8	8	7	36	7.2	6	5	5	6	7	29	5.8	9	9	10	28	9.33333	5	6	5	16	5.33333
			3	1	3	2	1	10	2	6	8	7	8	7	36	7.2	3	4	4	3	2	16	3.2	5	6	6	17	5.66667	5	6	4	15	5
			0	2	1	2	1	6	1.2	8	7	7	7	7	36	7.2	4	5	6	6	5	26	5.2	5	5	6	16	5.33333	4	5	6	15	5
			2	3	0	2	4	11	2.2	8	7	6	9	6	36	7.2	7	5	4	3	4	23	4.6	8	9	8	25	8.33333	9	8	9	26	8.66667
70	7.23	What tests to do for early kidney disease	5	7	8	7	8	35	7	7	8	7	7	7	36	7.2	9	9	8	9	7	42	8.4	9	10	9	28	9.33333	8	8	9	25	8.33333
			3	3	3	3	2	14	2.8	7	6	7	7	9	36	7.2	8	7	7	8	8	38	7.6	9	8	8	25	8.33333	7	8	9	24	8
			7	7	7	6	7	34	6.8	7	8	6	8	7	36	7.2	9	6	7	7	9	38	7.6	8	7	5	20	6.66667	6	7	5	18	6
			2	1	1	0	2	6	1.2	7	8	7	7	7	36	7.2	6	7	5	5	6	29	5.8	9	10	10	29	9.66667	5	6	5	16	5.33333
			3	4	4	4	4	19	3.8	7	7	8	7	7	36	7.2	9	8	8	7	7	39	7.8	8	8	9	25	8.33333	9	9	9	27	9
			2	2	3	5	1	13	2.6	7	7	8	7	7	36	7.2	8	9	8	8	7	40	8	9	8	9	26	8.66667	8	9	9	26	8.66667
			1	1	2	4	2	10	2	8	6	6	7	8	35	7	7	7	6	8	7	35	7	9	9	8	26	8.66667	9	9	10	28	9.33333
			2	3	2	3	4	14	2.8	8	6	6	7	8	35	7	9	8	9	8	7	41	8.2	8	9	8	25	8.33333	9	9	10	28	9.33333
			2	3	2	3	3	13	2.6	4	6	8	7	10	35	7	7	7	7	6	6	33	6.6	7	7	7	21	7	7	7	7	21	7
			0	0	0	0	0	0	0	8	6	6	7	8	35	7	9	8	8	7	8	40	8	10	9	10	29	9.66667	9	9	10	28	9.33333
			1	1	2	2	5	11	2.2	8	6	6	6	9	35	7	8	7	7	9	8	39	7.8	10	9	8	27	9	9	10	9	28	9.33333
			1	2	2	1	2	8	1.6	7	8	7	6	7	35	7	8	7	9	8	8	40	8	9	9	8	26	8.66667	10	9	9	28	9.33333
			1	2	2	3	4	12	2.4	8	6	5	8	8	35	7	8	7	8	8	7	38	7.6	8	9	9	26	8.66667	8	10	10	28	9.33333
			5	6	4	2	7	24	4.8	9	5	6	7	8	35	7	8	8	7	9	9	41	8.2	9	8	9	26	8.66667	9	9	10	28	9.33333
			4	2	0	2	0	8	1.6	9	5	6	7	8	35	7	8	7	7	6	7	35	7	9	9	10	28	9.33333	7	8	7	22	7.33333
			1	1	0	2	3	7	1.4	9	5	6	7	8	35	7	4	5	6	6	5	26	5.2	5	5	6	16	5.33333	4	5	6	15	5
			6	7	4	3	4	24	4.8	7	8	7	6	7	35	7	9	10	8	7	7	41	8.2	9	9	10	28	9.33333	10	9	8	27	9
			3	1	4	3	6	17	3.4	8	7	7	6	7	35	7	8	7	7	8	8	38	7.6	7	8	9	24	8	8	7	8	23	7.66667
			3	3	3	3	3	15	3	7	8	6	6	8	35	7	9	7	8	8	9	41	8.2	7	7	9	23	7.66667	7	8	7	22	7.33333
			5	4	6	5	5	25	5	8	6	7	6	8	35	7	7	8	9	6	7	37	7.4	7	9	7	23	7.66667	7	6	8	21	7
			8	9	8	8	8	41	8.2	7	6	7	8	7	35	7	8	8	9	8	8	41	8.2	8	7	8	23	7.66667	6	6	6	18	6
			2	2	2	2	3	11	2.2	7	7	6	7	8	35	7	4	5	6	6	5	26	5.2	5	5	6	16	5.33333	4	5	6	15	5
			2	0	2	4	3	11	2.2	7	8	7	6	7	35	7	4	5	6	6	5	26	5.2	5	5	6	16	5.33333	4	5	6	15	5
			4	3	5	6	2	20	4	6	7	7	7	8	35	7	8	9	8	8	9	42	8.4	9	9	9	27	9	10	10	10	30	10
			5	3	3	1	1	13	2.6	6	7	8	7	7	35	7	9	7	7	9	8	40	8	9	9	8	26	8.66667	8	7	7	22	7.33333
			3	3	3	3	2	14	2.8	7	7	7	7	7	35	7	6	6	7	7	8	34	6.8	7	8	6	21	7	8	6	6	20	6.66667
			8	7	8	7	6	36	7.2	7	7	7	7	7	35	7	9	8	7	7	9	40	8	7	8	5	20	6.66667	6	6	7	19	6.33333
			6	7	8	7	6	34	6.8	7	7	7	7	7	35	7	3	4	4	3	2	16	3.2	5	6	6	17	5.66667	5	6	4	15	5
			6	7	5	6	6	30	6	7	7	7	7	7	35	7	7	7	9	8	8	39	7.8	7	6	6	19	6.33333	5	4	5	14	4.66667
			2	3	1	0	2	8	1.6	7	7	7	7	7	35	7	5	4	6	6	5	26	5.2	1	1	0	2	0.666667	0	1	1	2	0.666667
			5	2	4	6	5	22	4.4	7	8	6	6	8	35	7	8	8	9	7	8	40	8	9	10	10	29	9.66667	10	9	10	29	9.66667
			2	4	6	4	3	19	3.8	7	7	7	7	7	35	7	9	8	8	9	8	42	8.4	8	8	9	25	8.33333	9	8	8	25	8.33333
18	8.30.	I want to get the urine test accurately	2	1	2	3	2	10	2	7	8	6	6	8	35	7	9	9	7	8	9	42	8.4	9	10	9	28	9.33333	7	7	10	24	8
112	4.30.	Can urinary tract infections cause kidney disease?	2	2	2	4	4	14	2.8	6	6	8	7	8	35	7	6	8	8	10	8	40	8	8	8	8	24	8	8	6	8	22	7.33333
			5	6	2	3	4	20	4	7	7	7	7	7	35	7	7	6	4	5	4	26	5.2	4	5	6	15	5	5	5	5	15	5
			1	2	3	2	3	11	2.2	7	8	6	6	8	35	7	5	5	5	5	6	26	5.2	5	4	3	12	4	5	5	4	14	4.66667
			3	2	3	3	3	14	2.8	7	6	7	8	7	35	7	8	8	8	8	7	39	7.8	7	7	8	22	7.33333	8	9	10	27	9
			5	2	4	4	6	21	4.2	7	7	7	7	7	35	7	9	8	7	8	7	39	7.8	9	9	9	27	9	8	9	9	26	8.66667
			3	4	3	5	4	19	3.8	7	7	7	7	7	35	7	7	7	6	8	8	36	7.2	9	8	9	26	8.66667	8	8	9	25	8.33333
8	510	Kidney disease rises early two signals to be vigilant	2	4	5	4	3	18	3.6	7	7	7	7	7	35	7	7	8	8	7	6	36	7.2	7	8	8	23	7.66667	8	7	10	25	8.33333
			5	5	5	7	5	27	5.4	7	7	7	7	7	35	7	9	9	7	9	7	41	8.2	9	7	9	25	8.33333	8	8	8	24	8
			2	2	3	3	3	13	2.6	7	7	7	7	7	35	7	7	7	8	8	8	38	7.6	7	8	7	22	7.33333	8	8	8	24	8
			6	6	7	6	8	33	6.6	7	7	7	7	7	35	7	7	8	8	8	7	38	7.6	9	10	10	29	9.66667	7	8	8	23	7.66667
[truncated: 1,973 more rows]

## Sheet: Sheet4
The name of the uploaders	Publishing platform	Number of works of kidney health information	serial number	date of published	the title of the video	Awareness (0-10 points, no understanding ~ complete understanding)							Popularity (0~10 points, completely incomprehensible ~ very easy to understand)							Utility (0~10 points, no help ~ very helpful)							Validity (0-10 points, completely misleading ~ no misleading)					Doctor's evaluation (video quality level, 0~10 points)
						patient 1	patient 2	patient 3	patient 4	patient 5			patient 1	patient 2	patient 3	patient 4	patient 5			patient 1	patient 2	patient 3	patient 4	patient 5			doctor1	doctor2	doctor3			doctor1	doctor2	doctor3
Nephrology Stone Teacher	1	19	1	2020.8.24	What is good to eat for uremia? Uremia improves life can be eaten like this	5	6	4	7	6			7	8	8	7	9			6	7	8	8	7			8	9	10			6	7	7
			2	2020.8.23	Dialysis 30 years of key secrets, do these points well	6	6	5	4	3			6	5	7	6	7			6	7	6	6	7			7	9	8			7	6	5
			3	2020.8.21	The best way to delay kidney failure, kidney friends should know	5	8	7	9	7			8	6	7	7	8			8	9	8	6	7			8	9	8			7	8	6
			4	2020.8.20	Dialysis kidney friends, these five foods are best not to eat	3	3	4	2	4			6	7	9	7	8			7	8	8	7	9			9	10	9			8	7	9
			5	2020.8.19	How to avoid rapid entry into the dialysis phase	3	2	1	4	3			7	8	6	6	8			8	9	10	8	9			9	8	10			9	8	7
			6	2020.8.17	Dialysis is sooner or later, and our goal is to get as late as possible	5	5	4	3	6			6	7	6	5	5			6	7	7	6	8			8	8	9			8	9	10
			7	2020.8.16	Dialysis is inevitable, and this is something you have to think about first	4	3	5	3	5			7	6	5	7	8			5	6	7	9	6			7	7	8			9	8	8
			8	2020.8.15	Does creatinine more than 700 have to be dialyzed? Wait! Don't drain your kidneys!	5	3	2	1	3			5	6	6	6	5			0	1	2	2	1			5	6	5			5	6	6
			9	2020.8.13	What to do if the urine egg is high	3	4	3	5	3			4	5	4	3	5			4	4	4	4	3			2	3	2			5	5	5
			10	2020.8.12	This diet is healthy but not suitable	3	4	5	4	3			1	0	2	0	1			5	4	6	6	5			1	1	0			0	1	1
			11	2020.8.10	Don't eat these foods if you have kidney disease	3	5	6	5	3			6	7	5	6	6			1	1	1	1	2			3	3	2			4	3	2
			12	2020.8.9	5 foods that can reduce uric acid and reduce gout attacks	3	2	1	6	7			4	3	4	3	4			2	3	4	4	3			7	6	5			3	3	3
			13	2020.8.8	List of nephropathy candidates! See if there are you	3	5	6	5	5			7	6	6	5	5			4	6	5	5	6			7	5	5			6	6	5
			14	2020.8.6	What mistakes are people with kidney disease most likely to make?	4	5	3	4	5			6	5	7	6	7			4	5	6	6	5			5	5	6			4	5	6
			15	2020.8.3	Dripping wine does not stick but is targeted by gout, so eat sooner or later kidney failure	2	3	2	3	2			4	5	4	6	4			6	5	4	5	6			4	4	4			6	6	6
			16	2020.8.2	People with bad kidneys, do not eat these 3 foods	3	2	4	5	6			4	6	5	5	5			5	5	5	5	6			5	4	3			5	5	4
			17	2020.7.27	People with high uric acid eat less of these several types of high-purine foods	4	5	4	3	5			5	5	5	4	5			5	6	5	5	4			5	6	4			4	4	5
			18	2020.7.26	These three precursors to uremia are often overlooked	5	4	4	3	4			4	5	5	6	3			3	4	4	3	2			5	6	6			5	6	4
			19	2020.7.15	Can drinking celery juice really lower blood pressure?	3	4	2	5	3			0	0	1	2	0			6	6	6	5	6			6	6	6			7	6	5
Doctor Pu of Nephrology	1	47	1	2020.9.29	Three exercise styles are very harmful to the kidneys	4	3	3	4	3			2	2	2	3	4			7	6	4	5	4			4	5	6			5	5	5
			2	2020.9.25	Drink water without paying attention, the kidneys will hate you	6	6	5	6	5			8	7	8	7	9			8	7	8	9	7			8	7	8			8	7	9
			3	2020.9.21	5 kinds of vegetables are prone to kidney stones or poisoning	5	4	5	4	3			8	6	7	6	8			7	7	8	7	8			9	8	7			8	8	7
			4	2020.9.17	Kidney disease plagues 12 signals	2	3	4	3	3			7	8	7	8	9			8	7	7	8	8			7	8	8			7	9	8
			5	2020.9.16	It is better to drink more water than to drink water	1	2	2	2	3			8	7	8	7	8			7	8	9	8	7			8	9	8			8	7	9
			6	2020.9.15	Do 7 things well to make your kidneys better and better	1	2	3	3	2			8	7	8	8	7			9	8	7	8	7			8	9	7			8	7	6
			7	2020.9.13	Is foam in the urine a kidney disease?	4	3	4	5	4			8	7	7	8	7			8	9	8	8	8			9	8	9			8	9	8
			8	2020.9.10	8 major manifestations are a great time to detect kidney disease early	1	2	2	2	3			7	8	7	8	7			7	8	7	7	8			8	8	9			7	8	8
			9	2020.9.6	Pain in these 8 areas may be associated with kidney disease	1	2	2	3	2			6	6	7	7	6			6	7	7	7	6			7	7	6			7	8	6
			10	2020.9.3	5 foods lower uric acid and reduce gout attacks	3	3	2	3	2			6	7	7	6	7			7	7	6	6	6			7	7	8			8	7	7
			11	2020.9.1	Everyone should eat less salt	5	5	4	5	4			6	7	6	6	5			6	7	6	6	6			7	6	6			7	6	5
			12	2020.8.28	Why does the patient have a bad face	2	3	2	2	1			6	5	6	7	6			6	8	6	7	6			7	6	6			7	8	8
			13	2020.8.16	5 signals of uremia coming	2	3	5	4	4			7	6	7	6	6			5	6	5	6	6			7	5	6			6	7	8
			14	2020.8.14	How to control blood pressure in patients with kidney disease	3	4	5	4	3			5	6	5	6	6			5	6	6	7	6			5	6	5			6	7	7
			15	2020.8.12	Kidneys are not good, 6 big vegetables can supplement the kidneys	2	2	3	2	3			7	8	7	8	8			7	8	9	7	7			8	7	8			8	7	7
			16	2020.8.11	How the kidneys detoxify	3	4	5	4	4			5	6	6	7	8			7	6	7	6	7			6	7	9			8	8	9
			17	2020.8.10	Changes in the urine of one patient	1	2	1	2	1			6	6	5	6	6			7	6	7	6	6			5	6	5			6	6	7
			18	2020.8.6	There are five treasures to supplement the kidneys	2	1	2	2	3			7	6	7	8	7			6	8	7	8	7			6	7	8			8	7	6
			19	2020.7.31	Such kidney disease may lead to uremia	3	3	2	3	2			7	6	7	6	7			6	5	6	7	7			6	6	7			7	7	8
			20	2020.7.28	Kidney disease eat more than two kinds of vegetables, 2 kinds of meat, 2 kinds of fruits	2	3	4	4	5			7	6	8	7	8			8	6	7	7	8			7	6	7			7	6	8
			21	2020.7.24	To protect the kidneys, you need to do the following things	3	5	5	6	6			7	8	8	7	7			7	8	8	9	8			7	7	7			6	8	8
			22	2020.7.23	Five steps away from kidney disease	2	3	2	3	3			7	8	8	7	8			8	8	7	7	8			6	7	8			8	8	7
			23	20.7.22	The appearance of four symptoms in the body indicates that kidney disease is coming	3	3	3	3	2			8	8	7	7	6			6	7	8	7	6			6	8	7			8	9	7
			24	20.7.20	If you want to have a good kidney, do more of these things	3	4	4	3	3			6	5	6	5	6			7	7	8	8	7			6	8	7			6	8	9
			25	20.7.15	There are 6 symptoms in the early stages of uremia	3	5	4	4	5			7	7	8	8	7			7	6	6	7	8			8	8	9			8	8	7
			26	20.7.13	How to reduce swelling in patients with kidney disease	3	3	3	3	4			8	8	9	8	9			8	7	8	8	9			8	9	8			9	9	10
			27	20.7.10	Six types of people are people with a high incidence of uremia	2	3	3	2	4			8	7	8	9	8			7	8	7	8	9			9	9	8			8	9	10
			28	20.7.8	Kidney favorite 11 kinds of fruit	2	2	3	3	4			7	7	6	7	8			8	7	8	7	8			8	7	8			9	10	9
			29	20.7.6	If the kidneys are good or not, you can know if you urinate	3	4	3	2	1			8	9	7	8	9			8	7	8	8	7			8	9	8			8	9	10
			30	20.7.4	Having nephritis 4 kinds of food is a big taboo	2	3	2	3	4			7	8	7	8	8			9	8	9	8	7			8	9	8			9	9	10
			31	20.7.3	What to do in the late stages of uremia to avoid dialysis	3	2	3	3	3			8	9	8	9	8			9	8	9	8	7			8	7	8			9	10	10
			32	20.6.30	Kidney injury behavior rankings	2	3	4	3	4			7	8	7	6	7			7	8	7	7	8			7	8	7			8	10	10
			33	20.6.29	How edema is limited to water	2	3	2	3	3			7	8	8	8	8			7	8	9	8	9			8	9	9			9	10	9
			34	20.6.28	Early nephritis will have these 5 symptoms	3	4	4	3	4			8	8	8	7	9			8	7	8	7	8			8	7	7			9	8	10
			35	20.6.27	How to detoxify after a decrease in kidney function	5	5	4	6	5			8	7	9	8	8			9	8	7	9	8			9	9	9			8	10	9
			36	20.6.24	5 early signs of uremia	4	3	4	5	4			7	7	8	7	8			8	9	8	9	8			9	8	8			9	10	10
			37	20.7.27	Take stock of the things that hurt your kidneys	3	3	3	4	4			7	8	8	8	8			9	8	8	9	9			9	8	7			10	9	10
			38	20.8.2	Kidneys are not good 6 big vegetables can supplement the kidneys	4	3	4	3	2			8	8	7	9	8			9	8	9	8	7			8	9	8			9	10	9
Dr. Nephronec talks about kidney disease	1	19	1	20.8.30	Does the urine foam that disappears in 5 minutes be proteinuria?	2	2	3	2	3			6	7	8	7	8			9	8	9	9	8			8	9	9			10	10	10
			2	20.9.9	Daily rounds discuss the condition	1	1	2	2	0			2	1	1	2	2			1	1	2	2	3			1	2	3			4	3	2
			3	20.9.10	Rounds and explain the condition to the patient	3	2	2	2	2			2	2	2	2	3			2	3	2	3	3			2	3	1			1	2	2
			4	20.9.11	Urine protein 3 + serious	2	3	3	4	4			7	7	8	8	9			8	9	8	7	7			7	7	6			8	8	8
			5	20.9.13	What to do if the 24-hour urine protein ratio is high	3	2	3	3	2			7	8	7	8	7			8	9	7	7	8			8	9	8			9	9	9
			6	20.9.14	Remember these nine to keep you away from kidney disease	2	3	3	4	5			7	8	8	8	8			9	9	9	9	9			8	8	8			10	10	10
			7	20.9.18	What tests do patients with kidney disease need to do	1	2	2	3	4			8	9	8	9	7			8	7	8	8	7			8	9	9			8	10	10
			8	20.9.19	Can kidney disease be cured?	3	4	5	4	3			5	6	6	6	5			0	1	2	2	1			5	6	5			5	6	6
			9	20.9.20	If you have urine protein, it must be kidney disease	4	5	4	5	4			4	5	4	3	5			4	4	4	4	3			2	3	2			5	5	5
			10	20.9.21	Urine protein 2 + what's going on, serious	3	4	4	3	4			1	0	2	0	1			5	4	6	6	5			1	1	0			0	1	1
			11	20.9.22	How much creatinine reaches requires dialysis	3	3	4	3	4			6	7	5	6	6			1	1	1	1	2			3	3	2			4	3	2
			12	20.9.23	What is dialysis and what it does	5	4	5	4	4			4	3	4	3	4			2	3	4	4	3			7	6	5			3	3	3
			13	20.9.24	How much is a kidney dialysis, can it be reimbursed?	3	3	3	2	3			7	6	6	5	5			4	6	5	5	6			7	5	5			6	6	5
			14	20.9.25	Once dialysis, do you need lifelong dialysis?	2	3	2	3	4			6	5	7	6	7			4	5	6	6	5			5	5	6			4	5	6
			15	20.9.27	Under what circumstances can you get rid of dialysis	3	4	3	3	3			4	5	4	6	4			6	5	4	5	6			4	4	4			6	6	6
			16	20.9.28	Do uremias need to be dialyzed immediately?	3	4	3	2	1			4	6	5	5	5			5	5	5	5	6			5	4	3			5	5	4
			17	20.9.29	Do you know what are the complications of dialysis?	2	3	2	2	3			5	5	5	4	5			5	6	5	5	4			5	6	4			4	4	5
			18	20.9.30	How long patients on dialysis can live	4	3	4	4	4			4	5	5	6	3			3	4	4	3	2			5	6	6			5	6	4
			19	20.9.15	Learn what are the early symptoms of kidney disease	2	3	4	3	5			0	0	1	2	0			6	6	6	5	6			6	6	6			7	6	5
Let's talk about kidneys	1	66	1	20.6.10	Want the kidneys to do this every day	1	4	4	3	3			2	2	2	3	4			7	6	4	5	4			4	5	6			5	5	5
			2	20.6.11	There are five treasures to supplement the kidneys, and everyone says good	3	4	4	3	4			7	8	8	7	9			7	7	6	7	8			7	7	8			8	9	9
			3	20.6.12	The four major symptoms of uremia coming	4	2	3	4	3			8	7	7	8	7			8	7	8	7	7			8	8	8			10	9	9
			4	20.6.13	Nourish the kidneys and protect the kidneys to do these six things well	3	4	4	3	3			6	7	7	8	8			8	9	9	9	9			9	9	8			10	8	9
			5	20.6.14	Gout favors men over women	2	3	2	4	4			7	8	8	7	8			8	8	9	9	6			7	9	8			9	9	9
			6	20.6.15	Look at the kidneys well and look at the urine to know	3	3	4	4	3			7	7	8	8	9			8	7	6	7	8			8	8	8			7	8	9
			7	20.6.19	Evaluate kidney function to see which indicators	3	4	3	4	2			8	8	9	8	7			8	9	8	9	8			9	8	9			10	10	9
			8	20.6.20	Why are more and more young people prone to kidney disease	3	3	2	4	3			6	7	8	7	8			7	8	9	7	8			7	8	7			9	10	9
			9	20.6.22	These six types of people are prone to kidney failure	3	5	4	5	4			7	8	7	8	8			8	9	8	8	8			9	8	9			9	10	9
			10	20.7.2	Six early warnings of kidney disease are given	3	3	4	3	3			7	8	8	8	8			7	9	8	7	7			7	6	8			8	9	10
			11	20.7.4	There are six symptoms in the early stages of uremia	3	2	2	3	1			6	7	6	6	6			7	7	7	6	7			7	7	6			8	7	8
			12	20.7.7	Find out that the uric acid is high, avoid four things, eat three more delicacies, and do two things well	4	3	3	4	4			7	6	7	6	7			6	6	6	6	7			7	6	6			7	7	7
			13	20.7.8	Uric acid is high, how to avoid the mouth	4	5	4	5	4			6	7	7	6	6			6	6	7	7	8			8	8	8			7	7	8
			14	20.7.8	High uric acid, stay away from dihydrate, eat three more dishes	3	3	4	4	3			7	6	7	7	7			7	7	7	8	8			6	7	7			8	8	8
			15	20.7.9	With kidney disease, six early symptoms are evident	3	3	4	4	3			7	8	7	8	8			8	8	6	7	8			8	8	8			8	8	8
			16	20.7.10	There are six symptoms of uremia in the early stage, and these three types of people should pay attention to	2	3	2	2	3			7	7	8	7	8			7	7	8	7	8			7	8	8			8	8	7
			17	20.7.13	One in 10 people suffers from kidney disease	3	3	3	3	2			7	8	7	8	8			8	7	7	8	8			9	8	8			7	8	9
			18	20.7.14	If you want to stay away from gout, don't put 5 types of food on the table	2	3	5	5	4			6	7	8	8	7			8	8	9	8	9			8	9	8			8	7	8
			19	20.7.16	People with high uric acid, stay away from two things, eat more than three vegetables, and often drink four water	3	3	2	2	3			7	8	8	7	8			8	8	7	8	7			8	8	7			8	8	9
			20	20.7.17	What to do if the uric acid is high, eat more three things, stay away from three water	2	3	4	3	2			6	7	7	6	7			7	8	8	7	8			7	8	7			8	7	8
			21	20.7.18	High uric acid, gospel of gout	3	2	2	1	2			6	7	7	6	7			7	7	8	8	8			7	8	7			8	8	8
			22	20.7.19	What foods can and cannot be eaten by gout patients	1	2	3	4	3			6	5	6	7	6			7	7	7	7	8			8	8	8			8	8	8
			23	20.7.20	Doing too many of these six things hurts the kidneys	3	4	3	5	3			7	7	9	9	6			6	6	6	7	7			8	8	7			7	7	7
			24	20.7.21	What urine protein 1+ means	3	2	2	6	2			8	7	9	8	8			8	7	7	8	8			9	8	8			7	8	9
			25	20.7.24	There is foam in the urine to see if there is a problem with the kidneys	4	3	2	4	4			6	6	6	6	7			7	7	6	6	8			8	8	7			8	8	8
			26	20.7.25	There is foam in the urine is how it is	1	2	3	4	5			6	7	7	7	8			8	8	7	7	8			8	8	7			7	6	7
			27	20.7.26	Remember to check if you have too much foam in your urine	3	3	3	2	1			6	6	5	6	6			5	6	6	6	5			6	5	6			6	6	5
			28	20.7.27	The body appears edema to see if there are several diseases	3	4	4	5	2			6	7	6	7	6			7	7	7	7	7			6	7	8			7	8	6
			29	20.7.29	What are the symptoms of early nephropathy?	3	4	4	3	3			7	7	6	7	6			7	6	7	6	7			6	7	6			7	6	7
			30	20.7.30	What are the symptoms of uremia in the early stages	4	4	4	4	4			8	7	7	8	8			7	8	7	8	7			8	8	8			7	8	8
			31	20.8.1	How to protect your kidneys	2	2	1	2	5			7	7	7	7	8			8	8	8	7	8			6	7	7			8	8	9
			32	20.8.2	Urine protein 1+ does not matter	4	3	4	4	2			8	8	7	8	8			7	8	8	8	8			8	8	8			10	9	10
			33	20.8.3	Does dialysis harm the body?	3	4	3	4	2			8	7	8	8	8			8	8	8	7	8			7	8	7			9	10	8
			34	20.8.4	Can you eat tofu if you have kidney disease?	3	3	4	3	3			8	8	8	8	8			7	8	7	8	7			7	8	8			9	10	8
			35	20.8.5	Urine protein 3 + occult blood 2 +, do you want to do a kidney biopsy?	2	3	3	3	3			7	8	7	8	8			8	8	8	7	7			7	8	8			9	10	8
			36	20.8.6	What kind of people are prone to kidney disease	3	3	3	3	3			8	8	8	7	8			7	7	8	8	7			8	7	8			7	9	9
			37	20.8.7	Uric acid is high, what should be paid attention to in diet and life	4	3	4	5	3			7	8	8	8	7			7	7	7	7	7			8	8	9			9	9	7
			38	20.8.8	Is it possible to drink milk with high urine protein?	4	4	3	3	7			8	7	7	8	7			7	8	7	8	7			8	7	8			9	9	8
			39	20.8.9	Can the creatinine come down when it is high	3	4	3	4	1			7	7	8	8	8			8	8	7	7	8			7	7	8			8	9	9
			40	20.8.10	Patients with body edema should drink as much water per day as appropriate	4	3	3	4	2			7	8	8	7	8			8	7	7	8	8			7	8	8			9	10	10
			41	20.8.12	Do young people get uremia?	3	4	4	5	2			6	7	6	7	6			7	6	7	6	7			7	8	8			9	9	6
			42	20.8.13	Renal failure with high creatinine is not dialysis ok	4	3	4	3	2			6	8	7	6	7			6	6	6	6	6			6	6	7			8	8	8
			43	20.8.14	Creatinine over 707 must be dialyzed	2	2	2	2	2			8	8	8	8	8			8	7	7	8	8			8	7	8			8	8	8
			44	20.8.15	Is the more protein leaked out of the urine, the more serious it is?	4	4	4	3	2			7	6	7	7	7			7	8	7	8	7			8	7	9			8	8	9
			45	20.8.16	Does a cold induce worsening nephritis?	4	3	4	4	3			6	6	7	6	7			6	7	6	7	6			7	6	7			8	8	10
			46	20.8.17	Diagnostic criteria for nephrotic syndrome	4	4	4	3	5			7	6	7	7	6			7	7	7	7	6			6	8	8			8	8	10
			47	20.8.18	Can people with kidney disease drink alcohol?	3	3	3	4	4			8	7	8	7	8			7	8	8	8	8			7	8	8			9	8	10
			48	20.8.19	Can Creatinine 280 exercise	3	3	3	4	4			8	7	8	7	8			7	8	7	8	7			8	7	7			8	7	9
			49	20.8.20	What to pay attention to with creatinine 147	3	3	3	3	3			7	6	7	8	8			8	8	8	8	8			7	8	8			7	7	9
			50	20.8.22	Why should people with kidney disease eat less salt?	3	3	3	3	3			7	7	8	7	7			7	6	7	8	7			8	7	8			8	7	9
			51	20.8.25	Why kidney disease patients eat hormones are prone to recurrence	3	3	4	4	2			8	8	8	7	8			8	8	8	8	7			8	7	8			8	8	9
			52	20.8.31	Is membranous nephropathy easy to treat?	4	3	4	3	2			7	7	8	7	8			8	8	7	7	7			7	8	9			9	8	10
			53	20.9.1	Patients with kidney disease are accompanied by lower extremity edema	4	4	4	4	2			8	6	7	7	8			7	7	8	8	8			8	8	8			7	7	9
			54	20.9.2	Polycystic kidneys, high creatinine	4	3	4	4	3			8	8	8	8	8			7	7	8	7	8			7	8	7			8	7	8
			55	20.9.4	How long does it take for urine protein to really recover	2	3	2	3	3			8	7	8	8	7			8	8	8	7	8			7	8	8			9	8	8
			56	20.9.7	Does high uric acid cause gout renal failure?		4	5	5	4			4	6	7	7	7			8	7	8	8	7			8	7	8			7	8	9
Kidney love for a lifetime	1	22	1	20.5.16	Lupus kidneys	2	2	2	1	2			5	5	6	5	6			5	6	5	5	4			5	4	5			5	8	6
			2	20.5.18	Diabetic nephropathy	2	3	3	4	3			5	6	5	5	5			6	5	6	6	6			6	5	5			5	5	9
			3	20.5.20	IGA nephropathy	2	3	4	4	4			5	6	5	5	5			5	6	6	6	5			5	5	5			6	8	6
			4	20.5.20	Membranous nephropathy	3	3	4	3	4			6	6	6	7	6			6	6	6	7	6			6	7	7			8	8	9
			5	20.5.21	Cases of renal syndrome	2	3	3	3	2			5	6	5	4	3			4	4	5	4	5			4	5	4			5	6	6
			6	20.5.22	The creatinine exploded because of him	2	3	3	3	2			5	6	6	5	6			6	5	6	6	6			5	6	5			6	6	6
			7	20.5.23	Does drinking more water increase the burden on the kidneys?	4	3	4	4	5			7	6	7	6	7			6	7	7	7	7			7	6	7			8	7	8
			8	20.5.24	What are the symptoms of kidney disease in the early stages?	4	3	4	4	3			6	7	7	6	7			6	7	6	7	6			7	6	7			6	7	6
			9	20.5.25	Why are more and more people getting uremia	3	4	4	4	4			7	8	7	7	8			8	7	8	7	8			7	8	8			8	7	8
			10	20.5.27	Does a urine protein plus confirm the diagnosis of nephritis?	2	3	3	4	5			6	7	7	7	7			8	8	8	8	7			7	8	8			9	9	8
			11	20.5.28	Which drugs patients with kidney disease must not eat	4	4	3	4	4			7	8	8	7	8			8	7	8	8	8			8	8	8			8	10	9
			12	20.5.29	Long-term effects of large amounts of urine protein	2	3	4	3	4			7	8	7	8	8			8	8	8	8	7			8	7	8			7	9	10
			13	20.5.30	What is the probability that nephritis will progress to uremia	3	3	3	4	3			7	8	8	8	8			8	7	8	7	8			7	7	8			8	9	10
			14	20.5.31	What is most critical about urinary protein	3	2	3	3	3			8	7	8	7	8			8	8	8	8	7			7	7	8			8	9	10
			15	20.6.1	How uremia is caused	3	3	3	3	3			7	8	8	8	7			8	7	7	8	8			7	8	7			8	7	9
			16	20.6.2	What are the common manifestations of nephritis?	4	4	3	4	5			8	7	8	8	8			7	7	7	7	7			7	8	8			9	9	9
			17	20.6.3	How to eat the diet of patients with kidney disease	3	4	4	3	3			7	8	7	7	8			7	7	8	7	8			7	8	7			8	9	9
			18	20.6.4	How kidney disease patients drink water	4	3	4	3	4			8	7	7	8	8			8	8	8	7	7			8	7	7			8	8	9
			19	20.6.5	Kidney disease why creatinine is high	3	4	3	3	4			8	7	8	8	7			8	8	7	7	8			8	7	8			8	9	10
			20	20.6.6	High uric acid induces renal failure	3	3	4	4	5			7	6	7	6	7			6	7	6	7	6			7	7	8			8	9	9
			21	20.6.7	The body sends these signals to beware of kidney disease	3	4	3	4	3			5	6	6	6	5			0	1	2	2	1			5	6	5			5	6	6
			22	20.6.9	What type of kidney disease tends to worsen into uremia	3	2	2	2	2			4	5	4	3	5			4	4	4	4	3			2	3	2			5	5	5
Kidney Yisheng Studio	1	94	1	20.5.12	What patients with nephritis eat is good	4	4	4	4	3			1	0	2	0	1			5	4	6	6	5			1	1	0			0	1	1
			2	20.5.14	Patients with kidney disease should pay attention to these three points in their diet	4	4	3	4	4			6	7	5	6	6			1	1	1	1	2			3	3	2			4	3	2
			3	20.5.15	Kidney disease high uric acid how to eat	3	4	4	4	3			4	3	4	3	4			2	3	4	4	3			7	6	5			3	3	3
			4	20.5.16	Purpura may be caused by diet	3	3	3	3	4			7	6	6	5	5			4	6	5	5	6			7	5	5			6	6	5
			5	20.5.20	How kidney disease is caused	4	3	3	3	4			6	5	7	6	7			4	5	6	6	5			5	5	6			4	5	6
			6	20.5.23	Which do you want to know about nephritis?	3	3	3	3	3			4	5	4	6	4			6	5	4	5	6			4	4	4			6	6	6
			7	20.5.26	About nephrotic syndrome	3	3	3	3	3			4	6	5	5	5			5	5	5	5	6			5	4	3			5	5	4
			8	20.5.28	List of high purine foods	3	3	3	4	4			5	5	5	4	5			5	6	5	5	4			5	6	4			4	4	5
			9	20.5.29	Classification of high purine foods	3	4	3	4	3			4	5	5	6	3			3	4	4	3	2			5	6	6			5	6	4
			10	20.5.30	Gout uric acid high in the body can have these effects	4	4	4	4	4			0	0	1	2	0			6	6	6	5	6			6	6	6			7	6	5
			11	20.5.31	Gout is high in uric acid and these foods should not be eaten again	3	4	3	4	4			2	2	2	3	4			7	6	4	5	4			4	5	6			5	5	5
			12	20.6.1	Keep these toys away on Children's Day	2	2	3	2	3			8	8	7	8	8			7	8	8	8	7			8	7	8			8	9	8
			13	20.6.2	For patients with nephritis, please put away the diet	3	3	3	4	3			7	8	8	8	8			8	9	8	9	8			9	8	9			8	9	8
			14	20.6.4	What are the common symptoms of kidney disease?	3	4	4	4	5			7	8	7	8	7			8	7	8	7	8			7	8	8			8	8	9
			15	20.6.5	Nephritis tends to pay attention to these aspects repeatedly	3	4	3	4	4			8	7	8	7	8			7	8	7	8	7			8	8	8			8	9	9
			16	20.6.6	What are the dangers of high uric acid	3	4	3	4	3			7	8	7	8	7			8	8	7	8	7			8	7	8			8	8	8
			17	20.6.7	Take stock of those small methods of lowering uric acid	3	4	3	3	3			7	8	8	8	8			7	7	7	7	8			8	8	8			8	8	8
			18	20.6.8	Uric acid high attention to these three aspects	3	4	3	4	3			7	8	7	8	7			8	7	8	7	8			7	8	8			8	8	9
			19	20.6.9	High uric acid These four kinds of water do not drink	4	4	4	4	4			6	7	7	6	8			7	7	7	6	7			8	8	8			9	8	8
			20	20.6.10	Uric acid is high	4	4	4	4	3			7	7	7	8	7			8	8	7	8	7			8	7	8			8	9	9
			21	20.6.11	Who needs to check uric acid regularly	3	4	4	3	4			7	8	8	8	8			8	8	8	7	7			7	7	8			8	8	8
			22	20.6.12	5 ways to lower uric acid	3	4	4	4	4			7	8	8	8	8			9	8	8	7	7			8	8	9			9	9	9
			23	20.6.13	People with high uric acid stay away from both foods	3	4	4	4	5			7	8	7	8	7			8	7	8	7	8			7	8	8			8	8	8
			24	20.6.14	Why gout affects the kidneys	3	3	3	3	3			7	8	8	8	7			8	8	8	7	7			7	7	7			7	8	8
			25	20.6.15	There are three major stages of gout kidneys	3	3	3	3	4			7	8	8	8	9			8	8	8	7	7			8	8	9			8	9	8
			26	20.6.16	Control of high uric acid remember this smooth slip	3	3	3	4	4			8	7	8	8	8			8	9	8	8	7			8	7	8			7	8	7
			27	20.6.17	Be wary of the four misunderstandings of gout kidneys	3	3	3	3	3			7	8	8	8	8			7	8	7	8	7			8	7	8			7	8	7
			28	20.6.18	How to control high uric acid	3	4	4	4	4			8	8	7	8	7			8	7	8	7	8			7	8	7			8	8	8
			29	20.6.19	Uric acid deposits hurt wherever they are	3	3	3	3	3			7	8	8	8	7			8	7	8	7	8			7	8	8			8	8	8
			30	20.6.20	Drinking it often can lower uric acid	3	3	3	4	5			8	8	7	8	7			8	8	8	8	8			8	8	8			8	9	9
			31	20.6.21	How to prevent kidney failure when uric acid is high	4	4	4	4	3			7	8	8	8	7			8	7	8	8	8			8	8	8			9	8	8
			32	20.6.22	7 often overlooked early signs of chronic kidney disease	3	4	4	3	4			7	8	8	8	8			8	8	8	8	8			8	7	8			8	8	9
			33	20.6.23	Early symptoms of gout kidneys	4	4	4	4	4			7	8	8	9	8			8	7	8	7	8			7	8	7			8	7	8
			34	20.6.24	When high uric acid requires drug intervention	3	4	4	4	3			7	8	8	7	8			8	8	7	7	7			7	7	7			7	8	9
			35	20.6.25	Can soda lower uric acid?	3	3	3	3	3			6	7	7	6	7			6	7	6	7	8			7	8	8			7	8	8
			36	20.6.26	How gout kidneys are produced	3	4	4	4	4			7	8	7	8	7			8	7	8	7	8			7	8	8			8	9	8
			37	20.6.27	Stay away from high uric acid and pay attention to three more and one less	1	2	3	3	2			6	7	7	6	8			6	7	7	8	8			7	7	7			7	6	6
			38	20.6.29	Causes of uric acid kidneys and gout kidneys	2	2	2	1	3			7	6	7	6	8			7	6	6	7	7			6	6	6			7	7	8
			39	20.6.30	In the presence of gout kidneys, the key is to do five things well	2	3	3	5	5			8	7	7	8	8			7	7	8	8	8			7	7	7			8	8	8
			40	20.7.1	Causes of hyperuricemia tend to form	3	3	4	3	4			7	6	6	7	6			6	6	6	7	6			6	7	7			8	8	10
			41	20.7.2	Why high uric acid can cause gout	2	2	3	3	2			5	6	5	4	3			4	4	5	4	5			4	5	4			5	6	6
			42	20.7.3	Why more and more people are developing high uric acid	2	3	3	3	2			5	6	6	5	6			6	5	6	6	6			5	6	5			6	6	6
			43	20.7.4	What are the dangers of high uric acid	4	3	4	4	5			7	6	7	6	7			6	7	7	7	7			7	6	7			8	7	8
			44	20.7.5	You know how to accurately monitor blood uric acid	4	3	4	4	3			6	7	7	6	7			6	7	6	7	6			7	6	7			6	7	6
			45	20.7.7	Make no mistake about these five things about gout	3	5	4	4	4			7	8	7	7	8			8	7	8	7	8			7	8	8			8	7	8
			46	20.7.8	High uric acid to pay attention to several problems	1	2	2	1	2			5	6	6	6	5			0	1	2	2	1			5	6	5			5	6	6
			47	20.7.9	How to judge hyperuricemia	4	4	3	4	4			4	5	4	3	5			4	4	4	4	3			2	3	2			5	5	5
			48	20.7.10	Who is a predisposing group of gout kidneys	2	3	4	3	4			1	0	2	0	1			5	4	6	6	5			1	1	0			0	1	1
			49	20.7.11	High uric acid must be ventilated	3	3	3	4	3			6	7	5	6	6			1	1	1	1	2			3	3	2			4	3	2
			50	20.7.13	Can you be jealous if your uric acid is high?	3	2	3	3	3			4	3	4	3	4			2	3	4	4	3			7	6	5			3	3	3
			51	20.7.14	How to lower uric acid	2	3	3	3	3			7	6	6	5	5			4	6	5	5	6			7	5	5			6	6	5
			52	20.7.15	What symptoms of high uric acid are considered gout	4	4	3	4	5			6	5	7	6	7			4	5	6	6	5			5	5	6			4	5	6
			53	20.7.16	Five fruits that facilitate urinating uric acid	3	5	4	3	3			4	5	4	6	4			6	5	4	5	6			4	4	4			6	6	6
			54	20.7.17	Four kinds of water that can be drunk with high uric acid	2	3	4	3	4			4	6	5	5	5			5	5	5	5	6			5	4	3			5	5	4
			55	20.7.18	Stay away from uric acid and let's say YES, NO	3	4	3	3	4			5	5	5	4	5			5	6	5	5	4			5	6	4			4	4	5
			56	20.7.20	When uric acid is high, it is easy to induce gout	3	3	4	4	5			4	5	5	6	3			3	4	4	3	2			5	6	6			5	6	4
			57	20.7.21	The four stages of gout renal attacks	2	1	1	1	2			0	0	1	2	0			6	6	6	5	6			6	6	6			7	6	5
			58	20.7.22	Gout uric acid is high in how to exercise	3	3	3	3	3			2	2	2	3	4			7	6	4	5	4			4	5	6			5	5	5
			59	20.7.23	5 major factors that cause gout with high uric acid	3	3	2	5	5			8	8	8	7	7			7	8	8	8	8			8	8	8			7	8	8
			60	20.7.24	One out of 3 people with gout has a bad kidney	4	4	5	6	5			7	8	8	7	7			7	7	6	6	6			6	6	6			6	6	6
			61	20.7.25	Uric acid is high because two foods cause kidney failure	1	1	1	2	2			7	7	8	7	8			8	8	8	7	8			8	8	8			8	8	7
			62	20.7.27	A word of caution to stay away from high uric acid	2	3	2	2	2			8	8	8	8	8			9	9	8	8	8			8	8	9			9	9	9
			63	20.7.29	Do high uric acid cause kidney failure, pay attention to these three aspects	3	4	4	4	3			6	6	6	6	6			7	8	9	6	6			6	6	7			8	9	10
			64	20.7.31	Gout kidneys cannot be underestimated	4	5	4	3	4			6	7	8	7	7			8	8	8	7	8			8	7	8			8	8	7
			65	20.8.2	Why gout nephropathy is getting younger and younger	5	6	2	1	2			3	8	8	7	7			8	8	8	8	8			8	8	8			8	8	7
			66	20.8.4	Uric acid high pay attention to these three values, be careful of kidney failure	6	5	2	3	3			3	6	7	7	7			7	7	8	8	8			7	7	8			8	8	7
			67	20.8.6	When it is easy to induce gout	5	5	3	4	4			4	8	8	8	8			8	7	7	8	8			8	8	8			8	8	7
			68	20.8.8	Symptoms of gout renal failure	5	5	2	2	1			3	7	6	7	7			6	6	7	7	7			6	9	7			7	7	6
			69	20.8.10	There are four manifestations of hyperuric acid nephropathy in the body	5	5	1	2	2			2	7	6	6	7			7	6	8	8	7			8	7	7			6	6	7
			70	20.8.12	High uric acid is not just about gout	4	3	3	4	3			5	6	6	7	7			6	6	6	7	6			7	6	7			8	8	8
			71	20.8.14	Urination occurs with caution over kidney disease	3	3	1	5	5			8	8	8	7	7			7	8	8	8	8			8	8	8			7	8	8
			72	20.8.16	High uric acid to avoid foods that are high in purines	4	4	5	6	5			7	8	8	7	7			7	7	6	6	6			6	6	6			6	6	6
			73	20.8.18	High uric acid in the proportion of gout	1	1	1	2	2			7	7	8	7	8			8	8	8	7	8			8	8	8			8	8	7
			74	20.8.20	Pay attention to these three points for lowering uric acid	4	3	2	2	2			5	6	6	6	5			0	1	2	2	1			5	6	5			5	6	6
			75	20.8.22	High uric acid do not eat six foods	5	4	4	4	3			4	5	4	3	5			4	4	4	4	3			2	3	2			5	5	5
			76	20.8.25	Problems that may be encountered in lowering uric acid	1	5	3	3	4			1	0	2	0	1			5	4	6	6	5			1	1	0			0	1	1
			77	20.8.29	Cause of gout causes of renal failure creatinine 440	7	4	5	6	5			6	7	5	6	6			1	1	1	1	2			3	3	2			4	3	2
			78	20.9.1	Uric acid dropped from 560 to 350 only because of the insistence on doing so	1	1	1	2	2			4	3	4	3	4			2	3	4	4	3			7	6	5			3	3	3
			79	20.9.4	Does uric acid up to 780 cause kidney failure?	2	3	1	2	2			7	6	6	5	5			4	6	5	5	6			7	5	5			6	6	5
			80	20.9.6	What foods are suitable for eating high uric acid	3	4	4	4	3			6	5	7	6	7			4	5	6	6	5			5	5	6			4	5	6
			81	20.9.7	High uric acid should pay attention to these 5 aspects	3	3	2	1	2			4	5	4	6	4			6	5	4	5	6			4	4	4			6	6	6
			82	20.9.8	How to lower uric acid learn to do so	1	2	3	2	3			4	6	5	5	5			5	5	5	5	6			5	4	3			5	5	4
			83	20.9.9	Gout attacks eat what is good	2	3	3	3	4			5	5	5	4	5			5	6	5	5	4			5	6	4			4	4	5
			84	20.9.10	How high is uric acid is high	3	4	4	4	5			4	5	5	6	3			3	4	4	3	2			5	6	6			5	6	4
			85	20.9.11	Precautions for gout exercise	4	5	4	3	4			0	0	1	2	0			6	6	6	5	6			6	6	6			7	6	5
			86	20.9.13	Reduce gout by doing three sentences to remember	5	6	2	3	4			2	2	2	3	4			7	6	4	5	4			4	5	6			5	5	5
			87	20.9.15	Why not eat meat and seafood	6	5	2	3	3			3	6	7	7	7			8	9	8	8	8			7	7	8			8	8	9
			88	20.9.17	Don't want high uric acid to kidney failure keep in mind three things	5	5	3	4	4			4	8	8	8	8			8	7	7	8	8			8	8	8			8	8	10
			89	20.9.19	High uric acid adhere to three more and three less	5	5	2	2	1			3	7	6	7	7			6	6	7	7	7			6	9	7			7	7	6
			90	20.9.21	Stay away from high uric acid and remember this slip of the tongue	5	5	1	2	2			2	7	6	6	7			7	6	8	8	7			8	7	7			6	6	7
			91	20.9.23	Be wary of the symptoms of gout kidneys	4	3	3	4	3			5	6	6	7	7			6	6	6	7	6			7	6	7			8	8	8
			92	20.9.25	What tests do gout kidneys need to do?	1	2	2	2	2			6	6	6	7	7			7	7	7	7	7			7	7	8			7	7	7
			93	20.9.28	Uric acid up to 650 note three home cooking	2	2	2	2	2			5	6	6	6	6			6	6	6	6	6			7	7	7			7	7	7
Talk about kidney health	1	105	1	20.6.23	Is it useful for an anemic kidney friends to eat red dates?	2	2	1	2	3			8	8	7	7	8			8	8	8	8	8			8	8	8			8	7	8
			2	20.6.23	Dangers of hyperkalemia	5	2	3	3	3			6	7	7	7	7			7	8	8	8	7			7	8	8			8	7	8
			3	20.6.24	If you have kidney disease, you can't eat tofu	3	3	4	4	4			8	8	8	8	8			7	7	8	8	8			8	8	8			8	7	8
			4	20.6.24	When summer comes, how much water do kidney disease patients need to drink	2	2	2	1	3			7	6	7	7	6			6	7	7	7	6			9	7	7			7	6	8
			5	20.6.24	Six tips for protecting your kidneys	1	1	2	2	2			7	6	6	7	7			6	8	8	7	8			7	7	6			6	7	7
			6	20.6.24	Men should pay more attention to kidney disease	3	2	2	2	1			6	7	9	7	7			7	7	6	6	6			7	7	8			8	8	8
			7	20.6.25	8 features of kidney insanity	3	2	2	3	3			8	8	7	8	8			8	7	7	7	8			8	8	8			8	7	8
			8	20.6.25	How to delay the onset of uremia	2	2	3	1	1			7	8	8	7	7			8	8	8	8	7			6	7	8			8	8	8
			9	20.6.26	The lifeline of dialysis patients	3	2	4	3	2			8	8	8	7	8			8	7	7	8	8			8	8	7			7	6	7
			10	20.6.26	What to do with urine protein 4+	2	2	1	2	3			8	8	7	7	8			8	8	8	8	8			8	8	8			8	7	8
			11	20.6.28	What to do if the 24-hour urine protein ratio is high	2	2	3	3	3			7	7	7	7	7			7	8	8	8	7			7	8	9			8	7	8
			12	20.6.29	What is creatinine and how to lower creatinine	1	3	4	4	4			8	8	8	8	8			7	7	8	8	8			7	8	8			8	8	8
			13	20.6.29	What is membranous nephropathy	2	2	2	1	3			7	6	7	7	6			6	7	7	7	6			6	7	7			7	7	8
			14	20.6.30	How do you know if you have kidney disease	2	1	2	2	2			7	6	6	7	8			6	8	8	7	8			7	7	6			6	7	7
			15	20.6.30	Can long-term high blood pressure cause kidney disease?	4	2	2	2	1			6	7	6	7	7			7	7	6	6	6			7	7	8			8	8	8
			16	20.7.1	What is IGA nephropathy	3	3	2	3	3			8	8	7	8	8			8	7	7	7	8			7	8	8			8	7	8
			17	20.7.1	Source of uremia	2	2	3	1	1			7	8	8	7	7			8	8	8	8	7			6	7	8			8	8	8
			18	20.7.1	Can chronic nephritis be cured?	3	2	4	3	2			8	8	8	7	8			8	7	7	8	8			7	8	7			7	7	7
			19	20.7.2	What is the prognosis of membranous nephropathy	4	3	3	3	2			6	6	6	6	6			6	6	6	6	6			6	6	6			6	8	6
			20	20.7.2	The difference between nephrotic syndrome and chronic nephritis	3	2	2	3	4			8	8	8	8	8			7	7	7	7	7			7	8	8			8	8	7
			21	20.7.3	Three points of attention to diabetic nephropathy	1	3	4	4	4			8	8	8	8	8			7	7	8	8	8			7	8	8			8	8	8
			22	20.7.3	Are there any vegetables that can lower creatinine??	2	2	2	1	3			7	6	7	7	6			6	7	7	7	6			6	7	7			7	7	9
			23	20.7.4	What to do if the urine protein does not come down	2	1	2	2	2			7	6	6	5	8			6	8	8	7	8			7	7	6			6	7	7
			24	20.7.4	The three important indicators are no less important than urine protein and blood creatinine	3	2	2	2	1			6	7	6	6	7			7	7	6	6	6			7	7	8			8	8	8
			25	20.7.5	When can metformin and prydine be stopped	4	3	2	3	3			8	8	7	7	8			8	7	7	7	8			7	8	8			8	7	8
			26	20.7.5	Five types of kidney disease that cannot be eradicated require lifelong treatment	2	4	3	1	1			7	9	8	8	7			8	8	8	8	7			6	7	8			8	8	9
			27	20.7.6	Kidney disease can not eat hair, soy products, fake	3	2	4	3	2			8	8	8	9	8			8	7	7	8	8			7	8	7			7	7	10
			28	20.7.6	4 anti-infection methods can escort the stability of urine protein and blood creatinine	4	3	3	3	2			6	6	6	6	6			6	6	6	6	6			6	6	6			6	8	6
			29	20.7.8	Diabetes mellitus has elevated protein in the urine, what to do	3	2	2	3	4			8	8	8	8	8			7	7	7	7	7			7	8	8			8	8	8
			30	20.7.8	Kidney friends with pharyngitis tonsillitis can try it	3	2	2	2	1			6	7	9	7	7			7	7	8	6	6			7	7	8			8	8	8
			31	20.7.10	People with high blood pressure and diabetes should do this test regularly	4	3	2	3	3			8	8	7	8	8			8	8	9	7	7			8	8	8			8	7	8
			32	20.7.10	Urinary protein 1+ or 2+, occult blood is sometimes not treated	5	4	3	1	1			7	9	8	7	7			8	9	8	8	8			6	7	8			8	8	8
			33	20.7.10	There are several main causes of high creatinine	3	5	4	3	2			8	8	8	7	8			8	10	7	8	8			8	8	7			7	6	7
			34	20.7.11	Several factors exacerbate nephrotic syndrome	2	2	1	2	3			8	8	7	7	8			8	9	8	8	7			8	8	8			8	7	8
			35	20.7.11	Suffering from kidney disease, concerned about things	2	2	3	3	3			7	7	7	7	7			7	8	8	8	7			7	8	9			8	7	8
			36	20.7.13	Class 5 drugs to raise potassium kidneys are not good for people to pay attention	1	3	4	4	4			8	8	8	8	8			7	7	8	8	8			7	8	8			8	8	8
			37	20.7.13	Gout can't eat any meat at all	2	2	1	2	3			8	8	7	7	8			8	8	8	8	8			8	8	8			8	7	8
			38	20.7.13	Four kinds of water that high uric acid can not drink	5	2	3	4	5			6	7	7	7	7			7	8	8	8	7			7	8	8			8	7	8
			39	20.7.14	What are the symptoms of early nephropathy?	3	3	4	4	4			8	8	8	8	8			7	7	8	8	8			8	8	8			8	7	8
			40	20.7.14	How long does it take for yellow sunflower to treat urine protein	2	2	2	1	3			7	6	7	7	6			6	7	7	7	6			9	7	7			7	6	8
			41	20.7.15	Can kidney friends eat it?	1	1	2	2	2			7	6	6	7	7			6	8	8	7	8			7	7	6			6	7	7
			42	20.7.15	How to use membranous nephropathy now	3	2	2	2	1			6	7	9	7	7			7	7	6	6	6			7	7	8			8	8	8
			43	20.7.16	Wake up in the morning to see what is going on with eyelid edema	3	2	2	3	3			8	8	7	8	8			8	8	6	7	8			8	8	8			8	7	8
			44	20.7.16	How to treat gouty nephropathy	2	2	3	1	1			7	8	8	7	7			8	9	6	8	7			6	7	8			8	8	8
			45	20.7.17	The endpoint of nephropathy is uremia	3	2	4	3	2			8	8	8	8	8			8	10	6	8	8			8	8	7			7	6	7
			46	20.7.17	What to do with urine protein 2+	2	2	1	2	3			8	8	7	9	8			8	7	6	8	8			8	8	8			8	7	8
			47	20.7.18	Why doesn't your urine protein come down	2	2	3	3	3			7	7	7	7	7			7	6	6	8	7			7	8	9			8	7	8
			48	20.7.20	Six symptoms of uremia in the early stages	1	3	4	4	4			8	8	8	8	8			7	7	8	8	8			7	8	8			8	8	8
			49	20.7.20	Foam in urine is not proteinuria	2	3	4	1	3			7	6	7	7	6			6	7	7	7	6			6	7	7			7	7	8
			50	20.7.21	Urinary protein is lost in large quantities, is it difficult to recover?	2	1	2	2	2			7	6	6	7	8			6	8	8	7	8			7	7	6			6	7	7
			51	20.7.21	Four major symptoms of hypertensive nephropathy	4	2	2	2	1			6	7	6	7	7			7	7	6	6	6			7	7	8			8	8	8
			52	20.7.22	How to judge kidney disease edema	3	3	2	3	3			8	8	7	8	8			8	7	7	7	8			7	8	8			8	7	8
			53	20.7.22	Many young people develop kidney atrophy uremia because they do not pay attention to it	2	2	3	1	1			7	8	8	7	7			8	8	8	8	7			6	7	8			8	8	8
			54	20.7.23	How to treat nephrotic syndrome	3	2	4	3	2			5	6	6	6	5			0	1	2	2	1			5	6	5			5	6	6
			55	20.7.24	Dietary considerations for nephrotic cysts	4	3	3	3	2			4	5	4	3	5			4	4	4	4	3			2	3	2			5	5	5
			56	20.7.24	What to pay attention to in the summer of kidney disease	3	2	2	3	4			1	0	2	0	1			5	4	6	6	5			1	1	0			0	1	1
			57	20.7.25	What to do with high creatinine and what to do with the test	1	2	3	4	4			6	7	5	6	6			1	1	1	1	2			3	3	2			4	3	2
			58	20.7.27	Does high creatinine necessarily have to be uremia	2	2	2	1	3			4	3	4	3	4			2	3	4	4	3			7	6	5			3	3	3
			59	20.7.27	Is there a high chance of IGA nephropathy progressing to kidney failure?	2	1	2	2	2			7	6	6	5	5			4	6	5	5	6			7	5	5			6	6	5
			60	20.7.27	Nephrotic syndrome which foods can not be touched	3	2	2	2	1			6	5	7	6	7			4	5	6	6	5			5	5	6			4	5	6
			61	20.7.28	Urine protein + treatment with triptolide is good	4	3	2	3	3			4	5	4	6	4			6	5	4	5	6			4	4	4			6	6	6
			62	20.7.28	What are the characteristics of each stage of sugar kidney 5	2	4	3	1	1			4	6	5	5	5			5	5	5	5	6			5	4	3			5	5	4
			63	20.7.29	Two indicators tell you that kidney function is good or not	3	2	4	3	2			5	5	5	4	5			5	6	5	5	4			5	6	4			4	4	5
			64	20.7.29	Kidney disease indicators are often repeated after remission, how to prevent	4	3	3	3	2			4	5	5	6	3			3	4	4	3	2			5	6	6			5	6	4
			65	20.7.29	How to relieve the heat in patients with kidney disease in summer	3	2	2	3	4			0	0	1	2	0			6	6	6	5	6			6	6	6			7	6	5
			66	20.7.30	What is high uric acid and how to find high uric acid	3	2	2	2	1			2	2	2	3	4			7	6	4	5	4			4	5	6			5	5	5
			67	20.7.30	What are the pathological types of lupus nephritis	4	3	2	3	3			8	8	7	8	8			8	8	7	7	7			8	8	8			8	7	8
			68	20.7.30	Whether diabetic nephropathy can be cured	5	4	3	1	1			7	9	8	7	7			8	9	8	8	8			6	7	8			8	8	8
			69	20.7.31	Kidney disease is not easy to detect in the early stage, strengthen the urinary routine drink kidney function test	3	5	4	3	2			8	8	8	7	8			8	10	7	8	8			8	8	7			7	6	7
			70	20.7.31	Glomerulonephritis is encountered at every age	2	2	1	2	3			8	8	7	7	8			8	9	8	8	7			8	8	8			8	7	8
			71	20.8.1	Creatinine soared to 500, and this drug was commonly used	2	2	3	3	3			7	7	7	7	7			7	8	8	8	7			7	8	9			8	7	8
			72	20.8.1	Control uric acid slip through the mouth	1	3	4	4	4			8	8	8	8	8			7	7	8	8	8			7	8	8			8	8	8
			73	20.8.2	5 major factors that cause gout with high uric acid	3	5	4	3	3			7	8	7	7	8			7	7	8	7	8			7	8	7			8	9	10
			74	20.8.2	In children aged 1-6 years, what are the symptoms of minimally pathological nephropathy?	2	3	4	3	4			8	7	6	8	8			8	8	8	7	7			8	7	7			8	8	9
			75	20.8.3	What exactly is the effect of proteinuria	3	4	3	3	4			8	7	8	8	7			8	8	7	7	8			8	7	8			8	9	10
			76	20.8.4	Is it normal for serum creatinine to reach a critical value?	4	3	4	4	5			7	6	7	6	7			6	7	6	7	6			7	7	8			8	9	9
			77	20.8.4	Patients with kidney disease should not eat these kinds of food	5	1	1	1	2			6	6	6	7	7			7	7	7	7	6			6	6	6			7	7	7
			78	20.8.5	Have you paid attention to proteinuria in your examination reports?	3	3	3	3	3			4	5	5	6	7			6	7	6	7	7			7	7	7			7	6	6
			79	20.8.5	Why is there more and more uremia	3	3	2	5	5			8	8	8	7	7			7	8	8	8	8			8	8	8			7	8	8
			80	20.8.6	Is occult blood 3+ a kidney disease problem?	4	4	5	6	5			7	8	8	7	7			7	7	6	6	6			6	6	6			6	6	6
			81	20.8.6	Kidney disease must use hormones	1	1	1	2	2			7	7	8	7	8			8	8	8	7	8			8	8	8			8	8	7
			82	20.8.7	What is the normal value of blood uric acid	2	3	2	2	2			8	8	8	8	8			9	9	8	8	8			8	8	9			9	9	9
			83	20.8.7	Does hematuria have to be kidney disease?	3	4	4	4	3			6	6	6	6	6			7	8	9	6	6			6	6	7			8	9	10
			84	20.8.10	Drugs for renal insufficiency should be used with caution	1	2	2	1	1			6	7	7	7	6			6	8	7	7	8			8	8	8			7	6	6
			85	20.8.11	Urine protein 2 + occult blood 1 + do you want kidney puncture	2	2	1	2	3			7	6	7	6	7			7	7	7	7	7			7	7	7			7	7	7
			86	20.8.12	What are the causes of rapid elevation of creatinine and kidney failure	3	3	2	2	1			7	7	7	7	7			7	7	6	8	8			8	8	7			7	8	8
			87	20.8.12	Acute nephritis and chronic nephritis	4	4	5	5	4			6	6	7	7	8			8	8	9	8	7			7	8	8			8	8	9
			88	20.8.13	The risk of kidney disease worsening to uremia is great	2	3	4	3	4			7	8	7	8	8			8	8	8	8	7			8	7	8			7	9	8
			89	20.8.17	Urine protein severity	3	3	3	4	3			7	8	8	8	8			8	7	8	7	8			7	7	8			8	9	8
			90	20.8.18	How to distinguish between foamy urine and proteinuria	3	2	3	3	3			8	7	8	7	8			8	8	8	8	7			7	7	8			8	9	10
			91	20.8.20	How to tell if urine protein is refractory	2	3	3	3	3			7	8	8	8	7			8	7	7	8	8			7	8	7			8	7	9
			92	20.8.22	The three signals of urine indicate that the kidney damage is not mild	4	4	3	4	5			8	7	8	8	8			7	7	7	7	7			7	8	8			9	9	9
			93	20.8.26	Nephrotic syndrome uses it to lower urine protein	3	5	4	3	3			7	8	7	7	8			7	7	8	7	8			7	8	7			8	9	10
			94	20.8.27	Renal synthesis of urinary protein in traditional Chinese medicine	2	3	4	3	4			8	7	6	8	8			8	8	8	7	8			9	7	7			8	8	9
			95	20.9.7	Why nephrotic syndrome is prone to inflammation	3	4	3	3	4			8	7	8	8	7			8	8	7	7	8			8	7	8			8	9	10
			96	20.9.9	Diabetic nephropathy to pay attention to the indicators	4	3	4	4	5			7	6	7	6	7			6	7	6	7	6			7	7	8			8	9	9
			97	20.9.10	Six kidney diseases don't have to be too stressful	5	1	1	1	2			6	6	6	7	8			7	7	7	7	6			6	6	6			7	7	7
			98	20.9.11	There are three early signs of uremia	3	3	3	3	3			4	5	5	6	9			6	7	6	7	7			7	7	7			7	6	6
			99	20.9.17	Why high blood pressure causes kidney disease	3	3	2	5	5			8	8	8	7	10			7	8	8	8	8			8	8	8			7	8	8
			100	20.9.18	Three considerations were found to be nephritis	4	4	5	6	5			7	8	8	7	7			7	7	6	6	6			6	6	6			6	6	6
			101	20.9.24	The Mid-Autumn Festival gives kidney friends three sentences	1	2	3	4	2			7	7	8	7	8			8	8	8	7	8			8	8	8			8	8	7
			102	20.9.25	Diabetic nephropathy diet misunderstanding	2	3	2	2	2			8	8	8	8	8			9	9	8	8	8			8	8	9			9	9	9
			103	20.7.24	What is the problem with high creatinine	3	4	4	4	3			6	6	6	6	7			8	9	9	6	6			6	6	7			8	9	10
			104	20.8.1	These three precursors to uremia are often overlooked	2	2	2	2	2			6	7	7	7	7			7	7	8	6	6			6	6	7			8	8	7
			105	20.8.4	How to read a test form	3	5	4	5	4			7	8	7	8	8			8	9	8	8	8			9	8	9			9	10	9
Kidney well housekeeper	1	22	1	20.7.20	Discover how urine proteins can further understand laboratory test indicators	3	3	4	3	3			7	8	8	8	8			7	9	8	7	7			7	6	8			8	9	10
			2	20.7.21	Blood routine results white blood cells look at that	3	2	2	3	1			6	7	6	6	6			7	7	7	6	7			7	7	6			8	7	8
			3	20.7.23	What's going on with low red blood cells	4	3	3	4	4			7	6	7	6	7			6	6	6	6	7			7	6	6			7	7	7
			4	20.7.27	What is going on with membranous nephropathy	4	5	4	5	4			6	7	7	6	6			6	6	7	7	8			8	8	8			7	7	8
			5	20.7.30	What are the symptoms of kidney synthesis	3	3	4	4	3			7	6	7	7	7			7	7	7	8	8			6	7	7			8	8	8
			6	20.8.3	What are the characteristics of children's kidney synthesis	3	3	4	4	3			7	8	7	8	8			8	8	6	7	8			8	8	8			8	8	8
			7	20.8.5	Kidney synthesis can not eat anything	2	3	2	2	3			7	7	8	7	8			7	7	8	7	8			7	8	8			8	8	7
			8	20.8.7	Pathological type of renal synthesis	3	3	3	3	2			7	8	7	8	8			8	7	7	8	8			9	8	8			7	8	9
			9	20.8.10	Why kidney synthesis is easy to repeat	2	3	5	5	4			6	7	8	8	7			8	8	9	8	9			8	9	8			8	7	8
			10	20.8.13	Renal synthesis daily protein-lowering method	3	3	2	2	3			5	6	6	6	5			0	1	2	2	1			5	6	5			5	6	6
			11	20.8.18	Nephritis and kidney synthesis which is severe	2	3	4	5	6			4	5	4	3	5			4	4	4	4	3			2	3	2			5	5	5
			12	20.8.20	Is renal synthesis protein 3+ severe	3	2	2	1	2			1	0	2	0	1			5	4	6	6	5			1	1	0			0	1	1
			13	20.8.27	What are the causes of exacerbations of renal syndrome	3	3	4	3	3			6	7	5	6	6			1	1	1	1	2			3	3	2			4	3	2
			14	20.8.29	Should the kidneys limit drinking water?	3	2	2	3	1			4	3	4	3	4			2	3	4	4	3			7	6	5			3	3	3
			15	20.9.2	Complications of the renal synthesis	4	3	3	4	4			7	6	6	5	5			4	6	5	5	6			7	5	5			6	6	5
			16	20.9.5	How to see the renal synthesis urine index	4	5	4	5	4			6	5	7	6	7			4	5	6	6	5			5	5	6			4	5	6
			17	20.9.7	Which symptoms suggest a recurrence of the renal synthesis	3	3	4	4	3			4	5	4	6	4			6	5	4	5	6			4	4	4			6	6	6
			18	20.9.12	Pay attention to the three lows of the kidney comprehensive diet	3	3	4	4	3			4	6	5	5	5			5	5	5	5	6			5	4	3			5	5	4
			19	20.9.14	Do you know this symptom of kidney synthesis?	2	3	2	2	3			5	5	5	4	5			5	6	5	5	4			5	6	4			4	4	5
			20	20.9.18	Kidney synthesis eats what is good	3	3	3	3	2			4	5	5	6	3			3	4	4	3	2			5	6	6			5	6	4
			21	20.9.23	Urine after decreased renal synthesis protein	4	3	5	5	4			0	0	1	2	0			6	6	6	5	6			6	6	6			7	6	5
			22	20.9.27	What is membranous nephropathy	5	3	2	2	3			2	2	2	3	4			7	6	4	5	4			4	5	6			5	5	5
The kidneys speak new language	1	306	1	20.5.14	Angels are with you	1	2	2	1	1			6	7	7	7	6			6	8	7	7	8			8	8	8			7	6	6
			2	20.5.14	Angels are down with you	2	2	1	2	3			7	6	7	6	7			7	7	7	7	7			7	7	7			7	7	7
			3	20.5.15	Kidney disease miscellaneous talk about how to eat meat	3	3	2	2	1			7	7	7	7	7			7	7	6	8	8			8	8	7			7	8	8
			4	20.5.16	Kidney disease miscellaneous talk about how to eat table salt	4	4	5	5	4			6	6	7	7	8			8	8	9	8	7			7	8	8			8	8	9
			5	20.5.17	Kidney disease miscellaneous talk about how to eat dried fruits	3	5	4	5	4			7	8	7	8	8			8	9	8	8	8			9	8	9			9	10	9
			6	20.5.18	Smoking in the Miscellaneous Discussions on Kidney Disease	3	3	4	3	3			7	8	8	8	8			7	9	8	7	7			7	6	8			8	9	10
			7	20.5.19	Drinking in the Miscellaneous Discussions on Kidney Disease	3	2	2	3	1			6	7	6	6	6			7	7	7	6	7			7	7	6			8	7	8
			8	20.5.20	How to ensure nutrition in immunocompromised people	4	3	3	4	4			7	6	7	6	7			6	6	6	6	7			7	6	6			7	7	7
			9	20.5.21	How to exercise at home is appropriate	4	5	4	5	4			6	7	7	6	6			6	6	7	7	8			8	8	8			7	7	8
			10	20.5.22	Can't eat, lack of nutrition, what to do	3	3	4	4	3			7	6	7	7	7			7	7	7	8	8			6	7	7			8	8	8
			11	20.5.23	How to increase autoimmunity, fight against viruses	3	4	4	4	3			7	8	7	8	8			8	8	6	7	8			8	8	8			8	8	8
			12	20.5.24	During the epidemic period, buying vegetables is limited, how to eat healthy	2	5	2	2	3			7	8	9	6	8			7	7	8	7	8			7	8	8			8	8	7
			13	20.5.25	The nearest distance	3	6	3	3	2			5	8	7	8	8			8	7	7	8	8			9	8	8			7	8	9
			14	20.5.26	The nearest distance on	2	3	5	5	4			6	7	6	8	7			8	8	9	8	9			8	9	8			8	7	8
			15	20.5.27	One step away from the dialysis room	3	3	2	2	3			7	8	6	6	8			8	8	7	8	7			8	8	7			8	8	9
			16	20.5.28	One step down with the dialysis chamber	2	3	4	3	2			5	6	7	6	7			7	8	8	7	8			7	8	7			8	7	8
			17	20.5.29	Friends on	3	2	2	1	2			5	7	7	6	7			7	7	8	8	8			7	8	7			8	8	8
			18	20.5.30	Friends under	1	4	1	1	2			8	7	8	8	9			7	8	8	9	8			9	9	9			10	9	9
			19	20.5.31	Guard the hope on	3	2	1	2	1			7	6	7	6	8			8	8	7	6	8			8	8	9			9	8	9
			20	20.6.1	Guard under hope	2	1	2	2	2			6	7	7	5	8			7	7	8	6	7			8	9	9			8	9	9
			21	20.6.2	LIVE ON ??	1	1	2	2	5			7	7	6	8	8			8	7	7	9	8			10	9	8			9	10	9
			22	20.6.4	LIVE ON ??	2	2	2	2	4			8	8	7	9	7			8	7	8	6	8			9	9	9			10	8	9
			23	20.6.6	Love on the left Angels on the lower right	1	1	2	4	2			6	8	7	5	5			7	7	6	8	7			9	9	8			9	9	10
			24	20.6.8	Love is on the left Angel on the right	4	5	2	1	6			7	8	9	8	7			7	8	8	9	7			8	9	9			9	10	9
			25	20.6.11	How to eat a reasonable diet for patients with CKD	1	2	2	1	2			8	8	6	7	8			8	7	9	8	8			9	9	8			10	9	9
			26	20.6.11	CKD daily management songs	3	4	2	1	5			7	8	7	8	7			7	8	8	7	7			8	9	8			8	9	9
			27	20.6.11	How CKD patients eat a low-protein diet	2	3	3	3	2			7	6	7	8	8			7	7	8	8	8			8	9	9			9	10	9
			28	20.6.11	How to make kidney disease progress a little slower	4	3	3	4	4			7	6	7	6	7			6	6	6	7	8			9	10	6			7	7	7
			29	20.6.11	What are the hazards of CKD	4	5	4	5	4			6	7	7	6	6			6	6	7	7	8			8	8	8			7	7	8
			30	20.6.11	What preparations need to be made before dialysis	3	3	4	4	3			7	6	7	7	7			7	7	7	8	8			6	7	7			8	8	8
			31	20.6.11	What to watch out for with the CKD diet	3	3	4	4	3			7	8	7	8	8			8	8	6	7	8			8	8	8			8	8	8
			32	20.6.11	The importance of nutritional status for patients on hemodialysis	2	3	2	2	3			7	8	9	6	8			7	7	8	7	8			7	8	8			8	8	7
			33	20.6.11	How kidney patients improve immunity	3	3	3	3	2			5	8	7	8	8			8	7	7	8	8			9	8	8			7	8	9
			34	20.6.11	What is chronic kidney disease	2	3	5	5	4			6	7	6	8	7			8	8	9	8	9			8	9	8			8	7	8
			35	20.6.11	Patients with chronic kidney disease, we are your guardian	3	3	2	2	3			7	8	6	7	8			9	8	7	8	7			8	8	7			8	8	9
			36	20.6.11	Tips for patients with chronic kidney disease	2	3	4	3	2			5	6	7	6	7			7	8	8	7	8			7	8	7			8	7	8
			37	20.6.11	Observe the face and look at the urine, know the color and confidant	3	2	2	1	2			5	7	7	6	7			7	7	8	8	8			7	8	7			8	8	8
			38	20.6.11	Dialysis catheter infection prevention and control song	1	2	3	4	2			8	7	8	8	9			7	8	8	9	8			9	9	9			10	9	9
			39	20.6.11	Beauty Doctor takes you through the urinary routine	3	2	1	2	1			7	6	7	6	8			8	8	7	6	8			8	8	9			9	8	9
			40	20.6.11	Postoperative mission for internal fistula	2	1	2	2	2			6	7	7	5	8			7	7	8	6	7			8	9	9			8	9	9
			41	20.6.11	How much is known about hyperphosphatemia	1	1	2	2	5			7	7	6	8	8			8	7	7	9	8			10	9	8			9	10	9
			42	20.6.11	Dietary management of hemodialysis patients	2	2	2	2	4			8	8	7	9	7			8	7	8	6	7			8	9	10			10	8	9
			43	20.6.11	If the body doesn't hurt or itch, it's okay	1	1	2	4	2			6	8	7	5	5			7	7	6	8	7			9	9	8			9	9	10
			44	20.6.11	Why people with chronic kidney disease need a low-protein diet	4	5	2	1	6			7	8	9	8	7			7	8	8	9	7			8	9	9			9	10	9
			45	20.6.11	What is chronic kidney disease	1	2	2	1	2			8	8	6	7	8			8	7	9	8	8			9	9	8			10	9	9
			46	20.6.11	Tips for effectively controlling water intake	3	4	2	1	5			7	8	7	8	7			7	8	8	7	7			8	9	8			8	9	9
			47	20.6.11	Introduction to chronic kidney disease	2	1	4	3	2			7	6	7	8	8			7	7	8	8	8			8	9	9			9	10	9
			48	20.6.11	I am not afraid of hyperphosphatemia	6	5	6	7	6			7	8	8	9	8			8	9	9	7	8			8	9	9			10	9	9
			49	20.6.11	Controls liquid balance	7	7	6	8	8			9	7	8	8	9			8	9	9	7	8			9	8	9			9	8	9
			50	20.6.11	Introduction to gout knowledge	5	4	6	4	4			8	9	9	10	8			9	9	9	8	7			10	9	9			10	10	9
			51	20.6.11	Explain in detail a high-quality, low-protein diet	3	5	6	4	7			7	8	8	9	8			8	8	7	9	8			9	8	9			9	9	10
			52	20.6.11	Be careful with your kidneys	3	4	4	2	3			7	7	8	6	8			10	8	8	7	8			9	8	8			9	10	10
			53	20.6.11	Dietary management of chronic kidney disease	2	5	6	7	6			8	9	7	9	9			8	9	10	9	9			8	10	9			10	9	10
			54	20.6.11	How to protect yourself during the COVID-19 period	7	8	8	6	7			9	8	8	9	10			8	8	9	10	9			10	9	9			9	10	10
			55	20.6.11	In the summer, there are many mosquitoes, so the mosquitoes are careful to hurt the kidneys	4	5	3	5	6			6	8	7	8	8			7	8	8	8	7			8	9	8			9	8	9
			56	20.6.11	Be careful with these eight behaviors to hollow out your kidneys	3	2	5	4	0			5	6	6	5	4			6	7	5	4	6			9	8	9			9	10	9
			57	20.6.11	People with bad kidneys must not eat this fruit	8	7	9	8	7			5	6	6	6	5			0	1	2	2	1			5	6	5			5	6	6
			58	20.6.11	Nutritional therapy plays a role in the treatment of patients with chronic kidney disease	5	6	4	2	7			4	5	4	3	5			4	4	4	4	3			2	3	2			5	5	5
			59	20.6.11	Patients with chronic kidney disease should pay close attention to blood phosphorus levels	7	8	9	8	6			1	0	2	0	1			5	4	6	6	5			1	1	0			0	1	1
			60	20.6.11	Daily management of chronic kidney disease combined with hypertension	3	2	3	4	2			6	7	5	6	6			1	1	1	1	2			3	3	2			4	3	2
			61	20.6.11	Introduction to chronic kidney disease	6	7	7	6	4			4	3	4	3	4			2	3	4	4	3			7	6	5			3	3	3
			62	20.6.11	Precautions for exercise in hemodialysis patients	4	3	5	6	4			7	6	6	5	5			4	6	5	5	6			7	5	5			6	6	5
			63	20.6.11	Prevention of chronic kidney disease	5	2	4	4	3			6	5	7	6	7			4	5	6	6	5			5	5	6			4	5	6
			64	20.6.11	How to treat patients with dialysis with chronic kidney disease on a low phosphorus diet	6	5	7	6	5			4	5	4	6	4			6	5	4	5	6			4	4	4			6	6	6
			65	20.6.11	Tips for reducing sodium intake in people with kidney disease	2	4	5	3	2			4	6	5	5	5			5	5	5	5	6			5	4	3			5	5	4
			66	20.6.11	Food to go phosphorus tips	6	7	7	8	5			5	5	5	4	5			5	6	5	5	4			5	6	4			4	4	5
			67	20.6.11	How to eat well without affecting the kidneys	4	5	2	3	6			4	5	5	6	3			3	4	4	3	2			5	6	6			5	6	4
			68	20.6.11	Kidney disease diet live with goods	5	6	4	7	8			0	0	1	2	0			6	6	6	5	6			6	6	6			7	6	5
			69	20.6.11	When can a woman get pregnant with kidney disease	5	3	4	5	6			2	2	2	3	4			7	6	4	5	4			4	5	6			5	5	5
			70	20.6.11	Children will not develop chronic kidney disease	8	5	7	8	7			8	8	7	9	7			8	7	8	8	8			9	10	10			10	9	9
			71	20.6.11	How to eat eggs for chronic kidney disease	4	3	5	2	6			7	8	8	9	8			7	8	7	6	8			8	9	9			7	9	9
			72	20.6.11	How to choose a hemodialysis abdominal diarrheal kidney transplant	4	6	2	5	6			8	8	7	9	8			8	9	9	7	6			9	9	10			8	10	10
			73	20.6.11	What conditions are considered to have peritonitis	1	2	3	4	5			7	8	7	8	7			7	8	7	7	8			9	9	8			9	10	9
			74	20.6.11	Patients with kidney disease should stop taking drugs when they get better?	6	2	5	4	6			8	7	8	8	7			9	8	7	8	8			9	9	9			10	9	10
			75	20.6.11	What is a premium low-protein diet	2	4	2	3	2			7	7	6	8	8			8	8	7	8	7			9	10	9			8	10	9
			76	20.6.11	Dietary principles for chronic kidney disease	4	5	4	6	7			7	8	8	8	7			7	7	8	6	8			9	9	9			9	10	10
			77	20.6.11	Treatment of chronic kidney disease on a low-protein diet	2	3	0	2	4			4	6	5	7	4			7	5	4	3	4			8	9	8			9	8	9
			78	20.6.11	How to protect limited vascular resources	2	7	4	6	4			7	8	6	7	8			7	8	7	8	8			9	10	10			10	10	9
			79	20.6.11	Self-protection of arteriovenous fistulas	8	7	8	9	8			9	9	8	9	8			9	9	9	8	9			10	10	9			10	10	10
			80	20.6.11	Limit cooking small science	4	6	2	6	5			8	7	8	7	8			9	8	7	8	8			9	8	9			10	8	9
			81	20.6.11	High phosphorus diet mission	5	2	4	3	7			8	8	9	9	7			9	8	8	9	9			9	9	9			10	10	10
			82	20.6.11	Wash your hands and dance	6	5	4	7	2			7	8	8	9	7			8	8	7	7	8			9	8	9			10	9	10
			83	20.6.11	Chronic kidney disease can be exercised	2	4	6	4	3			7	8	8	7	9			9	8	8	9	8			8	8	9			9	8	8
			84	20.6.11	A low-phosphorus diet is the choice to be at risk	4	3	5	6	2			7	8	9	9	8			8	9	8	8	9			9	9	9			10	10	10
			85	20.6.11	What methods can reduce potassium ion intake	4	6	2	5	7			8	8	9	7	8			9	9	8	8	9			9	10	10			10	9	10
			86	20.6.11	Nutritional supplement for chronic kidney disease	3	3	3	3	2			7	8	7	8	8			8	7	7	8	8			9	8	8			7	8	9
			87	20.6.11	Patients with abdominal dialysis have exquisite water intake	2	3	5	5	4			6	7	8	8	7			8	8	9	8	9			8	9	8			8	7	8
			88	20.6.11	Blood phosphorus control tips	3	3	2	2	3			7	8	8	7	8			8	8	7	8	7			8	8	7			8	8	9
			89	20.6.11	Rules for wild vegetable food for patients with uremia	2	3	4	5	6			6	7	7	6	7			7	8	8	7	8			7	8	7			8	7	8
			90	20.6.11	How much potassium ions are known in the diet of patients with abdominal dialysis	3	2	2	1	2			6	7	7	6	7			7	7	8	8	8			7	8	7			8	8	8
			91	20.6.11	Small knowledge that patients with high phosphorus need to pay attention to daily	3	3	4	3	3			7	8	8	8	8			7	9	8	7	7			7	6	8			8	9	10
			92	20.6.12	What are the foods that are high in phosphorus	3	2	2	3	1			6	7	6	6	6			7	8	7	6	7			8	9	6			8	7	8
			93	20.6.12	Patients with abdominal dialysis should pay attention to potassium-containing foods	4	3	3	4	4			7	6	7	6	7			6	6	6	6	7			7	6	6			7	7	7
			94	20.6.12	Why do patients with uremia develop hyperphosphatemia	4	5	4	5	4			6	7	7	6	6			6	6	7	7	8			8	8	8			7	7	8
			95	20.6.12	How to control phosphorus in patients with hemodialysis	3	3	4	4	3			7	6	7	7	7			7	7	7	8	8			6	7	7			8	8	8
			96	20.6.12	Choice of follow-up treatment in end-stage patients	3	3	4	4	3			7	8	7	8	8			8	8	6	7	8			8	8	8			8	8	8
			97	20.6.12	How kidney friends exercise	2	3	2	2	3			7	7	8	7	8			7	7	8	7	8			7	8	8			8	8	7
			98	20.6.12	Nutritional management of kidney disease	3	3	3	3	2			7	8	7	8	8			8	7	7	8	8			9	8	8			7	8	9
			99	20.6.12	Do you understand hyperphosphatemia?	4	3	5	5	4			6	7	8	8	7			8	8	9	8	9			8	9	8			8	7	8
			100	20.6.12	Is your dialysis adequacy up to par?	5	3	2	2	3			7	8	8	7	8			8	8	7	8	7			8	8	7			8	8	9
			101	20.6.12	How much is known about hyperphosphatemia	1	2	2	1	1			6	7	7	7	6			6	8	7	7	8			8	8	8			7	6	6
			102	20.6.12	Nephrology terminology explains chronic renal failure	2	2	1	2	3			7	6	7	6	7			7	7	7	7	7			7	7	7			7	7	7
			103	20.6.12	Nephrology terminology explains chronic renal failure	3	3	2	2	1			7	7	7	7	7			7	7	6	8	8			8	8	7			7	8	8
			104	20.6.12	Nephrology terminology explained by uremia	4	4	5	5	4			6	6	7	7	8			8	8	9	8	7			7	8	8			8	8	9
			105	20.6.12	Kidney disease with anemia, blood replenishment tips	3	5	4	5	4			7	8	7	8	8			8	9	8	8	8			9	8	9			9	10	9
			106	20.6.12	Kidney friends how to exercise healthier	3	3	4	3	3			7	8	8	8	8			7	9	8	7	7			7	6	8			8	9	10
			107	20.6.12	Chronic kidney disease trivia	3	2	2	3	1			6	7	6	6	6			7	7	7	6	7			7	7	6			8	7	8
			108	20.6.12	Three methods of kidney replacement	4	3	3	4	4			7	6	7	6	7			6	6	6	6	7			7	6	6			7	7	7
			109	20.6.12	IGA Nephropathy Trivia	4	5	4	5	4			6	7	7	6	6			6	6	7	7	8			8	8	8			7	7	8
			110	20.6.12	How patients with hemodialysis should avoid which fluids to consume	3	3	4	4	3			7	6	7	7	7			7	7	7	8	8			6	7	7			8	8	8
			111	20.6.12	Management of the hazards of hyperphosphatemia in dialysis patients	3	3	4	4	3			7	8	7	8	8			8	8	6	7	8			8	8	8			8	8	8
			112	20.6.12	Scientific nutrition protects the kidneys	2	3	2	2	3			7	8	9	6	8			7	7	8	7	8			7	8	8			8	8	7
			113	20.6.12	Dietary Healing Treasure Book	3	3	3	3	2			5	8	7	8	8			8	7	7	8	8			9	8	8			7	8	9
			114	20.6.12	How patients with renal failure limit phosphorus intake	2	3	5	5	4			6	7	6	8	7			8	8	9	8	9			8	9	8			8	7	8
			115	20.6.12	A low-potassium diet wishes you a healthy life	3	3	2	2	3			7	8	6	6	8			8	8	7	8	7			8	8	7			8	8	9
			116	20.6.12	Nutrition in patients with chronic kidney disease	2	3	4	3	2			5	6	7	6	7			7	8	8	7	8			7	8	7			8	7	8
			117	20.6.12	Drinking tips for patients with chronic kidney disease	3	2	2	1	2			5	7	7	6	7			7	7	8	8	8			7	8	7			8	8	8
			118	20.6.12	A phosphorus-limiting diet is important	1	4	1	1	2			8	7	8	8	9			7	8	8	9	8			9	9	9			10	9	9
			119	20.6.12	High phosphorus hazards and phosphorus limiting tips	3	2	1	2	1			7	6	7	6	8			8	8	7	6	8			8	8	9			9	8	9
			120	20.6.12	Dietary principles for chronic kidney disease	2	1	2	2	2			6	7	7	5	8			7	7	8	6	7			8	9	9			8	9	9
			121	20.6.12	A nutritious meal for kidney friends	1	1	2	2	5			7	7	6	8	8			8	7	7	9	8			10	9	8			9	10	9
			122	20.6.12	How to avoid minefields of a high-phosphorus diet	2	2	2	2	4			8	8	7	9	7			8	7	8	6	8			9	9	9			10	8	9
			123	20.6.12	Low-protein diet	1	1	2	4	2			6	8	7	5	5			7	7	6	8	7			9	9	8			9	9	10
			124	20.6.12	Patients with chronic kidney disease drink more or less water	4	5	2	1	6			7	8	9	8	7			7	8	8	9	7			8	9	9			9	10	9
			125	20.6.12	Dr. Xiao Du teaches you the tricks of salt control	1	2	2	1	2			8	8	6	7	8			8	7	9	8	8			9	9	8			10	9	9
			126	20.6.12	What to pay attention to in the diet of dialysis patients	3	4	2	1	5			7	8	7	8	7			7	8	8	7	7			8	9	8			8	9	9
			127	20.6.12	Factors contributing to the progression of chronic renal failure	2	1	4	3	2			7	6	7	8	8			7	7	8	8	8			8	9	9			9	10	9
			128	20.6.12	Introduction to medium-chain fatty acids	4	3	3	4	4			7	6	7	6	7			6	6	6	7	8			9	10	6			7	7	7
			129	20.6.12	Dietary therapy is the basis for treatment in patients with hemodialysis	4	5	4	5	4			6	7	7	6	6			6	6	7	7	8			8	8	8			7	7	8
			130	20.6.12	How chronic kidney disease exercises	3	3	4	4	3			7	6	7	7	7			7	7	7	8	8			6	7	7			8	8	8
			131	20.6.12	Chronic kidney disease dietary attention	3	3	4	4	3			7	8	7	8	8			8	8	6	7	8			8	8	8			8	8	8
			132	20.6.12	Can chronic kidney disease eat hot pot?	2	3	2	2	3			7	8	9	6	8			7	7	8	7	8			7	8	8			8	8	7
			133	20.6.12	Read the urine routine test form	3	3	3	3	2			5	8	7	8	8			8	7	7	8	8			9	8	8			7	8	9
			134	20.6.12	Dietary problems after kidney transplantation	2	3	5	5	4			6	7	6	8	7			8	8	9	8	9			8	9	8			8	7	8
			135	20.6.12	Interpret the results of renal function tests	3	3	2	2	3			7	8	6	7	8			9	8	7	8	7			8	8	7			8	8	9
			136	20.6.12	Hyperphosphatemia	2	3	4	3	2			5	6	7	6	7			7	8	8	7	8			7	8	7			8	7	8
			137	20.6.12	What is a premium low-protein diet	3	2	2	1	2			5	7	7	6	7			7	7	8	8	8			7	8	7			8	8	8
			138	20.6.12	Dangers of hyperphosphatemia	1	2	3	4	2			8	7	8	8	9			7	8	8	9	8			9	9	9			10	9	9
			139	20.6.12	Fat meat, kidney disease patients can eat	3	2	1	2	1			7	6	7	6	8			8	8	7	6	8			8	8	9			9	8	9
			140	20.6.12	Why is there foam in the urine	2	1	2	2	2			6	7	7	5	8			7	7	8	6	7			8	9	9			8	9	9
			141	20.6.12	How patients with chronic kidney disease eat	1	1	2	2	5			7	7	6	8	8			8	7	7	9	8			10	9	8			9	10	9
			142	20.6.12	Summer is coming, how to eat nephritis patients	2	2	2	2	4			8	8	7	9	7			8	7	8	6	7			8	9	10			10	8	9
			143	20.6.12	Precautions after autologous fistula surgery	1	1	2	4	2			6	8	7	5	5			7	7	6	8	7			9	9	8			9	9	10
			144	20.6.12	Proteinuria is not suffering from uremia	4	5	2	1	6			7	8	9	8	7			7	8	8	9	7			8	9	9			9	10	9
			145	20.6.12	Urinary tract infection	1	2	2	1	2			8	8	6	7	8			8	7	9	8	8			9	9	8			10	9	9
			146	20.6.12	How to detect problems with kidney function	3	4	2	1	5			7	8	7	8	7			7	8	8	7	7			8	9	8			8	9	9
			147	20.6.12	The kidneys have to look	2	1	4	3	2			7	6	7	8	8			7	7	8	8	8			8	9	9			9	10	9
			148	20.6.12	Waist flower mother started class	6	5	6	7	6			7	8	8	9	8			8	9	9	7	8			8	9	9			10	9	9
			149	20.6.12	Dialysis of phosphorus is critical to thin life	7	7	6	8	8			9	7	8	8	9			8	9	9	7	8			9	8	9			9	8	9
			150	20.6.12	On a low-protein diet we act together	5	4	6	4	4			8	9	9	10	8			9	9	9	8	7			10	9	9			10	10	9
			151	20.6.12	Recovery of exercise after dialysis	3	5	6	4	7			7	8	8	9	8			8	8	7	9	8			9	8	9			9	9	10
			152	20.6.12	Daily care of semi-permanent catheters	3	4	4	2	3			7	7	8	6	8			10	8	8	7	8			9	8	8			9	10	10
			153	20.6.12	Dietary control in patients with chronic kidney disease	2	5	6	7	6			8	9	7	9	9			8	9	10	9	9			8	10	9			10	9	10
			154	20.6.12	Introduction to hyperphosphatemia	7	8	8	6	7			9	8	8	9	10			8	8	9	10	9			10	9	9			9	10	10
			155	20.6.12	Dangers of hyperphosphatemia	4	5	3	5	6			6	8	7	8	8			7	8	8	8	7			8	9	8			9	8	9
			156	20.6.12	How to eat chronic kidney disease	3	2	5	4	0			5	6	6	5	4			6	7	5	4	6			9	8	9			9	10	9
			157	20.6.12	Early treatment of renal failure	8	7	9	8	7			9	8	8	9	10			9	8	9	8	9			9	10	9			10	10	9
			158	20.6.12	Dialysis patients should pay attention to fluid intake	5	6	4	2	7			6	8	7	9	8			8	8	7	9	9			9	8	9			9	9	10
			159	20.6.12	Attention to the diet of hemodialysis patients during the summer	7	8	9	8	6			8	9	9	9	10			9	8	9	8	9			9	9	10			10	9	9
			160	20.6.12	Chronic kidney disease complications hyperphosphatemia	3	2	3	4	2			8	7	7	8	9			8	8	7	9	8			9	8	9			10	9	10
			161	20.6.12	Dangers of hyperkalemia	6	7	7	6	4			8	9	9	8	7			8	7	8	9	8			10	8	9			9	9	9
			162	20.6.12	Patients with kidney disease should pay attention to these three points in their diet	4	3	5	6	4			7	7	9	8	8			7	8	8	9	8			9	9	8			10	9	10
			163	20.6.12	What is nephrotic syndrome	5	2	4	4	3			6	6	8	7	8			7	7	8	7	8			9	8	9			9	10	10
			164	20.6.13	Benefits of a low-phosphorus-low-protein diet	6	5	7	6	5			8	8	7	9	8			8	9	8	8	9			8	9	8			9	9	10
			165	20.6.13	Why some dialysis patients phosphorus is not up to standard	2	4	5	3	2			4	5	5	3	6			6	5	5	3	4			8	9	8			10	9	9
			166	20.6.13	Five clues to kidney disease were found	6	7	7	8	5			8	9	9	8	7			9	8	9	8	8			9	9	10			10	10	10
			167	20.6.13	How to control water intake in hemodialysis patients	4	5	2	3	6			5	7	8	7	6			8	7	6	8	7			8	9	9			10	9	10
			168	20.6.13	How kidney friends exercise	5	6	4	7	8			8	8	7	9	8			9	8	9	8	9			10	9	10			9	10	9
			169	20.6.13	How dialysis patients eat and drink blood	5	3	4	5	6			7	8	7	8	8			8	9	9	8	9			9	10	9			8	10	10
			170	20.6.13	Which behaviors hurt the kidneys	8	5	7	8	7			8	8	7	9	7			8	7	8	8	8			9	10	10			7	9	9
			171	20.6.13	How dialysis patients eat	4	3	5	2	6			7	8	8	9	8			7	8	7	6	8			8	9	9			8	9	9
			172	20.6.13	Are your kidneys okay?	4	6	2	5	6			8	8	7	9	8			8	9	9	7	6			9	9	10			9	10	10
			173	20.6.13	Blood through the abdomen which is better	1	2	3	4	5			7	8	7	8	7			7	8	7	7	8			9	9	8			10	10	9
			174	20.6.13	Kidney disease nutrition that family strong	6	2	5	4	6			8	7	8	8	7			9	8	7	8	8			9	9	9			9	9	10
			175	20.6.13	Home care for patients with abdominal dialysis	2	4	2	3	2			7	7	6	8	8			8	8	7	8	7			9	10	9			10	10	9
			176	20.6.13	Protein diet in patients with renal synthesis	4	5	4	6	7			7	8	8	8	7			7	7	8	6	8			9	9	9			10	10	10
			177	20.6.13	Chronic kidney disease care focuses	2	3	0	2	4			4	6	5	7	4			7	5	4	3	4			8	9	8			9	8	9
			178	20.6.13	Do you know about chronic kidney disease?	2	7	4	6	4			7	8	6	7	8			7	8	7	8	8			9	10	10			10	10	9
			179	20.6.13	How to eat in patients with high uric acid	8	7	8	9	8			9	9	8	9	8			9	9	9	8	9			10	10	9			10	10	10
			180	20.6.13	How to eat whole grains correctly	4	6	2	6	5			8	7	8	7	8			9	8	7	8	8			9	8	9			10	8	9
			181	20.6.13	Harm of renal anemia	5	2	4	3	7			8	8	9	9	7			9	8	8	9	9			9	9	9			10	10	10
			182	20.6.13	How to understand functional proteinuria	6	5	4	7	2			7	8	8	9	7			8	8	7	7	8			9	8	9			10	9	10
			183	20.6.13	Chronic kidney disease exercise is recommended	2	4	6	4	3			7	8	8	7	9			9	8	8	9	8			8	8	9			9	8	8
			184	20.6.13	Chronic kidney disease Kidney friends how to eat soy products	4	3	5	6	2			7	8	9	9	8			8	9	8	8	9			9	9	9			10	10	10
			185	20.6.13	What is diabetic nephropathy	4	6	2	5	7			8	8	9	7	8			9	9	8	8	9			9	10	10			10	9	10
			186	20.6.13	Dialysis patients eat such as and control phosphorus intake	3	3	3	3	2			7	8	7	8	8			8	7	7	8	8			9	8	8			7	8	9
			187	20.6.13	Patients with hemodialysis are most likely to develop complications	2	3	5	5	4			6	7	8	8	7			8	8	9	8	9			8	9	8			8	7	8
			188	20.6.13	How to do a low-phosphorus diet	3	3	2	2	3			7	8	8	7	8			8	8	7	8	7			8	8	7			8	8	9
			189	20.6.13	Autologous fistula exercise	2	3	4	5	6			6	7	7	6	7			7	8	8	7	8			7	8	7			8	7	8
			190	20.6.13	Dietary management of dialysis patients	3	2	2	1	2			6	7	7	6	7			7	7	8	8	8			7	8	7			8	8	8
			191	20.6.13	How to keep your kidneys healthy	3	3	4	3	3			7	8	8	8	8			7	9	8	7	7			7	6	8			8	9	10
			192	20.6.13	Is red urine hematuria?	3	2	2	3	1			6	7	6	6	6			7	8	7	6	7			8	9	6			8	7	8
			193	20.6.13	Why should patients with hemodialysis strictly control blood phosphorus	4	3	3	4	4			7	6	7	6	7			6	6	6	6	7			7	6	6			7	7	7
			194	20.6.13	How to tell if you are malnourished	4	5	4	5	4			6	7	7	6	6			6	6	7	7	8			8	8	8			7	7	8
			195	20.6.13	Why should patients with kidney disease eat enough	3	3	4	4	3			7	6	7	7	7			7	7	7	8	8			6	7	7			8	8	8
			196	20.6.13	Many risk factors for chronic kidney disease	3	3	4	4	3			7	8	7	8	8			8	8	6	7	8			8	8	8			8	8	8
			197	20.6.13	Tips for the life of uremia patients	2	3	2	2	3			7	7	8	7	8			7	7	8	7	8			7	8	8			8	8	7
			198	20.6.13	A good way to replenish blood for anemia in uremia patients	3	3	3	3	2			7	8	7	8	8			8	7	7	8	8			9	8	8			7	8	9
			199	20.6.13	Can people with chronic kidney disease eat eggs?	4	3	5	5	4			6	7	8	8	7			8	8	9	8	9			8	9	8			8	7	8
			200	20.6.13	Tips for uremia patients	5	3	2	2	3			7	8	8	7	8			8	8	7	8	7			8	8	7			8	8	9
			201	20.6.13	What are the foods that are high in potassium	1	2	2	1	1			6	7	7	7	6			6	8	7	7	8			8	8	8			7	6	6
			202	20.6.13	Dietary guidance for chronic kidney disease	2	2	1	2	3			7	6	7	6	7			7	7	7	7	7			7	7	7			7	7	7
			203	20.6.13	How patients with high uric acid eat meat	3	3	2	2	1			7	7	7	7	7			7	7	6	8	8			8	8	7			7	8	8
			204	20.6.13	Introduction to chronic kidney disease	4	4	5	5	4			6	6	7	7	8			8	8	9	8	7			7	8	8			8	8	9
			205	20.6.13	Multi-energy filling nutrition, brilliant every day	3	5	4	5	4			7	8	7	8	8			8	9	8	8	8			9	8	9			9	10	9
			206	20.6.13	Precautions for patients with kidney disease	3	3	4	3	3			7	8	8	8	8			7	9	8	7	7			7	6	8			8	9	10
			207	20.6.13	How kidney disease patients eat	3	2	2	3	1			6	7	6	6	6			7	7	7	6	7			7	7	6			8	7	8
			208	20.6.13	Teach you how to make canned bayberry	4	3	3	4	4			7	6	7	6	7			6	6	6	6	7			7	6	6			7	7	7
			209	20.6.13	Conservative medical treatment of uremia	4	5	4	5	4			6	7	7	6	6			6	6	7	7	8			8	8	8			7	7	8
			210	20.6.13	Microproteuria versus massive proteinuria	3	3	4	4	3			7	6	7	7	7			7	7	7	8	8			6	7	7			8	8	8
			211	20.6.13	If you have uremia, how much does it cost and how long you can live	3	3	4	4	3			7	8	7	8	8			8	8	6	7	8			8	8	8			8	8	8
			212	20.6.13	A kidney puncture does not hurt the kidneys	2	3	2	2	3			7	8	9	6	8			7	7	8	7	8			7	8	8			8	8	7
			213	20.6.13	Blood through the abdomen which is better	3	3	3	3	2			5	8	7	8	8			8	7	7	8	8			9	8	8			7	8	9
			214	20.6.13	Kidney disease blood tonic eat red dates, nephrologist said so	2	3	5	5	4			6	7	6	8	7			8	8	9	8	9			8	9	8			8	7	8
			215	20.6.13	When to start dialysis when you have uremia	3	3	2	2	3			7	8	6	6	8			8	8	7	8	7			8	8	7			8	8	9
			216	20.6.13	Kidney disease knowledge debunks rumors	2	3	4	3	2			5	6	7	6	7			7	8	8	7	8			7	8	7			8	7	8
			217	20.6.13	Focus on the sugar kidneys	3	2	2	1	2			5	7	7	6	7			7	7	8	8	8			7	8	7			8	8	8
			218	20.6.13	Kidney those things	1	4	1	1	2			8	7	8	8	9			7	8	8	9	8			9	9	9			10	9	9
			219	20.6.13	How to control phosphorus	3	2	1	2	1			7	6	7	6	8			8	8	7	6	8			8	8	9			9	8	9
			220	20.6.13	Control of hyperphosphatemia	2	1	2	2	2			6	7	7	5	8			7	7	8	6	7			8	9	9			8	9	9
			221	20.6.13	Diet of dialysis patients	1	1	2	2	5			7	7	6	8	8			8	7	7	9	8			10	9	8			9	10	9
			222	20.6.13	Patients with uremia have inadequate nutritional intake	2	2	2	2	4			8	8	7	9	7			8	7	8	6	8			9	9	9			10	8	9
			223	20.6.13	Food goes to phosphorus tips	1	1	2	4	2			6	8	7	5	5			7	7	6	8	7			9	9	8			9	9	10
			224	20.6.13	The right-hand man for self-management of dialysis patients	4	5	2	1	6			7	8	9	8	7			7	8	8	9	7			8	9	9			9	10	9
			225	20.6.13	Five tricks teach you to judge the risk of malnutrition	1	2	2	1	2			8	8	6	7	8			8	7	9	8	8			9	9	8			10	9	9
			226	20.6.13	How to eat fruit in people with chronic kidney disease	3	4	2	1	5			7	8	7	8	7			7	8	8	7	7			8	9	8			8	9	9
			227	20.6.13	Dialysis pregnancy, did you do it	2	1	4	3	2			7	6	7	8	8			7	7	8	8	8			8	9	9			9	10	9
			228	20.6.13	Differences in the treatment of chronic kidney disease and acute disease	4	3	3	4	4			7	6	7	6	7			6	6	6	7	8			9	10	6			7	7	7
			229	20.6.13	Misunderstanding of nutritional treatment of chronic kidney disease	4	5	4	5	4			6	7	7	6	6			6	6	7	7	8			8	8	8			7	7	8
			230	20.6.13	Explain in one minute how dialysis patients can rationalize their low-phosphorus diet	3	3	4	4	3			7	6	7	7	7			7	7	7	8	8			6	7	7			8	8	8
			231	20.6.13	Vegetarian non-protein can be eaten freely	3	3	4	4	3			7	8	7	8	8			8	8	6	7	8			8	8	8			8	8	8
			232	20.6.13	Dietary guidance for chronic kidney disease	2	3	2	2	3			7	8	9	6	8			7	7	8	7	8			7	8	8			8	8	7
			233	20.6.13	Trivia of hyperkalemia	3	3	3	3	2			5	8	7	8	8			8	7	7	8	8			9	8	8			7	8	9
			234	20.6.14	Precautions for arteriovenous fistula	2	3	5	5	4			6	7	6	8	7			8	8	9	8	9			8	9	8			8	7	8
			235	20.6.17	Prevention of kidney disease	3	3	2	2	3			7	8	6	7	8			9	8	7	8	7			8	8	7			8	8	9
			236	20.6.17	Dietary principles for three to four stages of chronic kidney disease	2	3	4	3	2			5	6	7	6	7			7	8	8	7	8			7	8	7			8	7	8
			237	20.6.18	How to prevent recurrent urinary tract infections	3	2	2	1	2			5	7	7	6	7			7	7	8	8	8			7	8	7			8	8	8
			238	20.6.19	Dialysis patients need attention	1	2	3	4	2			8	7	8	8	9			7	8	8	9	8			9	9	9			10	9	9
			239	20.6.28	Symptoms of chronic kidney disease	3	2	1	2	1			7	6	7	6	8			8	8	7	6	8			8	8	9			9	8	9
			240	20.6.28	Lightning Protection Guide: Kidney Failure High Phosphorus Diet	2	1	2	2	2			6	7	7	5	8			7	7	8	6	7			8	9	9			8	9	9
			241	20.6.29	Only by living well can the kidneys be good	1	1	2	2	5			7	7	6	8	8			8	7	7	9	8			10	9	8			9	10	9
			242	20.6.29	Nephritis Kidney salts	2	2	2	2	4			8	8	7	9	7			8	7	8	6	7			8	9	10			10	8	9
			243	20.6.30	How chronic kidney disease is scientifically motivated	1	1	2	4	2			6	8	7	5	5			7	7	6	8	7			9	9	8			9	9	10
			244	20.6.30	Take you to understand the kidneys	4	5	2	1	6			7	8	9	8	7			7	8	8	9	7			8	9	9			9	10	9
			245	20.7.1	Which behaviors may quietly harm the kidneys	1	2	2	1	2			8	8	6	7	8			8	7	9	8	8			9	9	8			10	9	9
			246	20.7.1	What should be paid attention to in the dietary adjustment of patients with chronic kidney disease?	3	4	2	1	5			7	8	7	8	7			7	8	8	7	7			8	9	8			8	9	9
			247	20.7.1	How to eat a reasonable diet for patients with chronic kidney disease	2	1	4	3	2			7	6	7	8	8			7	7	8	8	8			8	9	9			9	10	9
			248	20.7.1	Self-nutrition management therapy in patients with CKD	6	5	6	7	6			7	8	8	9	8			8	9	9	7	8			8	9	9			10	9	9
			249	20.7.1	Nutritional management of patients with kidneys is important	7	7	6	8	8			9	7	8	8	9			8	9	9	7	8			9	8	9			9	8	9
			250	20.7.2	Things about energy	5	4	6	4	4			8	9	9	10	8			9	9	9	8	7			10	9	9			10	10	9
			251	20.7.2	How to eat a reasonable diet for patients with chronic kidney disease	3	5	6	4	7			5	6	6	6	5			0	1	2	2	1			5	6	5			5	6	6
			252	20.7.2	Let's control the water together	3	4	4	2	3			4	5	4	3	5			4	4	4	4	3			2	3	2			5	5	5
			253	20.7.2	Introduction to a premium protein diet	2	5	6	7	6			1	0	2	0	1			5	4	6	6	5			1	1	0			0	1	1
			254	20.7.2	Protein selection and intake	7	8	8	6	7			6	7	5	6	6			1	1	1	1	2			3	3	2			4	3	2
			255	20.7.2	Intervention in peritonitis	4	5	3	5	6			4	3	4	3	4			2	3	4	4	3			7	6	5			3	3	3
			256	20.7.2	Low-protein diet for chronic kidney failure	3	2	5	4	0			7	6	6	5	5			4	6	5	5	6			7	5	5			6	6	5
			257	20.7.2	Protein energy consumption problems in hemodialysis patients	8	7	9	8	7			6	5	7	6	7			4	5	6	6	5			5	5	6			4	5	6
			258	20.7.2	Kidney disease diet are you eating right?	5	6	4	2	7			4	5	4	6	4			6	5	4	5	6			4	4	4			6	6	6
			259	20.7.2	What to do if you lose protein	7	8	9	8	6			4	6	5	5	5			5	5	5	5	6			5	4	3			5	5	4
			260	20.7.2	Nutritional management of kidney disease	3	2	3	4	2			5	5	5	4	5			5	6	5	5	4			5	6	4			4	4	5
			261	20.7.3	How Ferica should eat	6	7	7	6	4			4	5	5	6	3			3	4	4	3	2			5	6	6			5	6	4
			262	20.7.3	One minute to take you to know Ferica	4	3	5	6	4			0	0	1	2	0			6	6	6	5	6			6	6	6			7	6	5
			263	20.7.3	How to improve malnutrition in dialysis patients	5	2	4	4	3			2	2	2	3	4			7	6	4	5	4			4	5	6			5	5	5
			264	20.7.4	How dialysis patients can avoid malnutrition	6	5	7	6	5			8	8	7	9	8			8	9	8	8	9			8	9	8			9	9	10
			265	20.7.4	What to do if the weight of patients with kidney disease is rapidly reduced	2	4	5	3	2			4	5	5	3	6			6	5	5	3	4			8	9	8			10	9	9
			266	20.7.4	Hemodialysis is what it is	6	7	7	8	5			8	9	9	8	7			9	8	9	8	8			9	9	10			10	10	10
			267	20.7.5	Ferica's Fancy Eating	4	5	2	3	6			5	7	8	7	6			8	7	6	8	7			8	9	9			10	9	10
			268	20.7.5	How chronic kidney failure controls the growth of results	5	6	4	7	8			8	8	7	9	8			9	8	9	8	9			10	9	10			9	10	9
			269	20.7.6	Classification and symptomatic diagnosis and treatment of low back pain	5	3	4	5	6			7	8	7	8	8			8	9	9	8	9			9	10	9			10	10	10
			270	20.7.6	The little fruit almost killed the kidney friend	8	5	7	8	7			8	8	7	9	7			8	7	8	8	8			9	10	10			10	9	9
			271	20.7.6	Dietary recommendations for patients with chronic kidney disease	4	3	5	2	6			7	8	8	9	8			7	8	7	6	8			8	9	9			10	9	9
			272	20.7.6	Treatment of hyperphosphatemia	4	6	2	5	6			8	8	7	9	8			8	9	9	7	6			9	9	10			10	10	10
			273	20.7.6	Patients with uremia dialysis need to be aware of those things	1	2	3	4	5			7	8	7	8	7			7	8	7	7	8			9	9	8			10	10	9
			274	20.7.6	How to eat a low-phosphorus diet in patients with kidney disease	6	2	5	4	6			8	7	8	8	7			9	8	7	8	8			9	9	9			10	9	10
			275	20.7.6	Take you to master a low-protein diet	2	4	2	3	2			7	7	6	8	8			8	8	7	8	7			9	10	9			10	10	9
			276	20.7.7	The little sister who heals the waist brings a high-energy artifact	4	5	4	6	7			7	8	8	8	7			7	7	8	6	8			9	9	9			10	10	10
			277	20.7.7	Blood phosphorus control in dialysis patients	2	3	0	2	4			4	6	5	7	4			7	5	4	3	4			8	9	8			9	8	9
			278	20.7.7	Why do people with kidney disease have a low-protein diet?	2	7	4	6	4			7	8	6	7	8			7	8	7	8	8			9	10	10			10	10	9
			279	20.7.7	Occurrence of hyperphosphatemia in hemodialysis patients	8	7	8	9	8			9	9	8	9	8			9	9	9	8	9			10	10	9			10	10	10
			280	20.7.7	There is no burden of energy	4	6	2	6	5			8	7	8	7	8			9	8	7	8	8			9	8	9			10	8	9
			281	20.7.7	There are three major misunderstandings about the diet of patients with chronic kidney failure	5	2	4	3	7			8	8	9	9	7			9	8	8	9	9			9	9	9			10	10	10
			282	20.7.7	How to exercise rationally in chronic kidney disease	6	5	4	7	2			7	8	8	9	7			8	8	7	7	8			9	8	9			10	9	10
			283	20.7.8	How to control phosphorus	2	4	6	4	3			7	8	8	7	9			9	8	8	9	8			8	8	9			9	8	8
			284	20.7.8	How the general population cares about their kidney health	4	3	5	6	2			7	8	9	9	8			8	9	8	8	9			9	9	9			10	10	10
			285	20.7.8	Kidney care, reasonable diet	4	6	2	5	7			8	8	9	7	8			9	9	8	8	9			9	10	10			10	9	10
			286	20.7.27	Teaching of the use of iodophor caps	3	3	4	4	3			6	7	7	7	6			6	8	8	9	9			9	9	8			9	9	9
			287	20.7.27	Teach you how to do peritoneal dialysis	2	4	6	4	3			7	8	8	7	9			9	8	8	9	8			8	8	9			9	8	8
			288	20.7.28	Malnutrition small science	4	3	5	6	2			7	8	9	9	8			8	9	8	8	9			9	9	9			10	10	10
			289	20.7.28	How to avoid hyperphosphatemia	4	6	2	5	7			8	8	9	7	8			9	9	8	8	9			9	10	10			10	9	10
			290	20.7.28	Dietary advice for kidney disease	3	3	4	4	3			6	7	7	7	6			6	8	8	9	9			9	9	8			9	9	9
			291	20.7.28	Dietary guidelines and precautions for patients with kidney disease	2	4	6	4	3			7	8	8	7	9			9	8	8	9	8			8	8	9			9	8	8
			292	20.7.29	Dietary guidelines and precautions for patients with chronic kidney disease	4	3	5	6	2			7	8	9	9	8			8	9	8	8	9			9	9	9			10	10	10
			293	20.7.29	Malnutrition in hemodialysis patients	4	6	2	5	7			8	8	9	7	8			9	9	8	8	9			9	10	10			10	9	10
			294	20.8.1	Want to improve the quality of dialysis and improve your life? Listen to the experts for you	3	3	4	4	3			6	7	7	7	6			6	8	8	9	9			9	9	8			9	9	9
			295	20.8.21	Malnutrition in dialysis patients	3	4	5	4	3			7	6	7	8	7			8	7	8	9	6			8	7	8			8	9	9
			296	20.8.21	Prevention and treatment of chronic kidney disease	3	3	2	4	3			6	7	6	7	8			8	7	8	7	7			7	8	8			8	8	9
Nephrology Chen	1	101	1	20.4.17	Kidney disease how to do a good job in life care	2	3	3	2	2			6	7	7	6	8			7	8	8	7	7			6	6	7			7	8	7
			2	20.4.18	Does having foam in the urine must be kidney disease?	5	6	5	5	6			6	7	6	6	7			7	6	6	6	6			7	7	8			8	8	8
			3	20.4.20	Urine protein will not recur after it turns negative	6	5	6	6	4			5	6	7	7	7			7	6	7	7	7			7	7	6			7	7	7
			4	20.4.21	Urine protein appears 3+ is light or heavy	6	6	7	6	5			6	7	7	6	6			6	8	8	7	6			8	8	7			6	7	8
			5	20.4.22	Can the urine protein in patients with glomerulonephritis turn negative?	3	5	6	4	5			6	6	5	7	7			6	7	7	7	6			6	6	6			6	6	8
			6	20.4.23	How renal edema is produced	2	3	3	4	3			6	8	8	8	8			8	7	7	8	8			8	8	8			7	7	8
			7	20.4.29	What to do with urine protein 1+	1	2	2	1	1			5	6	6	6	7			7	6	7	6	7			7	6	7			7	6	8
			8	20.4.30	Does a swollen leg must be kidney disease?	4	5	4	5	6			7	7	6	6	7			7	6	7	6	7			6	7	7			8	7	8
			9	20.5.1	What are the causes of elevated creatinine	3	2	2	2	2			7	6	6	6	8			8	6	7	7	7			8	7	8			8	8	9
			10	20.5.3	Is there no problem with normal kidneys with creatinine?	2	2	2	3	3			7	8	8	8	8			7	7	8	8	8			8	9	8			8	7	7
			11	20.5.4	Kidney disease caused by high uric acid	2	1	1	2	3			8	7	8	8	7			7	8	8	7	7			7	8	8			8	7	8
			12	20.5.5	How to detect kidney disease early	4	3	4	4	3			7	8	7	7	8			8	7	7	8	8			8	7	8			8	8	9
			13	20.5.6	Nephrotic syndrome urine protein 3 + lower extremity edema is severe	2	3	3	3	2			8	7	7	7	7			8	8	8	8	8			8	7	7			7	7	7
			14	20.5.7	What causes nephrotic syndrome	3	4	3	4	4			8	8	9	8	7			7	8	8	8	9			8	8	8			8	8	8
			15	20.5.8	Long-term urine occult blood is not a kidney disease	3	4	3	4	3			7	8	7	8	7			8	7	8	8	7			7	6	6			6	6	6
			16	20.5.9	How to start chronic kidney disease	1	2	1	4	4			6	6	6	7	7			6	7	6	7	6			7	6	7			7	7	7
			17	20.5.10	Why the incidence of kidney disease is getting higher and higher	4	4	5	6	5			8	7	7	8	8			7	8	9	8	9			9	8	9			8	9	9
			18	20.5.11	My kidney disease is mild or severe	2	1	3	2	2			7	7	8	8	9			9	8	8	7	8			9	8	8			7	8	8
			19	20.5.13	Do people with chronic nephritis need to take medication all the time?	1	2	1	3	3			8	8	8	9	9			9	8	8	9	9			9	9	9			9	9	8
			20	20.5.14	Does chronic nephritis necessarily lead to uremia?	4	5	4	5	4			7	8	8	8	7			9	8	8	8	8			7	7	7			8	8	8
			21	20.5.15	Kidney disease which medicines can be used and which drugs can not be used	5	6	5	6	6			8	8	7	7	8			8	8	7	7	8			7	8	7			8	7	8
			22	20.5.20	Can the glomerular filtration rate be reduced and can it be restored?	6	5	5	5	4			7	8	8	8	8			8	8	8	7	7			7	7	8			8	8	8
			23	20.5.21	Is purpura nephritis a chronic kidney disease?	2	3	3	2	3			6	7	7	7	7			6	6	7	7	7			7	7	7			6	7	7
			24	20.5.22	What are the precautions for purpura nephritis	2	1	1	2	2			6	7	7	7	6			6	6	5	6	6			7	7	7			6	7	7
			25	20.5.23	What is the effect of long-term urine protein?	3	3	4	4	3			8	8	8	7	7			7	8	8	8	7			7	7	8			8	8	8
			26	20.6.23	5 early symptoms of kidney disease are obvious	2	2	2	1	1			6	6	6	7	7			6	7	6	7	6			7	6	7			7	7	6
			27	20.6.24	Is nephritis serious?	3	2	2	3	3			7	7	7	8	7			8	7	8	8	7			8	8	8			8	9	8
			28	20.6.25	Three common senses of urine protein	1	2	2	2	2			8	8	8	8	9			8	9	8	8	7			8	9	6			8	8	8
			29	20.6.27	Elevated creatinine is something to pay attention to in life	2	2	2	2	2			7	7	7	7	7			7	6	7	7	7			6	6	7			7	6	7
			30	20.6.28	Kidney disease eats what is good	5	6	5	6	7			8	8	7	8	8			7	8	7	8	7			8	7	8			8	8	8
			31	20.7.3	Whether kidney function is good or not depends on these indicators	3	4	5	5	6			7	7	7	6	7			7	7	7	7	7			8	8	8			8	8	8
			32	20.7.4	A urine test finds protein and occult blood, so do both of these things first	2	2	1	1	2			8	7	7	8	8			8	8	9	8	8			8	8	7			9	9	8
			33	20.7.6	Is there really no way to control elevated creatinine?	2	3	1	3	2			6	7	6	7	7			6	7	6	7	6			7	6	7			6	7	6
			34	20.7.7	Who is prone to high uric acid	1	2	1	2	2			7	7	8	7	8			7	8	7	8	7			8	7	8			8	8	7
			35	20.7.8	Stay away from high uric acid and focus on three more and one less	4	4	3	3	4			5	6	6	6	5			0	1	2	2	1			5	6	5			5	6	6
			36	20.7.9	Chronic nephritis cannot be treated indiscriminately	1	1	2	1	2			4	5	4	3	5			4	4	4	4	3			2	3	2			5	5	5
			37	20.7.11	Kidney disease can not do things	4	4	5	5	5			1	0	2	0	1			5	4	6	6	5			1	1	0			0	1	1
			38	20.7.14	Examination reveals that proteinuria does all three things	1	1	2	1	2			6	7	5	6	6			1	1	1	1	2			3	3	2			4	3	2
			39	20.7.21	Is it normal for creatinine in patients with kidney disease to reach a critical value?	3	2	3	3	2			4	3	4	3	4			2	3	4	4	3			7	6	5			3	3	3
			40	20.7.22	What is the cause of elevated creatinine	1	1	2	1	2			7	6	6	5	5			4	6	5	5	6			7	5	5			6	6	5
			41	20.7.23	Your urine protein doesn't come down is why	2	2	2	2	3			6	5	7	6	7			4	5	6	6	5			5	5	6			4	5	6
			42	20.7.24	How to find out if there is a problem with your kidneys	1	3	3	5	3			4	5	4	6	4			6	5	4	5	6			4	4	4			6	6	6
			43	20.7.25	Summer is coming, what fruits can kidney disease patients eat	5	5	4	6	5			4	6	5	5	5			5	5	5	5	6			5	4	3			5	5	4
			44	20.7.26	How long can patients with renal syndrome stop the drug	1	1	2	2	1			5	5	5	4	5			5	6	5	5	4			5	6	4			4	4	5
			45	20.7.27	Urinalysis should pay attention to these indicators	4	4	4	3	4			4	5	5	6	3			3	4	4	3	2			5	6	6			5	6	4
			46	20.7.28	These indicators should be paid attention to in the urine routine	4	4	4	3	3			0	0	1	2	0			6	6	6	5	6			6	6	6			7	6	5
			47	20.7.29	Renal function tests pay attention to these indicators	4	5	5	6	6			2	2	2	3	4			7	6	4	5	4			4	5	6			5	5	5
			48	20.7.30	Elevated creatinine is bound to be on kidney failure	1	2	2	3	2			7	8	8	8	8			7	8	8	7	8			8	7	8			7	8	8
			49	20.7.31	Elevated creatinine is bound to cause kidney failure	2	2	3	3	2			8	8	7	7	8			8	8	7	7	8			8	8	7			7	7	7
			50	20.8.1	Do you need salt restriction for kidney disease?	3	4	4	5	3			7	7	7	8	8			8	7	7	7	7			7	7	7			7	8	8
			51	20.8.2	Nephropathy requires salt restriction to what extent	2	3	3	3	2			6	7	7	7	7			8	8	8	8	8			7	7	8			7	8	8
			52	20.8.3	High creatinine is not a problem with kidney function	3	3	2	2	3			6	7	6	6	7			7	7	8	7	8			8	7	7			8	8	8
			53	20.8.5	Creatinine over 707 must be dialyzed	2	2	1	3	2			7	7	6	7	7			8	8	7	7	8			8	8	8			8	8	8
			54	20.8.6	Urine protein has been going to progress to kidney failure	2	2	3	3	3			6	7	7	6	7			7	7	8	8	8			7	8	7			8	8	8
			55	20.8.7	Does high blood pressure cause kidney disease?	6	5	5	4	3			2	6	7	7	7			7	8	8	8	8			8	7	7			7	7	7
			56	20.8.9	Can kidney disease not be done without renal puncture?	5	4	5	5	4			8	7	7	8	8			7	7	6	7	7			8	8	8			7	7	8
			57	20.8.10	How long it takes for chronic kidney disease to progress to uremia	5	6	6	3	6			7	8	8	7	8			7	6	5	5	4			5	6	6			6	7	7
			58	20.8.13	How to detect problems early	3	3	4	4	5			6	7	7	6	7			8	8	8	8	7			7	8	7			8	7	7
			59	20.8.14	What to pay attention to in kidney disease	2	3	4	5	6			7	7	8	8	8			8	8	7	7	7			8	8	8			8	8	8
			60	20.8.15	Diabetic nephropathy is divided into several stages	2	2	3	3	3			7	7	7	8	8			8	8	7	8	8			7	8	8			7	8	8
			61	20.8.17	Protein, occult blood has always developed to kidney failure	3	3	4	3	4			7	7	7	7	7			7	8	7	8	8			7	8	8			7	7	7
			62	20.8.19	Why protein 3 + occult blood 2 + has not been able to come down	1	2	2	3	2			7	8	8	8	8			7	8	8	7	8			8	7	8			7	8	8
			63	20.8.20	Kidney disease must be treated with hormones?	2	2	3	3	2			8	8	7	7	8			8	8	7	7	8			8	8	7			7	7	7
			64	20.8.21	What to pay attention to when high uric acid is high	3	4	4	5	3			7	7	7	8	8			8	7	7	7	7			7	7	7			7	8	8
			65	20.8.22	Why kidney disease is easy to recur as soon as you catch a cold	4	3	3	3	2			6	7	7	7	7			8	8	8	8	8			7	7	8			7	8	8
			66	20.8.23	What are the side effects of applying hormones	5	3	2	2	3			6	7	6	6	7			7	7	8	7	8			8	7	7			8	8	8
			67	20.8.24	There are some side effects of the use of hormones	2	2	1	3	2			7	7	6	7	7			8	8	7	7	8			8	8	8			8	8	8
			68	20.8.25	Which populations are at high risk for kidney disease	2	2	3	3	3			6	7	7	6	7			7	7	8	8	8			7	8	7			8	8	8
			69	20.8.26	What to pay attention to in the lupus nephritis diet	6	5	5	4	3			2	6	7	7	7			7	8	8	8	8			8	7	7			7	7	7
			70	20.8.27	Is the kidney cyst serious?	5	4	5	5	4			8	7	7	8	8			7	7	6	7	7			8	8	8			7	7	8
			71	20.8.28	What is the prognosis of iga nephropathy	5	6	6	3	6			7	8	8	7	8			7	6	5	5	4			5	6	6			6	7	7
			72	20.8.29	IGA nephropathy should pay attention to what	3	3	4	4	5			6	7	7	6	7			8	8	8	8	7			7	8	7			8	7	7
			73	20.8.30	What to pay attention to in the iga kidney disease diet	2	2	3	3	3			7	7	8	8	8			8	8	7	7	7			8	8	8			8	8	8
			74	20.8.31	What to do if the urine protein in nephrotic syndrome has been bad	2	2	3	3	3			7	7	7	8	8			8	8	7	8	8			7	8	8			7	8	8
			75	20.9.1	Can you drink milk with urine protein 2+ in nephrotic syndrome?	3	3	4	3	4			7	7	7	7	7			7	8	7	8	8			7	8	8			7	7	7
			76	20.9.2	How nephrotic syndrome supplements protein	1	2	2	3	2			7	8	8	8	8			7	8	8	7	8			8	7	8			7	8	8
			77	20.9.3	Is nephrotic syndrome easy to treat?	2	2	3	3	2			8	8	7	7	8			8	8	7	7	8			8	8	7			7	7	7
			78	20.9.4	Diagnostic criteria for nephrotic syndrome	3	4	4	5	3			7	7	7	8	8			8	7	7	7	7			7	7	7			7	8	8
			79	20.9.5	What to do about kidney disease syndrome edema	2	3	3	3	2			6	7	7	7	7			8	8	8	8	8			7	7	8			7	8	8
			80	20.9.6	Kidney disease in addition to a low-salt diet to pay attention to what to pay attention to	3	3	2	2	3			6	7	6	6	7			7	7	8	7	8			8	7	7			8	8	8
			81	20.9.7	Do children with nephrotic syndrome require a renal puncture?	2	2	1	3	2			7	7	6	7	7			8	8	7	7	8			8	8	8			8	8	8
			82	20.9.8	What to pay attention to in children with nephrotic syndrome	2	2	3	3	3			6	7	7	6	7			7	7	8	8	8			7	8	7			8	8	8
			83	20.9.9	Factors influencing elevated creatinine	6	5	5	4	3			2	6	7	7	7			7	8	8	8	8			8	7	7			7	7	7
			84	20.9.10	The appearance of hematuria must be on kidney disease	5	4	5	5	4			8	7	7	8	8			7	7	6	7	7			8	8	8			7	7	8
			85	20.9.11	The appearance of hematuria must be under kidney disease	5	6	6	3	6			7	8	8	7	8			7	6	5	5	4			5	6	6			6	7	7
			86	20.9.12	What are the manifestations of kidney failure?	3	3	4	4	5			6	7	7	6	7			8	8	8	8	7			7	8	7			8	7	7
			87	20.9.13	To what extent kidney disease progresses require dialysis	2	2	3	3	3			7	7	8	8	8			8	8	7	7	7			8	8	8			8	8	8
			88	20.9.14	The difference between nephrotic syndrome and nephritic syndrome	2	2	3	3	3			7	7	7	8	8			8	8	7	8	8			7	8	8			7	8	8
			89	20.9.15	Blood creatinine normal kidneys are no problem	3	3	4	3	4			7	7	7	7	7			7	8	7	8	8			7	8	8			7	7	7
			90	20.9.20	The severity of kidney disease can not only look at protein occult blood	1	2	2	3	2			7	8	8	8	8			7	8	8	7	8			8	7	8			7	8	8
			91	20.9.21	What are the symptoms of diabetic nephropathy in the early stages	2	2	3	3	2			8	8	7	7	8			8	8	7	7	8			8	8	7			7	7	7
			92	20.9.22	Found urine protein one + whether to treat or not	2	1	2	2	2			7	6	6	7	7			6	8	8	7	8			7	7	6			6	7	7
			93	20.9.24	What is the effect of the prolonged presence of urine protein	3	2	2	2	1			6	7	6	7	7			7	7	6	6	6			7	7	8			8	8	8
			94	20.9.25	Can the glomerular filtration rate be reduced and can it be restored?	3	2	2	3	3			8	8	7	8	8			8	7	7	7	8			8	8	8			8	7	8
			95	20.9.29	Is there really no way to control elevated creatinine?	2	2	3	1	1			7	8	8	7	7			8	8	8	8	7			6	7	8			8	8	8
			96	20.9.30	During the Golden Autumn Festival, can kidney friends eat mooncakes?	3	2	4	3	2			8	8	8	7	8			8	7	7	8	8			8	8	7			7	7	7
Talk about diabetic nephropathy	1	37	1	20.4.1	Can diabetic nephropathy urine protein 3+ cure?	3	4	4	3	2			7	7	8	7	7			8	8	8	7	7			8	8	8			7	7	8
			2	20.4.2	What to do with high diabetic creatinine	2	3	2	3	2			7	8	8	7	7			8	7	7	8	8			8	7	7			7	8	8
			3	20.4.7	Chinese medicine believes that diabetic nephropathy eats what is good	3	3	2	2	1			8	8	7	8	8			7	8	8	8	7			7	7	7			8	8	8
			4	20.4.8	What to do about the fourth stage of diabetic nephropathy	3	4	3	3	2			7	7	7	7	6			6	7	7	6	7			7	6	7			7	6	7
			5	20.4.9	What to do about the third stage of diabetic nephropathy	3	3	4	2	1			7	8	8	7	7			7	8	8	8	7			7	7	7			7	7	7
			6	20.4.14	Urine protein indicators look at kidney function	2	2	2	1	1			8	8	7	7	8			8	8	7	7	6			7	8	8			8	8	8
			7	20.4.15	What are the manifestations of urine protein	3	2	3	3	2			8	7	7	8	8			7	7	8	7	8			7	8	8			8	7	7
			8	20.4.21	What to pay attention to in diabetic nephropathy	2	1	1	2	2			8	9	8	7	7			8	8	8	7	7			7	7	7			7	8	8
			9	20.4.24	How diabetic nephropathy is detected early	2	3	1	2	3			7	8	8	7	8			8	7	7	8	8			8	8	8			8	8	8
			10	20.4.25	What causes diabetic nephropathy	2	3	3	2	3			8	8	8	7	7			8	8	7	7	6			7	7	8			8	8	8
			11	20.5.5	There are four manifestations that suggest possible diabetic nephropathy	3	3	2	2	3			7	8	8	7	7			7	8	7	8	8			8	8	8			8	8	7
			12	20.5.6	Urine protein 1+ is not diabetic nephropathy stage IV	2	2	2	1	2			8	8	7	8	8			8	9	8	7	7			8	8	9			9	8	8
			13	20.5.7	Attention to the appearance of edema is diabetic membrane nephropathy	2	3	3	3	2			8	7	7	7	6			6	7	7	8	8			7	7	6			6	7	8
			14	20.5.8	Diabetic nephropathy eats chicken and fish	3	2	2	3	2			7	8	8	8	7			7	8	8	8	8			7	7	8			8	8	7
			15	20.5.9	Diabetic nephropathy is often the cause of these three reasons	4	4	3	3	2			7	8	7	7	8			8	6	7	7	8			7	8	8			8	8	7
			16	20.5.10	Nocturia, is it diabetic nephropathy?	3	2	3	2	1			7	8	8	8	7			7	7	7	7	7			6	6	7			7	8	8
			17	20.5.11	Wary! Colds can affect the kidneys	3	4	4	5	3			7	7	7	8	8			8	7	7	7	7			7	7	7			7	8	8
			18	20.5.12	What to do if diabetic nephropathy has high urine protein	2	3	3	3	2			6	7	7	7	7			8	8	8	8	8			7	7	8			7	8	8
			19	20.5.13	Can diabetic nephropathy eat eggs?	3	3	2	2	3			6	7	6	6	7			7	7	8	7	8			8	7	7			8	8	8
			20	20.5.14	Diabetic nephropathy requires limiting drinking water	2	2	1	3	2			7	7	6	7	7			8	8	7	7	8			8	8	8			8	8	8
			21	20.5.15	Diabetic nephropathy must be uremia?	2	2	3	3	3			6	7	7	6	7			7	7	8	8	8			7	8	7			8	8	8
			22	20.5.16	Is diabetes microalbumin 68 severe	6	5	5	4	3			2	6	7	7	7			7	8	8	8	8			8	7	7			7	7	7
			23	20.5.18	Diabetic nephropathy creatinine is more or less high to dialysis	5	4	5	5	4			8	7	7	8	8			7	7	6	7	7			8	8	8			7	7	8
			24	20.5.19	What fruits can be eaten with diabetic nephropathy	5	6	6	3	6			7	8	8	7	8			7	6	5	5	4			5	6	6			6	7	7
			25	20.5.20	Uric acid is high, sugar friends diet should pay attention	3	3	4	4	5			6	7	7	6	7			8	8	8	8	7			7	8	7			8	7	7
			26	20.5.21	The best way to recover glomerulonephritis	2	2	3	3	3			7	7	8	8	8			8	8	7	7	7			8	8	8			8	8	8
			27	20.5.22	Diabetic nephropathy can eat more than three kinds of dishes	2	2	3	3	3			7	7	7	8	8			8	8	7	8	8			7	8	8			7	8	8
			28	20.5.23	Do a good job of 3 points to prevent diabetic nephropathy	3	3	4	3	4			7	7	7	7	7			7	8	7	8	8			7	8	8			7	7	7
			29	20.5.24	There is foam in diabetes	1	2	2	3	2			7	8	8	8	8			7	8	8	7	8			8	7	8			7	8	8
			30	20.5.25	Dietary contraindications to diabetic nephropathy	2	2	3	3	2			8	8	7	7	8			8	8	7	7	8			8	8	7			7	7	7
			31	20.5.27	What tests are done for diabetic nephropathy to see if the condition is severe	3	3	3	3	4			7	8	8	8	7			8	8	8	8	8			7	7	7			7	8	8
			32	20.5.28	Self-management of diabetic nephropathy is important	3	4	3	4	4			7	7	8	7	8			8	8	7	8	8			8	8	8			8	7	8
			33	20.5.29	Diabetic edema is not a kidney problem	3	3	3	3	3			7	8	8	8	7			7	7	8	8	8			9	8	8			9	9	9
			34	20.5.30	Four changes to make in the early stages of diabetic nephropathy	2	2	3	2	3			7	8	8	7	8			7	8	7	8	7			8	7	8			7	8	8
			35	20.5.31	Sugar friends eat hot pot to eat less	4	5	4	5	5			8	8	9	8	8			9	8	9	8	8			9	9	8			8	8	8
			36	20.6.1	Dietary regularity for diabetic nephropathy is important	5	5	6	4	4			7	7	7	7	7			7	6	7	6	6			8	8	8			7	8	7
Kidney trivia	1	46	1	20.4.1	What harm does proteinuria have to the kidneys	3	4	4	5	3			7	7	7	8	8			8	7	7	7	7			7	7	7			7	8	8
			2	20.4.3	What are the nephrotoxic foods	2	3	3	3	2			6	7	7	7	7			8	8	8	8	8			7	7	8			7	8	8
			3	20.4.7	Whether polystyrothysis is worsening	3	3	2	2	3			6	7	6	6	7			7	7	8	7	8			8	7	7			8	8	8
			4	20.5.5	Kidney friends should never take these medicines	2	2	1	3	2			7	7	6	7	7			8	8	7	7	8			8	8	8			8	8	8
			5	20.5.6	Creatinine is suddenly higher to more than 600 just because of this	2	2	3	3	3			6	7	7	6	7			7	7	8	8	8			7	8	7			8	8	8
			6	20.5.7	Those people are prone to kidney disease	6	5	5	4	3			2	6	7	7	7			7	8	8	8	8			8	7	7			7	7	7
			7	20.5.8	The flower season girl actually caused kidney failure because of this wrong behavior	5	4	5	5	4			8	7	7	8	8			7	7	6	7	7			8	8	8			7	7	8
			8	20.5.9	Daily precautions for patients with kidney disease	5	6	6	3	6			7	8	8	7	8			7	6	5	5	4			5	6	6			6	7	7
			9	20.5.11	Renal edema is like this	3	3	4	4	5			6	7	7	6	7			8	8	8	8	7			7	8	7			8	7	7
			10	20.5.12	Dangers of high renal creatinine	2	2	3	3	3			7	7	8	8	8			8	8	7	7	7			8	8	8			8	8	8
			11	20.5.13	How much risk is there of worsening uremia in kidney disease	2	2	3	3	3			7	7	7	8	8			8	8	7	8	8			7	8	8			7	8	8
			12	20.5.14	Note that these 4 elements reduce the risk of uremia	3	3	4	3	4			7	7	7	7	7			7	8	7	8	8			7	8	8			7	7	7
			13	20.5.15	What tests to do if kidney disease is suspected	1	2	2	3	2			7	8	8	8	8			7	8	8	7	8			8	7	8			7	8	8
			14	20.5.16	Can you still get pregnant if you have kidney disease?	2	2	3	3	2			8	8	7	7	8			8	8	7	7	8			8	8	7			7	7	7
			15	20.5.17	A home-cooked dish made the little girl's kidneys fail	3	3	3	3	4			7	8	8	8	7			8	8	8	8	8			7	7	7			7	8	8
			16	20.5.18	This habit hurts the kidneys the most	3	4	3	4	4			7	7	8	7	8			8	8	7	8	8			8	8	8			8	7	8
			17	20.5.19	These three foods are most susceptible to relapse of kidney disease	3	3	3	3	3			7	8	8	8	7			7	7	8	8	8			9	8	8			9	9	9
			18	20.5.20	Top 8 high purine foods	2	2	3	2	3			7	8	8	7	8			7	8	7	8	7			8	7	8			7	8	8
			19	20.5.21	Three major causes of uremia	1	2	1	2	2			8	7	7	8	8			8	7	8	7	7			7	8	8			8	8	8
			20	20.5.22	520 was happy to get the permit, but this happened	2	1	2	2	1			7	8	8	8	7			8	8	8	8	7			8	8	7			8	8	8
			21	20.5.23	Beware of the 6 major hazards of kidney disease	1	2	3	4	3			7	8	8	7	8			8	7	7	8	8			8	8	8			8	7	8
			22	20.5.24	The best medicine in the world must be taken more	2	3	3	2	1			6	6	7	7	6			7	7	7	6	7			6	7	6			7	7	7
			23	20.5.25	Is it normal to always want to go to the toilet as soon as you drink water?	2	2	2	2	2			7	7	7	8	8			7	7	8	8	8			7	8	7			8	7	8
			24	20.5.26	Two more and three less help you lower uric acid	2	1	1	1	2			6	7	6	7	7			6	7	6	7	7			7	6	7			6	6	7
			25	20.5.27	Can kidney disease be cured?	2	3	3	3	4			6	7	7	6	7			6	7	6	7	6			7	6	7			7	7	7
			26	20.5.28	Three drinking habits can easily hurt the kidneys	3	3	3	2	2			7	7	7	8	8			8	8	8	8	8			8	8	8			8	8	8
			27	20.5.29	The presence of both conditions in the urine indicates that the kidney disease is worsening	2	2	3	4	3			8	8	8	8	8			8	8	7	7	7			7	7	7			7	6	7
			28	20.5.30	How to eat a diabetic diet	1	2	2	4	4			8	7	8	7	7			7	8	6	6	7			7	7	8			8	8	8
			29	20.5.31	Drink more water, the kidneys will not be able to stand it	2	3	2	3	1			8	8	7	8	8			7	8	8	9	9			8	8	7			7	8	9
			30	20.6.1	Only because of a dish caused Mr. Zhang to go to kidney failure	3	2	3	2	3			8	7	8	7	8			7	8	8	7	7			8	8	8			8	8	8
			31	20.6.2	How harmful is urine protein to the kidneys	2	3	2	2	2			7	8	7	8	7			7	8	8	8	7			7	7	7			8	8	7
			32	20.6.3	5 seconds teach you to learn to look at urine protein	3	2	1	2	3			8	8	7	8	8			8	8	8	8	7			7	7	8			8	8	8
			33	20.6.4	How do you know if you have kidney disease	2	3	2	2	3			7	7	8	7	8			8	7	8	8	7			8	8	8			8	7	8
			34	20.6.5	Men have three major kidney-destroying vices	2	2	2	1	1			7	7	8	8	8			9	9	8	8	8			9	9	8			8	7	8
			35	20.6.6	Does chronic kidney disease necessarily progress to uremia?	2	3	1	2	3			6	7	7	8	8			7	8	7	8	8			8	7	7			7	7	7
			36	20.6.7	Three major dietary considerations for kidney disease	2	2	3	2	2			6	7	7	7	8			8	8	7	8	7			8	8	8			7	8	8
			37	20.6.10	Summer is coming, can kidney disease patients eat watermelon?	3	2	2	3	2			8	7	7	8	7			8	7	8	8	7			8	8	8			8	8	8
			38	20.6.11	5 seconds to teach you to read the kidney function test sheet	3	2	3	3	2			7	6	6	7	7			8	8	8	8	8			8	8	7			7	7	7
			39	20.6.12	One in every 10 people gets kidney disease, what's wrong with that	2	3	3	3	4			7	6	7	7	8			7	8	8	7	8			7	8	7			8	8	8
			40	20.6.13	Encountering these situations suggests that there may be a problem with your kidneys	3	4	3	5	6			7	8	8	8	8			8	9	9	8	8			8	8	8			9	9	8
			41	20.6.14	Is kidney disease contagious?	2	3	3	3	3			7	6	6	7	7			8	7	7	8	8			8	7	7			8	8	8
Old Don in the kidneys	1	51	1	20.4.1	Colds should be careful with kidney disease	3	4	4	5	3			7	7	7	8	8			8	7	7	7	7			7	7	7			7	8	8
			2	20.4.22	Renal failure requires a low-potassium diet, which is relatively high in potassium	2	3	3	3	2			6	7	7	7	7			8	8	8	8	8			7	7	8			7	8	8
			3	20.5.1	Two early signs of kidney disease should be vigilant	3	3	2	2	3			6	7	6	6	7			7	7	8	7	8			8	7	7			8	8	8
			4	20.5.2	The body sends these 8 signals, be careful of kidney disease	2	2	1	3	2			7	7	6	7	7			8	8	7	7	8			8	8	8			8	8	8
			5	20.5.4	A low-salt diet for kidney disease is important	2	2	3	3	3			6	7	7	6	7			7	7	8	8	8			7	8	7			8	8	8
			6	20.5.5	How to prevent kidney disease	6	5	5	4	3			2	6	7	7	7			7	8	8	8	8			8	7	7			7	7	7
			7	20.5.6	Kidney disease symptoms 6 words, soaking water high poor waist night	5	4	5	5	4			5	6	6	6	5			0	1	2	2	1			5	6	5			5	6	6
			8	20.5.7	Often fatigue and fatigue, vigilance against kidney disease	5	6	6	3	6			4	5	4	3	5			4	4	4	4	3			2	3	2			5	5	5
			9	20.5.8	Do you have the same experience on the road to kidney disease?	3	3	4	4	5			1	0	2	0	1			5	4	6	6	5			1	1	0			0	1	1
			10	20.5.9	The cause of post-90s uremia is a wake-up call for young people	2	2	3	3	3			6	7	5	6	6			1	1	1	1	2			3	3	2			4	3	2
			11	20.5.10	A wrong behavior leads to kidney failure	2	2	3	3	3			4	3	4	3	4			2	3	4	4	3			7	6	5			3	3	3
			12	20.5.11	Beer and liquor hurt the kidneys and liver	3	3	4	3	4			7	6	6	5	5			4	6	5	5	6			7	5	5			6	6	5
			13	20.5.12	Kidney disease these 5 types of food to be careful	1	2	2	3	2			6	5	7	6	7			4	5	6	6	5			5	5	6			4	5	6
			14	20.5.14	Kidney disease how to exercise is healthier	2	2	3	3	2			4	5	4	6	4			6	5	4	5	6			4	4	4			6	6	6
			15	20.5.15	Do you know why proteinuria appears?	3	3	3	3	4			4	6	5	5	5			5	5	5	5	6			5	4	3			5	5	4
			16	20.5.16	Stay away from kidney disease from 8 o'clock	3	4	3	4	4			5	5	5	4	5			5	6	5	5	4			5	6	4			4	4	5
			17	20.5.17	These 7 common symptoms turn out to be early symptoms of kidney disease	3	3	3	3	3			4	5	5	6	3			3	4	4	3	2			5	6	6			5	6	4
			18	20.5.18	How to judge whether you have kidney disease	2	2	3	2	3			0	0	1	2	0			6	6	6	5	6			6	6	6			7	6	5
			19	20.5.19	The items you come into contact with every day can hurt your kidneys	1	2	1	2	2			2	2	2	3	4			7	6	4	5	4			4	5	6			5	5	5
			20	20.5.20	Kidney disease how to eat is healthier	2	1	2	2	1			7	8	8	8	7			8	8	8	8	7			8	8	7			8	8	8
			21	20.5.21	Do you know more accurate indicators than creatinine?	1	2	3	4	3			7	8	8	7	8			8	7	7	8	8			8	8	8			8	7	8
			22	20.5.22	Receiving a marriage license found kidney failure, the reason turned out to be	2	3	3	2	1			6	6	6	7	6			7	7	7	6	7			6	7	6			7	7	7
			23	20.5.23	Top 10 in the high purine rankings	2	2	2	2	2			7	7	7	8	8			7	7	8	8	8			7	8	7			8	7	8
			24	20.5.24	10 seconds to take you to understand the urinary routine	2	3	3	3	2			6	6	8	8	7			8	8	7	8	8			8	7	7			8	7	8
			25	20.5.25	High Uric Acid Gout should do the most six things	2	3	3	3	4			6	7	9	6	7			6	7	6	7	6			7	6	7			7	7	7
			26	20.5.26	Kidneys are not good, do not eat five kinds of food	3	4	4	3	3			6	7	7	7	6			7	7	8	8	8			8	7	8			8	8	8
			27	20.5.27	Why more and more people get uremia	2	2	2	2	4			6	7	8	7	6			7	6	7	6	7			6	7	7			6	6	7
			28	20.5.29	Eight features suggest a kidney problem	3	4	4	3	4			6	7	9	7	7			7	7	7	8	8			8	8	8			8	7	8
			29	20.5.30	Why is uremia suddenly detected	2	1	2	1	1			7	7	8	8	8			7	8	7	8	7			8	7	8			8	8	8
			30	20.6.1	These seven inconspicuous behaviors are quietly hurting your kidneys	2	2	2	2	3			7	7	7	7	8			7	8	7	8	8			7	7	8			8	8	9
			31	20.6.2	Kidney disease progresses to eight common symptoms of uremia	1	2	2	1	2			7	8	7	8	8			7	8	8	7	8			8	8	8			8	8	8
			32	20.7.2	Why kidney stones always find you	2	2	1	1	2			7	7	8	7	7			7	8	8	8	8			8	8	8			8	7	7
			33	20.7.5	Kidney stones are high do you know where?	1	1	2	2	1			6	6	8	6	6			6	6	6	7	7			7	7	6			6	7	7
			34	20.7.8	Why do you get kidney stones	1	2	3	2	3			6	6	8	8	8			8	7	8	8	8			8	8	8			8	7	7
			35	20.7.9	Which fruits are most feared of with high uric acid	2	2	3	3	3			8	7	8	7	7			7	7	6	7	8			8	8	8			8	8	9
			36	20.7.10	How to eat high uric acid can lower uric acid	2	2	1	2	1			7	6	8	7	8			8	8	8	8	8			8	8	8			8	8	8
			37	20.7.12	High uric acid is the most feared of the six foods	3	2	2	2	3			7	8	8	8	8			8	8	7	8	8			8	8	8			8	9	9
			38	20.7.14	The kidneys are covered with stones because	2	2	2	3	2			6	6	7	6	6			7	7	6	7	6			7	6	7			7	7	7
			39	20.7.15	Kidney stones are the healthiest way to eat them	1	2	3	2	4			7	7	7	8	8			8	8	9	8	9			8	8	8			8	8	9
			40	20.7.16	How to tell if there are kidney stones	2	2	2	3	3			7	7	8	8	8			8	8	8	7	8			9	8	8			9	8	9
			41	20.7.19	The 400 stones on the kidney turned out to be because	2	3	2	3	3			6	6	7	6	6			7	7	7	6	6			7	7	7			7	7	7
			42	20.7.21	Kidney stones eat what food is good	2	1	4	3	3			7	7	8	7	8			8	8	7	7	7			8	7	8			7	8	7
			43	20.7.22	Low back pain found kidney stones you should do these right away	2	2	2	3	3			6	6	7	7	7			8	8	7	6	7			6	7	6			7	8	8
			44	20.7.23	What to do if the kidney stone attack pain is unbearable at home	3	4	4	4	3			8	8	8	8	8			9	8	8	7	7			8	8	8			9	8	8
			45	20.7.24	Can drinking more water to eliminate kidney stones?	3	4	3	2	1			7	7	7	7	8			8	7	8	8	8			8	8	8			8	8	8
			46	20.7.25	Is it good that kidney stones are not painful?	5	5	4	4	4			7	7	7	7	7			7	8	8	7	8			8	8	8			8	8	8
			47	20.7.28	How kidney stones can avoid the occurrence of uremia	2	3	4	3	3			6	6	6	6	6			7	6	7	6	7			6	7	6			7	7	7
			48	20.7.29	These eight habits are silently nourishing kidney stones	2	2	2	1	2			6	7	7	7	6			7	7	6	7	7			7	7	8			8	8	8
			49	20.8.11	Four ways to get rid of stones	2	3	4	3	4			6	7	7	7	7			7	7	6	7	7			7	7	8			8	7	8
			50	20.8.12	Who is prone to kidney stones	3	4	4	5	5			6	6	6	6	7			7	7	7	6	7			7	7	8			8	7	8
			51	20.9.11	Public call for treatment options for kidney disease	2	2	2	1	1			5	4	5	5	4			5	5	6	6	6			5	6	5			6	5	5

## Sheet: Sheet5
The name of the uploaders	Publishing platform	Number of works of kidney health information	serial number	date of published	the title of the video	Awareness (0-10 points, no understanding ~ complete understanding)							Popularity (0~10 points, completely incomprehensible ~ very easy to understand)							Utility (0~10 points, no help ~ very helpful)							Validity (0-10 points, completely misleading ~ no misleading)					Doctor's evaluation (video quality level, 0~10 points)
						patient 1	patient 2	patient 3	patient 4	patient 5			patient 1	patient 2	patient 3	patient 4	patient 5			patient 1	patient 2	patient 3	patient 4	patient 5			doctor1	doctor2	doctor3			doctor1	doctor2	doctor3
Kidney Academy	1	103	1	2020.06.02	Why uremia is increasing	6	5	6	7	6			7	8	8	9	8			8	9	9	7	8			8	9	9			10	9	9
			2	6.04	If the kidneys have problems, what will happen to the body?	7	7	6	8	8			9	7	8	8	9			8	9	9	7	8			9	8	9			10	8	9
			3	6.05	How to distinguish between urine foam and proteinuria?	5	4	6	4	4			8	9	9	10	8			9	9	9	8	7			10	9	9			10	10	9
			4	6.06	Does urine foam have to be kidney disease?	3	5	6	4	7			7	8	8	9	8			8	8	7	9	8			9	8	9			9	9	10
			5	6.07	Is occult blood + nephritis?	3	4	4	2	3			7	7	8	6	8			10	8	8	7	8			9	8	8			9	10	10
			6	6.08	Does long-term hypertension cause urine protein?	2	5	6	7	6			8	9	7	9	9			8	9	10	9	9			8	10	9			10	9	10
			7	6.09	There are 3 major misunderstandings about protein in kidney disease	7	8	8	6	7			9	8	8	9	10			8	8	9	10	9			10	9	9			9	10	10
			8	2020.06.10	Urine protein indicators look at kidney function	4	5	3	5	6			6	8	7	8	8			7	8	8	8	7			8	9	8			9	8	9
			9	6.11	Which kidneys are prone to protein leakage?	3	2	5	4	0			5	6	6	6	5			0	1	2	2	1			5	6	5			5	6	6
			10	6.12	Nephropathic signals	8	7	9	8	7			4	5	4	3	5			4	4	4	4	3			2	3	2			5	5	5
			11	6.13	Protect the kidneys6 reminders	5	6	4	2	7			1	0	2	0	1			5	4	6	6	5			1	1	0			0	1	1
			12	6.14	The true meaning of controlling urine protein	7	8	9	8	6			6	7	5	6	6			1	1	1	1	2			3	3	2			4	3	2
			13	6.15	Urinalysis routine examination is common sense	3	2	3	4	2			4	3	4	3	4			2	3	4	4	3			7	6	5			3	3	3
			14	6.16	What are the dangers of long-term urine protein?	6	7	7	6	4			7	6	6	5	5			4	6	5	5	6			7	5	5			6	6	5
			15	6.17	People who are not allowed to have uremia basically do these 4 points	4	3	5	6	4			6	5	7	6	7			4	5	6	6	5			5	5	6			4	5	6
			16	6.18	Urinalysis protein, occult blood plus is not nephritis	5	2	4	4	3			4	5	4	6	4			6	5	4	5	6			4	4	4			6	6	6
			17	6.19	How to lower proteinuria?	6	5	7	6	5			4	6	5	5	5			5	5	5	5	6			5	4	3			5	5	4
			18	2020.06.20	Long-term urine protein 1+, with treatment?	2	4	5	3	2			5	5	5	4	5			5	6	5	5	4			5	6	4			4	4	5
			19	6.21	Teach you 3 tricks to check kidney function at home	6	7	7	8	5			4	5	5	6	3			3	4	4	3	2			5	6	6			5	6	4
			20	6.22	Is urine protein 3+ severe?	4	5	2	3	6			0	0	1	2	0			6	6	6	5	6			6	6	6			7	6	5
			21	6.23	9 common sense that kidney disease patients must know	5	6	4	7	8			2	2	2	3	4			7	6	4	5	4			4	5	6			5	5	5
			22	6.24	9 common sense that patients with kidney disease must know	5	3	4	5	6			7	8	7	8	8			8	9	9	8	9			9	10	9			10	10	10
			23	6.25	Learn to read kidney function tests in 3 seconds	8	5	7	8	7			8	8	7	9	7			8	7	8	8	8			9	10	10			10	9	10
			24	6.26	Those people are more likely to have kidney problems	4	3	5	2	6			7	8	8	9	8			7	8	7	6	8			8	9	9			8	9	9
			25	6.27	Can foam urine be used to diagnose proteinuria?	4	6	2	5	6			8	8	7	9	8			8	9	9	7	6			9	9	10			10	10	10
			26	6.28	How can I stop urinary protein?	0	4	2	2	0			7	8	7	8	7			7	8	7	7	8			9	9	8			9	10	9
			27	6.29	What are the causes of the appearance of urine proteins	6	2	5	4	6			8	7	8	8	7			9	8	7	8	8			9	9	9			8	9	10
			28	2020.06.30	Take stock of the drugs that are determined to hurt your kidneys?	2	4	2	3	2			7	7	6	8	8			8	8	7	8	7			9	10	9			8	10	9
			29	7.01	Is the presence of protein in the urine kidney damage?	4	5	4	6	7			7	8	8	8	7			7	7	8	6	8			9	9	9			10	10	10
			30	7.02	Urine protein that does not come down may be ignored	2	3	0	2	4			4	6	5	7	4			7	5	4	3	4			8	9	8			9	8	9
			31	7.03	Uremia may not have any symptoms, but the test will tell you	2	7	4	6	4			7	8	6	7	8			7	8	7	8	8			9	10	10			10	10	9
			32	7.04	What are the two major signals of early kidney disease?	8	7	8	9	8			9	9	8	9	8			9	9	9	8	9			10	10	9			9	10	10
			33	7.05	Which habits are prone to kidney disease	4	6	2	6	5			8	7	8	7	8			9	8	7	8	8			9	8	9			8	8	9
			34	7.06	How often do you sleep each day for kidney disease?	5	2	4	3	7			8	8	9	9	7			9	8	8	9	9			9	9	9			10	10	10
			35	7.07	When uric acid rises, the body should pay attention to these 4 manifestations	6	5	4	7	2			7	8	8	9	7			8	8	7	7	8			9	8	9			10	9	10
			36	7.08	The most feared fruit with high uric acid	2	4	6	4	3			7	8	8	7	9			9	8	8	9	8			8	8	9			9	8	8
			37	7.11	A urine test found that urine protein did so immediately	4	3	5	6	2			7	8	9	9	8			8	9	8	8	9			9	9	9			10	10	10
			38	7.13	Kidney disease any to avoid uremia?	4	6	2	5	7			8	8	9	7	8			9	9	8	8	9			9	10	10			9	9	10
			39	7.14	Which 5 types of kidney disease can not be eradicated	0	2	0	2	0			5	8	7	6	8			8	7	6	7	7			9	9	8			8	9	10
			40	7.15	Does urine protein always be low and will it cause uremia?	2	4	0	6	5			7	6	4	6	7			8	6	7	8	7			9	9	8			9	9	10
			41	7.16	Kidney friends, how to protect the kidneys on three volt days?	4	2	0	2	5			7	8	7	8	6			8	9	8	7	8			9	9	10			10	9	9
			42	7.17	How to avoid kidney failure	4	5	2	5	3			7	8	8	7	9			8	9	8	7	7			9	10	10			9	10	10
			43	7.18	Kidney friends eat too salty, can drinking more water can be dissolved?	5	7	6	8	7			8	8	7	8	9			8	9	9	8	7			9	9	9			8	9	10
			44	2020.7.20	Long-term urine occult blood +, check the following items	2	0	0	2	0			5	7	8	6	8			8	7	8	7	6			9	9	9			10	10	10
			45	7.21	5 kinds of kidney disease is not easy to uremia	0	0	0	2	0			5	4	3	4	5			7	4	5	4	5			8	9	9			9	10	10
			46	7.22	Urine protein 2+ dragged on for 2 years, listening to the doctor's advice	2	2	0	2	0			4	6	5	7	2			7	6	7	6	8			9	9	10			10	10	10
			47	7.23	How does hyperuric acid kidney damage occur?	0	0	0	2	0			4	2	3	2	3			5	6	6	4	5			9	10	10			9	10	9
			48	7.25	Uric acid is high in 3 values that must be known	0	0	0	0	2			5	6	6	8	7			7	6	6	7	7			10	9	9			10	9	10
			49	7.27	Does high uric acid inevitably cause gout?	2	0	0	2	4			5	3	6	6	7			8	6	6	5	7			9	10	9			9	10	8
			50	7.28	A column of kidney failure that could have been avoided	4	6	5	2	6			7	6	7	6	8			8	9	9	8	8			9	9	10			10	9	10
			51	8.01	Protein and occult blood are both 1+, is it medicated?	3	5	7	2	4			7	8	8	6	8			8	9	9	8	9			9	10	10			9	10	10
			52	8.06	There has always been occult blood going on	4	6	2	5	6			7	9	8	8	8			9	9	8	8	9			10	10	10			10	10	10
			53	8.07	How many years can urine protein 3+ live	5	2	4	6	5			8	7	8	8	9			8	8	9	7	8			9	10	10			8	9	10
			54	8.08	What are the other ways to eat urine protein besides hormones?	2	0	0	2	4			7	8	7	7	6			8	7	6	6	7			8	7	7			8	7	8
			55	8.09	Two kidney diseases can be cured	0	0	2	0	0			6	5	7	8	5			7	8	8	6	7			9	9	10			10	10	9
			56	2010.8.10	Kidney puncture found that the crescent body should pay attention to	0	0	0	0	2			7	7	7	8	5			7	6	6	5	7			8	10	9			10	9	10
			57	8.11	What type of kidney disease are you?	0	0	0	2	0			8	6	5	7	7			8	7	6	5	7			8	7	8			7	8	8
			58	8.12	Which case of kidney disease has a high probability of developing uremia?	5	6	6	2	7			6	8	8	7	7			8	9	8	6	7			9	10	9			10	10	10
			59	8.13	How can proteinuria recover as quickly as possible?	4	2	4	5	3			7	8	6	7	8			7	6	6	7	8			7	6	7			8	7	8
			60	8.14	Proteinuria 1+ does not matter	5	2	6	0	3			6	7	7	8	6			8	7	7	8	6			9	8	9			10	10	10
			61	8.15	Can a girl with kidney disease have children?	0	2	0	0	2			5	4	4	3	6			7	8	7	7	8			8	9	9			9	9	10
			62	8.17	Kidney disease can not be better	4	2	5	3	3			6	7	8	8	8			8	7	9	8	8			9	9	10			10	9	10
			63	8.18	Long-term urine protein occult blood is not the probability of causing kidney failure	5	6	2	4	2			7	8	7	8	6			8	8	9	8	7			10	10	9			9	10	10
			64	8.19	Discover Urine Protein+, do these 3 things	2	0	5	5	4			8	9	9	7	8			7	8	7	9	8			8	8	9			9	10	9
			65	2020.8.20	High creatinine must be uremia?	0	2	1	4	2			9	7	8	8	7			8	6	7	8	7			8	9	8			10	9	9
			66	8.22	A decrease in proteinuria indicates that the kidney disease is getting better	5	3	3	4	2			8	7	7	7	9			7	7	8	6	7			9	7	7			8	8	7
			67	8.23	Kidney disease can not do things	5	6	3	3	4			9	7	8	8	9			8	9	8	8	7			9	9	9			8	9	9
			68	8.24	Should the creatinine be taken seriously if it is a little higher	5	4	5	6	3			8	8	9	8	7			7	8	9	8	9			8	10	9			8	7	8
			69	8.26	Protein + more, it means that kidney disease is serious?	4	6	3	3	4			7	7	9	7	8			9	7	8	7	7			9	9	10			8	8	7
			70	8.27	Protein +, ++ creatinine is not high to pay attention to?	3	3	2	6	4			6	7	8	8	7			8	6	9	8	8			7	10	8			9	7	7
			71	8.28	Urine protein and creatinine responses pay attention to which one	3	1	4	1	4			9	8	8	7	8			9	8	8	7	7			8	7	8			8	7	8
			72	8.29	Who is susceptible to uremia	3	2	2	3	3			7	8	7	9	7			8	9	8	9	8			9	9	9			8	9	8
			73	2020.8.30	How to lower protein	5	4	3	5	4			5	6	6	6	5			0	1	2	2	1			5	6	5			5	6	6
			74	8.31	Having proteinuria is not possible to eat protein	1	1	3	2	3			4	5	4	3	5			4	4	4	4	3			2	3	2			5	5	5
			75	9.01	Is proteinuria + severe	0	3	3	4	2			1	0	2	0	1			5	4	6	6	5			1	1	0			0	1	1
			76	9.02	Whether kidney function is good or not looks at these 2 indicators	3	5	2	4	2			6	7	5	6	6			1	1	1	1	2			3	3	2			4	3	2
			77	9.03	Nephropathy has a high chance of progressing to uremia	5	3	2	3	2			4	3	4	3	4			2	3	4	4	3			7	6	5			3	3	3
			78	9.04	Found urine proteinuria do you pay attention to it	5	4	6	5	4			7	6	6	5	5			4	6	5	5	6			7	5	5			6	6	5
			79	9.05	How much do you know about purpura nephritis	1	3	1	0	2			6	5	7	6	7			4	5	6	6	5			5	5	6			4	5	6
			80	9.06	Chronic nephritis can not be treated indiscriminately, three misunderstandings to pay attention to	3	2	3	1	5			4	5	4	6	4			6	5	4	5	6			4	4	4			6	6	6
			81	9.07	The 9 major misunderstandings of kidney disease management urine protein are all here	5	4	5	6	3			4	6	5	5	5			5	5	5	5	6			5	4	3			5	5	4
			82	9.08	How much urine protein is controlled will not progress to uremia	2	1	0	1	2			5	5	5	4	5			5	6	5	5	4			5	6	4			4	4	5
			83	9.9	Is high creatinine bound to progress to uremia?	3	4	4	3	5			4	5	5	6	3			3	4	4	3	2			5	6	6			5	6	4
			84	2020.9.10	Proteinuria is high and how to eat	5	6	3	3	2			0	0	1	2	0			6	6	6	5	6			6	6	6			7	6	5
			85	9.11	Kidney function is good or bad depending on those indicators	0	3	3	4	2			2	2	2	3	4			7	6	4	5	4			4	5	6			5	5	5
			86	9.12	Is creatinine to a critical value normal in patients with kidney disease?	2	4	3	5	6			8	8	8	7	9			8	8	9	7	8			9	9	10			9	9	10
			87	9.13	What's going on with high urine protein	3	2	4	4	3			8	7	7	8	7			8	8	7	9	8			9	10	9			9	8	9
			88	9.14	4 signals of uremia coming	4	6	2	4	4			9	7	8	8	7			8	9	9	7	7			9	9	8			8	9	10
			89	9.15	Will the urine protein disappear when you drink too much water?	3	4	3	5	4			8	8	7	8	7			9	8	9	8	8			9	9	10			9	8	9
			90	9.16	Will the urine protein disappear when you drink too much water?	5	4	6	5	4			6	9	7	8	7			8	9	7	8	7			9	9	10			9	8	9
			91	9.16	Urine occult blood and protein turned out to be more harmful to him	3	3	2	6	4			8	7	8	8	7			8	6	8	7	9			7	8	8			6	7	7
			92	9.17	Is urine protein 2 + asymptomatic treatment?	2	0	0	2	4			8	8	7	9	7			8	8	7	9	7			9	10	9			10	10	8
			93	9.18	Can kidney disease get better?	3	1	5	5	3			9	7	8	8	9			8	9	8	8	7			9	9	9			8	9	9
			94	9.19	Is urine protein + found to be kidney disease?	0	4	1	1	2			8	7	8	8	9			7	8	8	9	8			9	9	9			10	9	9
			95	2020.9.20	What to do if proteinuria is repeated	3	3	0	2	1			7	8	7	7	8			8	8	7	6	8			8	8	9			9	8	9
			96	9.21	How long can creatinine exceed 200 kidneys last	2	1	0	0	2			8	7	7	6	8			7	7	8	7	7			8	9	9			8	9	9
			97	9.22	Does urine protein 3+ require renal puncture	0	0	2	2	3			7	7	6	8	8			8	7	7	9	8			10	8	8			9	10	9
			98	9.23	To what extent the kidney disease progresses, creatinine will be abnormal	2	0	1	0	3			8	8	7	9	7			8	7	8	6	8			9	10	9			10	8	9
			99	9.24	2 urine proteins do not need to be lowered	0	0	2	1	0			6	8	7	7	6			7	8	7	8	7			9	9	8			9	9	10
			100	9.25	Long-term protein 1 is not treated	4	5	2	0	3			7	8	9	8	7			7	8	8	9	7			8	9	9			9	10	9
			101	9.26	How often nephrotic syndrome can be discontinued	0	0	2	0	2			8	8	6	7	8			8	7	9	8	8			9	10	8			10	9	9
			102	9.26	Does the urine occult blood never go away?	3	4	2	0	1			7	8	7	8	7			7	8	8	7	7			8	9	8			8	9	9
			103	9.28	How many stones can a kidney hold	2	0	4	3	2			7	6	7	8	8			7	7	8	8	8			9	9	9			9	10	9
Kidney channel	1	106	1	2020.6.2	Creatinine rises quickly, do not ignore these factors	0	2	3	2	4			5	7	6	6	7			6	8	6	7	7			8	8	8			8	9	9
			2	2020.06.3	Can people with kidney disease eat beef?	3	4	2	0	5			8	8	7	6	9			7	8	8	9	6			9	9	9			8	7	8
			3	2020.06.04	High-quality low-protein diet	4	2	3	2	6			8	9	9	7	8			8	9	9	8	7			8	8	10			9	9	10
			4	2020.06.05	Traditional Chinese medicine recommends uric acid lowering	0	0	2	0	0			2	6	8	7	7			7	6	8	8	6			9	7	8			9	8	7
			5	6.06	IgA nephropathy resolves spontaneously	2	0	0	3	0			5	6	4	5	6			6	5	7	4	7			8	9	9			10	9	9
			6	6.8	Eyes should be treated with caution	4	6	2	3	4			7	6	8	8	6			8	9	9	7	9			9	8	8			9	10	9
			7	6.9	Traditional Chinese medicine for the treatment of kidney disease	2	0	0	2	3			5	6	6	8	7			5	4	5	6	7			7	8	7			8	8	7
			8	2020.6.10	Can kidney disease eat spicy?	4	3	2	6	5			6	8	7	7	8			7	6	7	8	7			8	7	8			8	8	9
			9	6.11	The 8 foods that hurt the kidneys the most	0	4	2	0	3			8	7	8	9	7			9	6	8	7	6			7	8	9			7	7	8
			10	6.12	Can you eat tofu for kidney disease?	5	2	6	3	4			5	6	6	6	5			0	1	2	2	1			5	6	5			5	6	6
			11	6.13	Diabetic nephropathy 3 control	6	2	2	7	3			4	5	4	3	5			4	4	4	4	3			2	3	2			5	5	5
			12	6.14	Kidney disease patients eating fish should pay attention to these	4	0	2	5	7			1	0	2	0	1			5	4	6	6	5			1	1	0			0	1	1
			13	6.15	How to eat high uric acid	2	0	5	2	6			6	7	5	6	6			1	1	1	1	2			3	3	2			4	3	2
			14	6.16	The most feared fruit with high uric acid	0	3	2	0	2			4	3	4	3	4			2	3	4	4	3			7	6	5			3	3	3
			15	6.17	Urine protein is high and what is good to eat	4	2	0	0	0			7	6	6	5	5			4	6	5	5	6			7	5	5			6	6	5
			16	6.18	Can people with kidney disease eat watermelon?	3	0	2	4	5			6	5	7	6	7			4	5	6	6	5			5	5	6			4	5	6
			17	2020.06.20	Nephritis patients are you still eating these	2	4	0	3	2			4	5	4	6	4			6	5	4	5	6			4	4	4			6	6	6
			18	6.21	Which milk is appropriate for patients with nephritis	0	0	2	0	2			4	6	5	5	5			5	5	5	5	6			5	4	3			5	5	4
			19	6.22	The potassium content in bamboo shoots is high, and this kidney disease should be careful	2	0	0	3	0			5	5	5	4	5			5	6	5	5	4			5	6	4			4	4	5
			20	6.23	Patients should avoid high potassium-high fruits	4	5	0	2	0			4	5	5	6	3			3	4	4	3	2			5	6	6			5	6	4
			21	6.24	Patients with kidney disease 6 can not eat fruit	3	4	0	0	2			0	0	1	2	0			6	6	6	5	6			6	6	6			7	6	5
			22	6.25	How kidney disease patients eat breakfast is the most nutritious	4	3	2	0	0			2	2	2	3	4			7	6	4	5	4			4	5	6			5	5	5
			23	6.26	What is urine microalbuminuria	0	0	0	0	2			5	7	6	6	6			6	5	7	7	8			9	9	9			10	8	9
			24	6.27	Increased urine foam may occur	3	4	2	0	0			7	8	7	7	8			8	7	6	8	8			8	8	9			9	9	8
			25	6.28	Why pay attention to proteinuria	5	3	6	7	4			9	9	8	9	7			9	8	9	9	7			10	9	10			10	9	9
			26	6.29	What to do if the urine protein is repeated over and over again	4	2	5	6	2			7	6	7	7	8			7	7	8	7	8			8	8	9			9	8	9
			27	2020.6.30	Kidney disease is not severe Do not just look at urine protein	3	0	2	5	4			6	7	6	8	6			8	7	7	8	7			9	10	10			8	9	10
			28	7.2	How long to eat yellow sunflower treatment proteinuria	0	0	2	0	0			8	9	8	7	8			7	6	7	6	8			7	8	9			8	7	7
			29	7.3	The less protein in the urine, the better	2	0	4	5	6			7	7	6	8	7			7	8	8	7	6			9	8	9			9	8	9
			30	7.5	How to keep urine protein stable for a long time	5	6	4	2	3			9	8	9	7	8			8	9	9	7	8			8	10	9			8	9	10
			31	7.6	How can I stop urinary protein?	0	0	2	0	0			6	7	7	8	8			7	7	8	8	7			7	8	9			8	7	8
			32	7.8	How harmful is urine protein	3	0	0	2	0			5	4	6	5	6			6	8	7	8	6			8	9	8			9	8	8
			33	7.9	Does hematuria have to be nephritis?	5	2	6	4	3			7	8	8	7	6			6	6	7	8	8			9	9	9			8	9	8
			34	2020.7.10	Proteinuria does not come down, the key is to ignore it	2	4	0	4	2			4	6	5	5	4			7	7	8	6	6			8	9	9			9	8	9
			35	7.12	Proteinuria does not come down to control inflammation is key	2	0	3	4	0			5	5	6	7	4			6	7	7	6	5			7	8	7			8	8	7
			36	7.13	How harmful is urine protein to kidney disease	5	3	4	2	3			6	4	5	5	4			7	9	8	7	7			9	9	8			9	8	9
			37	7.14	You think kidney disease is only foamy urine	4	5	2	2	3			8	8	7	8	9			8	9	7	8	8			10	8	9			8	9	9
			38	7.15	Proteinuria 3 major hazards	3	5	2	4	3			6	4	5	5	4			7	9	8	7	7			9	9	8			9	8	9
			39	7.16	The higher the red blood cells, the greater the chance of uremia	0	3	2	0	2			5	8	7	5	6			8	7	7	7	8			9	10	9			10	9	8
			40	7.17	Such nephropathic urine protein should be controlled below 1g	0	0	0	0	0			0	5	5	4	5			4	6	7	7	5			7	9	9			9	8	9
			41	2020.7.20	Do not pay attention to how blood pressure proteinuria can come down	6	7	5	7	8			7	6	8	8	7			9	8	7	8	8			10	9	9			10	9	10
			42	7.21	Is urine protein 2+ severe for many years?	3	2	4	0	6			6	5	5	7	4			7	6	6	8	7			8	9	8			8	9	9
			43	7.22	This nephropathic urine protein should be controlled at 0.15	0	0	0	0	0			4	3	4	6	7			6	5	5	6	7			9	8	9			9	8	8
			44	7.23	How proteinuria can be discontinued	0	0	2	0	0			6	7	7	8	8			7	7	8	8	7			7	8	9			8	7	8
			45	7.24	Is foamy urine necessarily a kidney disease?	5	6	4	7	3			8	7	8	7	7			8	7	8	9	8			9	9	9			8	9	8
			46	7.25	Is it okay if the urine protein is good?	4	6	7	3	2			5	4	4	6	4			7	6	6	5	7			9	8	8			9	7	8
			47	7.26	Can a plus sign of urine protein be treated without treatment	5	6	4	2	6			8	9	8	8	8			9	8	7	8	8			8	10	9			9	9	8
			48	7.27	Urinalysis is abnormal	4	3	4	2	5			7	8	8	9	7			9	8	8	9	8			9	8	9			8	8	9
			49	7.28	How to see the severity of kidney disease from urine protein	0	0	0	0	2			5	4	4	5	6			7	8	7	6	8			9	9	7			8	9	8
			50	7.29	Can proteinuria be seen directly with the naked eye?	6	5	5	2	6			9	9	8	9	9			8	10	7	8	9			8	8	9			9	8	9
			51	2020.7.30	Membranous nephropathy urine protein 3 + how to treat in traditional Chinese medicine	0	0	0	0	2			5	7	6	7	6			6	7	8	6	6			7	7	8			8	7	7
			52	7.31	How to distinguish frothyurine and proteinuria	2	4	0	5	2			9	8	8	7	9			8	8	9	7	7			10	9	9			9	10	9
			53	2010.8.01	What to do with long-term macropsy proteinuria	3	0	2	6	4			5	6	6	5	7			6	8	7	6	6			8	7	8			8	7	7
			54	8.2	Why does urine protein repeat itself	2	4	0	0	2			5	6	6	6	5			0	1	2	2	1			5	6	5			5	6	6
			55	8.4	How to cure urine protein drops quickly	0	2	3	2	0			4	5	4	3	5			4	4	4	4	3			2	3	2			5	5	5
			56	8.5	How to look at urine proteinuria	5	3	0	6	4			1	0	2	0	1			5	4	6	6	5			1	1	0			0	1	1
			57	8.7	Which two major signals the body sends in the early stages of kidney disease	7	6	4	7	5			6	7	5	6	6			1	1	1	1	2			3	3	2			4	3	2
			58	2020.8.10	Examination reveals what is going on with occult blood in the urine	5	3	6	2	5			4	3	4	3	4			2	3	4	4	3			7	6	5			3	3	3
			59	8.11	How to judge whether the kidneys are damaged if the blood is positive	0	2	0	0	0			7	6	6	5	5			4	6	5	5	6			7	5	5			6	6	5
			60	8.12	Kidney disease is judged from urine protein +	5	3	0	6	4			6	5	7	6	7			4	5	6	6	5			5	5	6			4	5	6
			61	8.13	Does urine protein drop below 0.5 g without uremia?	2	1	0	2	4			4	5	4	6	4			6	5	4	5	6			4	4	4			6	6	6
			62	8.14	5 seconds to take you to understand the urinary routine	3	1	1	0	2			4	6	5	5	5			5	5	5	5	6			5	4	3			5	5	4
			63	8.15	People with a lot of protein in the urine must wear the kidneys	5	4	5	6	3			5	5	5	4	5			5	6	5	5	4			5	6	4			4	4	5
			64	8.16	Is a urinary test for red blood cell abnormalities nephritis?	3	3	2	6	4			4	5	5	6	3			3	4	4	3	2			5	6	6			5	6	4
			65	8.17	What is the cause of long-term occult blood 2+	0	3	3	4	2			0	0	1	2	0			6	6	6	5	6			6	6	6			7	6	5
			66	8.18	Can satan and puli eat it if they have urine protein?	3	4	3	2	4			2	2	2	3	4			7	6	4	5	4			4	5	6			5	5	5
			67	8.19	Is there more and more urine protein foam?	5	2	4	3	5			8	7	8	8	9			8	8	9	7	8			9	8	10			10	9	10
			68	2020.8.20	Why does the urine protein not come down	0	2	1	2	1			6	5	6	6	7			8	7	7	8	9			8	9	9			8	7	7
			69	8.24	Whether kidney function is good or not looks at these 2 indicators	3	5	2	4	2			6	6	7	7	6			7	7	8	6	8			9	8	8			7	8	9
			70	8.25	Renal function 3 items simply determine the level of kidney function	2	1	0	2	3			7	9	8	8	7			7	8	9	7	8			9	10	9			8	7	8
			71	8.26	Urine protein has + teaches you to be clear about which situation it belongs to	1	5	4	2	2			6	8	7	9	8			8	8	7	9	9			9	8	9			9	9	10
			72	8.27	These urinary tests are abnormal, beware of problems with tubules	3	2	3	4	3			8	8	9	8	7			7	7	8	7	8			9	9	8			9	8	9
			73	8.28	Does urine protein always be low and will it cause uremia?	3	4	2	0	5			8	8	7	6	9			7	8	8	9	6			9	9	9			8	7	8
			74	8.29	What to do if proteinuria occurs	7	6	7	5	6			9	7	8	8	9			8	9	8	8	7			9	9	9			8	9	9
			75	2020.8.30	How many years can urine protein 3+ live	3	1	1	0	2			8	8	7	7	8			7	9	8	7	8			9	10	8			9	9	8
			76	8.31	What are the dangers of long-term high proteinuria	5	4	6	5	4			6	7	7	8	7			7	6	6	5	7			9	9	10			9	8	9
			77	9.1	What is the fastest way to lower proteinuria	5	6	6	5	4			6	7	6	5	6			6	5	5	6	7			9	9	10			8	8	7
			78	9.2	Teach you 3 strokes of proteinuria descent method	3	2	2	3	3			7	8	7	6	7			7	8	8	7	8			9	8	9			8	9	8
			79	9.3	High urine protein is most feared of three foods	5	4	5	6	3			8	8	9	8	7			7	8	9	8	9			9	10	9			8	7	8
			80	9.4	Can large amounts of proteinuria recover on their own?	3	4	3	2	4			7	7	6	8	7			8	7	7	9	8			9	10	10			9	9	9
			81	9.5	Proteinuria is the best way to recover	3	3	2	6	4			6	7	8	8	7			8	6	8	7	6			7	6	8			6	7	7
			82	9.6	Will the protein in urine disappear when drinking a lot of water?	1	1	0	2	3			5	5	6	5	7			6	6	7	8	7			10	10	9			8	7	9
			83	9.7	How long does long-term proteinuria cause kidney failure	7	6	7	5	6			9	7	8	8	9			8	9	8	8	7			9	9	9			8	9	9
			84	9.8	Urine protein 2+ was found, and it turned out to be kidney failure	5	6	4	2	7			6	8	7	9	8			8	8	7	9	9			9	8	9			9	9	10
			85	9.9	Urine protein has a +, is it kidney disease	5	2	4	6	5			8	7	8	8	9			8	8	9	7	8			9	10	10			10	9	10
			86	2020.9.10	What does urine protein 1+ mean	2	4	3	5	6			8	8	8	7	9			8	8	9	7	8			9	9	10			9	9	10
			87	9.11	Urine protein is reduced and the condition may worsen	3	2	4	4	3			8	7	7	8	7			8	8	7	9	8			9	10	9			9	8	9
			88	9.12	1 + urine protein is serious	5	2	6	0	3			6	7	7	8	6			8	7	7	8	6			9	8	9			10	10	10
			89	9.13	Does urine protein 3+ turn into uremia	3	4	2	0	5			8	8	7	6	9			7	8	8	9	6			9	9	9			8	7	8
			90	9.14	Can urine protein 2+ come down?	0	3	3	4	2			6	6	7	5	6			7	7	8	6	7			6	7	7			6	6	7
			91	9.15	Chronic nephritis is only how proteinuria controls the condition	2	1	0	1	2			5	6	5	6	7			7	6	5	6	6			9	9	10			8	6	9
			92	9.16	How often does it take for urine protein 2+ to turn negative	3	4	4	3	5			5	6	6	6	5			0	1	2	2	1			5	6	5			5	6	6
			93	9.17	Teach you the severity of proteinuria in seconds	5	6	5	7	6			4	5	4	3	5			4	4	4	4	3			2	3	2			5	5	5
			94	9.18	What do urine proteins 1+, 2+, and 3+ represent, respectively	3	1	1	0	2			1	0	2	0	1			5	4	6	6	5			1	1	0			0	1	1
			95	9.19	Judge the indicators of the severity of kidney disease	5	4	6	5	4			6	7	5	6	6			1	1	1	1	2			3	3	2			4	3	2
			96	2020.9.20	5 methods to detect proteinuria	5	4	5	6	3			4	3	4	3	4			2	3	4	4	3			7	6	5			3	3	3
			97	9.21	Does urine protein 2 + creatinine not high need treatment?	5	2	4	6	5			7	6	6	5	5			4	6	5	5	6			7	5	5			6	6	5
			98	9.22	Can you see that there is a problem with the kidneys with the urine protein?	3	4	2	0	5			6	5	7	6	7			4	5	6	6	5			5	5	6			4	5	6
			99	9.23	Does occult blood appear + severe	0	3	3	4	2			4	5	4	6	4			6	5	4	5	6			4	4	4			6	6	6
			100	9.24	Urine protein + is found, what to do	3	3	2	6	4			4	6	5	5	5			5	5	5	5	6			5	4	3			5	5	4
			101	9.25	The higher the protein in the urine, the better it is treated	1	1	0	2	3			5	5	5	4	5			5	6	5	5	4			5	6	4			4	4	5
			102	9.26	Do you know the 3 stages of urine protein?	5	4	6	5	4			4	5	5	6	3			3	4	4	3	2			5	6	6			5	6	4
			103	9.27	Is there a slight increase in urine protein with medication?	5	6	4	2	7			0	0	1	2	0			6	6	6	5	6			6	6	6			7	6	5
			104	9.28	Is there occult blood kidney disease?	2	0	0	2	4			2	2	2	3	4			7	6	4	5	4			4	5	6			5	5	5
			105	9.29	Is occult blood + urine protein + nephritis?	3	2	3	4	3			8	8	9	8	7			7	7	8	7	9			9	9	10			9	9	9
			106	2020.9.30	Which of urine protein and occult blood is more harmful to kidney function	5	6	6	5	4			6	7	6	5	6			6	5	5	6	7			9	9	10			8	8	7
Renal encyclopedia	1	101	1	2020.6.3	What are the salty foods that the kidneys are most afraid of?	4	4	6	7	3			5	8	8	9	7			8	8	9	7	7			8	9	9			8	7	7
			2	6.4	Avoid the 4 major kidney injuries on hot days	3	6	5	7	2			9	9	8	7	8			8	9	7	7	6			9	8	8			7	9	8
			3	6.5	Urine protein + means that it is kidney disease	6	7	6	4	5			8	8	7	9	8			9	8	8	7	8			10	8	7			8	9	8
			4	6.6	What are the common manifestations of nephritis?	7	7	6	8	8			9	7	8	8	9			8	9	9	7	8			9	8	9			10	8	9
			5	6.7	Is urine protein 1+ serious	5	2	6	0	3			6	7	7	8	6			8	7	7	8	6			9	8	9			8	9	10
			6	6.8	What signals does the body send in the early stages of kidney disease?	7	6	4	7	5			9	8	9	9	8			10	8	8	9	8			10	9	9			8	9	10
			7	6.9	Kidney disease any to avoid uremia?	5	3	7	6	6			8	8	7	9	8			9	8	8	7	8			10	8	7			8	9	8
			8	2020.6.10	How patients lower protein	2	4	2	5	6			6	5	4	6	4			6	7	7	5	5			8	10	9			8	9	8
			9	6.11	Found urine protein do so immediately	3	6	5	7	2			9	9	8	7	8			8	9	7	7	6			9	8	8			7	8	9
			10	6.12	What is the effect of long-term urine protein on the body	6	4	4	3	7			8	8	7	9	9			8	9	8	8	7			10	8	9			8	8	10
			11	6.13	What to do if creatinine is elevated	3	6	5	7	2			9	9	8	7	8			8	9	7	7	8			9	8	10			8	9	9
			12	6.14	The more protein in the urine, the more serious the kidney disease	3	5	2	6	5			6	7	7	5	6			7	7	8	6	7			8	7	9			8	7	8
			13	6.15	Kidney friends eat too idle and drink more water can be dissolved	5	7	6	8	7			8	8	7	8	9			8	9	9	8	7			9	9	9			10	9	10
			14	6.16	Why uremia is increasing	6	4	4	3	7			8	8	7	9	9			8	9	8	8	7			10	8	9			8	8	9
			15	6.17	Did you value urine protein?	2	5	0	4	4			8	6	8	8	7			7	8	8	9	8			8	9	10			9	7	8
			16	6.18	Does a urinary tract infection cause protein in the urine?	3	5	2	0	2			5	6	6	6	5			0	1	2	2	1			5	6	5			5	6	6
			17	6.19	3 seconds to judge nephrotic syndrome	0	0	0	2	3			4	5	4	3	5			4	4	4	4	3			2	3	2			5	5	5
			18	2020.6.20	What are the characteristics of nephrotic syndrome in children	0	0	0	0	2			1	0	2	0	1			5	4	6	6	5			1	1	0			0	1	1
			19	6.21	Is it dangerous to have a protein ration of more than 3.5 g?	5	2	6	4	0			6	7	5	6	6			1	1	1	1	2			3	3	2			4	3	2
			20	6.22	Uremia comes in 4 manifestations	4	6	2	0	4			4	3	4	3	4			2	3	4	4	3			7	6	5			3	3	3
			21	6.23	How to judge the quality of kidney function	6	3	4	2	3			7	6	6	5	5			4	6	5	5	6			7	5	5			6	6	5
			22	6.24	Which is more harmful, urine protein and occult blood	2	0	2	4	3			6	5	7	6	7			4	5	6	6	5			5	5	6			4	5	6
			23	6.25	3 seconds to read the urine routine	0	2	2	0	4			4	5	4	6	4			6	5	4	5	6			4	4	4			6	6	6
			24	6.26	Can long-term high blood pressure cause kidney disease?	2	4	0	5	2			4	6	5	5	5			5	5	5	5	6			5	4	3			5	5	4
			25	6.27	How urine protein is judged	0	2	0	3	0			5	5	5	4	5			5	6	5	5	4			5	6	4			4	4	5
			26	6.28	What are the manifestations of lupus nephritis	0	0	2	0	2			4	5	5	6	3			3	4	4	3	2			5	6	6			5	6	4
			27	6.29	What to pay attention to in children with kidney disease	2	0	0	0	2			0	0	1	2	0			6	6	6	5	6			6	6	6			7	6	5
			28	2020.06.30	Does proteinuria 1+ require treatment?	5	2	6	0	3			2	2	2	3	4			7	6	4	5	4			4	5	6			5	5	5
			29	7.1	Does kidney disease definitely develop to uremia?	0	2	2	0	6			5	4	5	4	6			3	6	5	5	6			8	8	9			9	10	8
			30	7.2	Does kidney disease require lifelong medication?	4	6	2	5	3			7	8	8	6	7			9	7	7	6	8			8	9	8			7	8	9
			31	7.3	Do polycystic kidneys progress to kidney failure?	2	0	5	2	3			6	7	9	8	8			7	8	8	9	7			8	8	9			7	7	8
			32	7.4	Which factors can aggravate the development of kidney disease to uremia	5	2	0	6	2			8	7	7	8	7			7	7	8	9	7			9	9	7			8	8	8
			33	7.5	Does urine protein 3+ have to be kidney disease?	2	6	2	3	0			7	6	6	8	7			8	6	7	7	8			7	9	9			9	7	7
			34	7.6	Is there a high chance of IGA nephropathy progressing to kidney failure?	0	7	4	6	2			6	6	8	7	7			7	8	8	6	7			10	8	8			7	9	9
			35	7.7	Is nephrotic syndrome refractory 3	3	6	2	2	4			7	7	8	6	8			6	9	7	7	8			8	10	9			8	8	9
			36	7.8	Can nephrotic syndrome be cured?	2	6	3	2	4			7	7	8	6	8			6	9	7	7	8			8	10	9			8	8	9
			37	7.9	Who is susceptible to uremia	5	3	7	2	6			9	9	8	7	7			6	8	8	9	7			9	9	8			9	8	8
			38	7.11	What period does creatinine more than 300 belong to	0	0	0	0	0			6	5	5	6	4			6	5	5	7	7			9	9	8			10	7	8
			39	7.13	The key to not dropping urine protein is to ignore it	4	2	0	0	5			7	6	6	8	5			7	6	6	8	7			8	9	9			7	8	9
			40	7.14	These 5 kidney diseases require long-term treatment	3	5	2	2	0			7	8	8	7	8			8	7	7	6	8			9	8	8			7	9	8
			41	7.15	Does urine foam must be kidney disease?	6	4	2	5	4			9	8	9	7	7			9	9	8	7	8			8	10	9			8	8	9
			42	7.17	How can I stop urinary protein?	0	0	2	0	0			6	7	7	8	8			7	7	8	8	7			7	8	9			8	7	8
			43	7.18	If the creatinine is high, it will definitely be uremia	0	2	0	4	2			5	4	2	4	2			5	6	5	4	6			8	9	8			8	9	9
			44	2020.7.20	What are the dangers of high uric acid	4	3	3	5	2			8	7	8	8	6			7	8	8	6	7			8	8	9			9	7	7
			45	7.21	What to eat with high uric acid	2	0	5	4	6			9	8	7	7	8			8	9	9	7	8			9	7	9			8	9	8
			46	7.22	A column should not occur kidney failure	4	5	2	2	3			8	7	6	6	7			7	7	8	9	7			8	8	8			9	8	7
			47	2020.7.23	Creatinine is a traffic light for kidney failure	0	0	0	2	0			6	5	6	5	7			8	7	6	5	5			8	9	9			10	9	10
			48	7.24	Whether kidney function is good or not looks at these 2 indicators	3	5	2	6	5			6	6	7	7	6			7	7	8	6	8			9	8	8			7	8	9
			49	7.25	Determine which kidney disease belongs	0	0	2	0	0			5	5	4	6	5			6	5	6	5	6			7	8	6			7	7	6
			50	7.27	Is high creatinine related to eating meat?	3	2	0	2	0			7	7	6	7	8			8	7	6	6	8			8	7	9			8	8	7
			51	7.28	Stages and criteria for creatinine	0	0	0	0	0			6	6	5	4	5			7	6	6	7	8			9	10	9			10	10	10
			52	7.29	What are the criteria for renal insufficiency	5	4	5	6	3			8	8	9	8	7			7	8	9	8	9			9	10	9			8	7	8
			53	2020.7.30	Do you need attention to the high creatinine?	3	1	1	0	2			8	8	7	7	8			7	9	8	7	8			9	10	8			9	9	8
			54	7.31	Find high creatinine, quickly check these indicators	3	3	2	6	4			6	7	8	8	7			8	6	4	7	6			7	6	8			6	7	7
			55	2020.8.1	Why creatinine rose to 681 in 2 years to 300	5	2	4	6	5			8	7	8	8	9			8	8	9	7	8			9	10	10			10	9	10
			56	8.2	A column of uremias that could have been avoided	5	4	5	6	3			5	6	6	6	5			0	1	2	2	1			5	6	5			5	6	6
			57	8.3	Can kidney disease get rid of uremia?	3	2	2	3	3			4	5	4	3	5			4	4	4	4	3			2	3	2			5	5	5
			58	8.4	Can a mixture of cold medicines lead to kidney failure?	3	4	2	0	5			1	0	2	0	1			5	4	6	6	5			1	1	0			0	1	1
			59	8.5	Who is susceptible to uremia	0	3	3	4	2			6	7	5	6	6			1	1	1	1	2			3	3	2			4	3	2
			60	8.6	I want to stay away from uremia and do these 4 points	0	2	1	2	1			4	3	4	3	4			2	3	4	4	3			7	6	5			3	3	3
			61	8.7	With a creatinine of more than 200, how long can the kidneys hold on	5	4	5	6	3			7	6	6	5	5			4	6	5	5	6			7	5	5			6	6	5
			62	8.8	How to treat creatinine 200	1	1	0	2	3			6	5	7	6	7			4	5	6	6	5			5	5	6			4	5	6
			63	8.9	Creatinine 130, loss of kidney function in half?	3	2	3	4	3			4	5	4	6	4			6	5	4	5	6			4	4	4			6	6	6
			64	2020.8.10	Which one should be paid attention to in urine protein and creatinine	3	1	0	1	4			4	6	5	5	5			5	5	5	5	6			5	4	3			5	5	4
			65	8.11	Kidney function is good or bad depending on those indicators	7	6	7	5	6			5	5	5	4	5			5	6	5	5	4			5	6	4			4	4	5
			66	8.12	Do not panic if the creatinine is high	5	6	6	5	4			4	5	5	6	3			3	4	4	3	2			5	6	6			5	6	4
			67	8.13	Can creatinine 200 be good	2	0	0	2	4			0	0	1	2	0			6	6	6	5	6			6	6	6			7	6	5
			68	8.14	What to look out for with creatinine 227	3	1	1	0	2			2	2	2	3	4			7	6	4	5	4			4	5	6			5	5	5
			69	8.15	What are the diagnostic criteria for renal insufficiency	3	3	2	6	4			6	7	8	8	7			8	6	8	7	9			7	6	7			8	7	7
			70	8.16	How to treat the stage of renal failure	5	6	4	2	7			6	8	7	9	8			8	8	7	9	9			9	8	9			9	9	10
			71	8.17	How long do renal insufficiency live	0	3	3	4	2			6	6	7	5	6			7	7	8	8	7			6	7	7			6	6	7
			72	8.18	There are 3 major causes of uremia	5	2	4	6	5			8	7	8	8	9			8	8	9	7	8			9	10	10			10	9	10
			73	8.19	Age at which renal failure occurs	5	4	6	5	4			6	7	7	8	7			7	6	6	8	7			9	9	10			9	8	9
			74	8.21	Is the lower the creatinine, the better?	3	4	2	0	5			8	8	7	6	9			7	8	8	9	10			8	9	9			8	7	8
			75	8.22	Is the pathology heavy necessarily kidney failure?	2	1	0	1	2			5	6	5	6	7			7	6	7	8	8			9	9	10			8	6	9
			76	8.24	A decrease in proteinuria indicates that the kidney disease is better	3	4	4	3	5			8	7	7	6	7			7	6	8	7	8			9	10	10			8	9	7
			77	8.25	What are the dangers of high creatinine	5	6	5	7	6			9	8	9	7	8			8	8	9	7	8			8	9	9			8	9	9
			78	8.26	What is the relationship between high blood pressure and chronic kidney failure	3	2	3	4	3			8	8	9	8	7			7	7	8	7	9			10	9	10			9	9	9
			79	8.27	What are the manifestations of early renal insufficiency	5	4	5	6	3			8	8	9	8	7			7	8	9	8	9			8	10	9			8	7	8
			80	8.28	Why does creatinine rise	0	2	1	2	1			7	9	8	8	8			9	9	10	8	8			7	8	9			8	7	7
			81	8.29	Can the kidney function be restored with impaired function?	0	3	3	4	2			6	6	7	5	6			7	7	8	7	7			6	7	7			6	6	7
			82	2020.08.30	Those are the early manifestations of uremia	3	4	2	0	5			8	8	7	6	9			7	8	8	9	8			9	9	9			8	7	8
			83	8.31	Those with nephropathy lose kidney function quickly	1	1	0	2	3			5	5	6	5	7			6	6	7	8	7			8	8	9			8	7	9
			84	9.1	Dialysis is required for dialysis to an increase in creatinine	2	0	0	2	4			5	3	6	6	7			8	6	6	8	7			9	10	9			10	10	8
			85	9.2	What to look out for when creatinine rises to 200	5	6	4	2	5			6	8	7	9	8			8	8	7	9	9			9	8	9			9	9	10
			86	2020.9.3	Kidney function self-test formula	0	0	0	0	0			4	6	5	7	6			6	5	5	8	8			10	8	8			7	9	8
			87	9.5	What to pay attention to in life with high creatinine	5	2	4	6	5			8	7	8	8	9			8	8	9	9	8			9	10	10			10	9	10
			88	9.7	Is drinking more water good for the kidneys?	5	4	6	5	4			6	7	7	8	7			7	6	6	5	7			9	9	10			9	8	9
			89	9.8	What to do if the urine test finds urine protein +	3	3	2	6	4			6	7	8	8	7			8	6	7	7	6			7	6	8			6	7	7
			90	9.9	Whether kidney function is good or not looks at 2 indicators	3	5	2	6	5			6	6	7	7	6			7	7	8	6	8			9	8	8			7	8	9
			91	9.11	haematuria	0	3	3	4	2			6	6	7	5	6			7	7	8	7	7			6	7	7			6	6	7
			92	9.12	Is the creatinine reached a normal threshold for friends with kidney disease?	2	5	3	5	1			6	7	6	5	6			6	8	7	8	7			9	9	10			8	8	7
			93	9.14	Patients with kidney disease cannot eat anything	3	2	3	4	3			8	8	9	8	7			7	7	8	7	9			8	9	10			9	9	9
			94	9.16	How much risk is there of developing kidney disease to uremia	5	2	4	6	5			8	7	8	8	9			8	8	9	7	8			9	8	9			10	9	10
			95	9.19	What are the dietary contraindications to high creatinine	7	6	3	5	6			9	7	8	8	9			8	9	8	8	7			9	9	9			8	9	9
			96	9.22	Degree of nephropathy with creatinine	5	4	5	6	3			8	8	9	8	7			7	8	9	8	9			8	10	9			8	7	8
			97	9.23	Can the puncture have a crescent body that can be reversed?	1	4	2	0	5			8	8	7	6	9			7	8	8	9	6			9	9	9			8	7	8
			98	9.24	Which kidney function is impaired quickly	0	3	3	4	2			6	6	7	7	6			7	7	8	8	7			8	7	7			7	9	7
			99	9.25	What are the strange manifestations in the early stages of kidney disease	7	6	4	7	5			9	8	9	9	8			10	8	8	9	8			10	9	9			8	9	10
			100	9.28	Can the kidney function be restored with impaired function?	3	1	1	0	2			8	8	7	7	8			7	9	8	7	8			9	10	8			9	9	8
			101	9.29	Urine proteins and uremia	2	0	0	2	4			5	7	8	6	7			8	6	6	8	7			9	10	9			10	10	8
Kidney Guide	1	60	1	4.2	24-hour urinary protein retention	0	0	0	0	0			8	8	7	8	9			9	8	8	7	8			10	9	10			9	9	10
			2	4.3	Kidney cysts fall into several categories	0	0	0	0	0			7	7	8	6	7			6	6	7	7	8			9	8	9			7	8	8
			3	4.4	What are the effects of long-term untreated nephrotic syndrome on the body	2	0	2	3	0			6	8	7	7	8			8	7	8	8	7			9	8	8			7	9	8
			4	4.5	Can creatinine 164 be restored	2	3	0	0	2			6	7	6	6	7			8	8	7	6	8			8	9	7			8	8	7
			5	4.6	Simple movements assist in lowering blood pressure	0	0	0	0	2			8	9	7	8	8			7	6	6	7	5			6	6	5			7	6	6
			6	4.7	Clinical classification of Iga nephropathy	0	2	0	0	0			5	6	5	7	7			7	8	7	4	6			9	10	8			8	9	9
			7	4.8	5 major complications of renal synthesis	2	0	3	0	0			6	8	7	7	8			7	6	7	7	7			8	8	8			7	8	8
			8	4.9	What patients with kidney disease eat is good	4	6	2	3	3			8	7	7	8	9			8	7	8	7	6			9	7	8			8	7	8
			9	2020.4.10	How to judge whether you have kidney disease	3	5	2	6	5			7	8	9	8	7			9	8	8	9	7			10	8	9			8	9	9
			10	4.11	Patients with kidney disease should never do this	6	4	2	3	3			5	9	9	8	7			8	9	8	9	7			7	9	10			9	8	9
			11	4.12	Is creatinine 500 uremia?	0	0	1	0	0			7	7	8	6	8			7	8	7	7	8			7	8	9			7	7	8
			12	4.13	Why more and more people get kidney disease	4	7	6	3	4			9	8	9	9	8			8	7	7	8	8			9	9	8			8	8	9
			13	4.14	Kidney disease or not to puncture	2	3	0	5	2			7	6	7	7	8			8	7	8	8	9			8	8	9			7	9	8
			14	4.15	Creatinine rises quickly, don't ignore these 6 factors	4	2	6	2	5			5	6	6	6	5			0	1	2	2	1			5	6	5			5	6	6
			15	4.16	How to drink water in people with kidney disease	3	0	0	2	0			4	5	4	3	5			4	4	4	4	3			2	3	2			5	5	5
			16	4.17	5 big signs of bad kidneys	7	5	6	4	6			1	0	2	0	1			5	4	6	6	5			1	1	0			0	1	1
			17	4.18	Patients with kidney disease should never take it after taking medicine	3	2	0	0	0			6	7	5	6	6			1	1	1	1	2			3	3	2			4	3	2
			18	4.19	Patients with lupus erythematosus are careful with these drugs	0	0	0	0	2			4	3	4	3	4			2	3	4	4	3			7	6	5			3	3	3
			19	2020.4.20	Kidney disease is most afraid of what to eat	3	5	5	4	6			7	6	6	5	5			4	6	5	5	6			7	5	5			6	6	5
			20	4.21	Kidney disease is most afraid of 3 things	5	7	6	5	6			6	5	7	6	7			4	5	6	6	5			5	5	6			4	5	6
			21	4.22	5 major daily kidney injuries	2	4	0	5	4			4	5	4	6	4			6	5	4	5	6			4	4	4			6	6	6
			22	4.23	Persist in taking antihypertensive drugs and still have renal failure	2	0	0	0	0			4	6	5	5	5			5	5	5	5	6			5	4	3			5	5	4
			23	4.24	The four major vices seriously affect health	6	5	4	7	6			5	5	5	4	5			5	6	5	5	4			5	6	4			4	4	5
			24	4.25	Astragalus has so many benefits	2	0	4	2	5			4	5	5	6	3			3	4	4	3	2			5	6	6			5	6	4
			25	4.26	Take stock of those drugs that hurt your kidneys	4	6	2	3	3			0	0	1	2	0			6	6	6	5	6			6	6	6			7	6	5
			26	4.27	Urinating too much at night?	3	2	5	0	5			2	2	2	3	4			7	6	4	5	4			4	5	6			5	5	5
			27	4.28	Renal failure cases are listed	2	3	4	6	3			9	10	9	8	8			9	9	8	10	8			9	9	8			8	7	8
			28	4.29	Is double eyelid puffiness a kidney disease?	6	4	4	5	2			6	8	8	9	7			7	8	7	8	8			7	9	8			7	7	9
			29	2020.4.30	Can people with kidney disease eat bananas?	2	4	4	0	6			8	9	9	8	7			8	8	9	7	7			8	9	9			8	9	7
			30	5.1	Do young people get uremia?	4	6	4	5	6			8	7	7	8	7			8	9	9	8	7			8	8	9			7	9	8
			31	5.3	Urine protein indicators look at kidney function	4	5	3	5	6			6	8	7	8	8			7	8	8	8	7			8	9	8			9	8	9
			32	5.4	If the uric acid is high, it will not hurt and it will be cured	3	1	1	0	2			8	8	7	7	8			7	9	8	7	8			9	10	8			9	9	8
			33	5.5	Does chronic kidney disease necessarily have uremia?	5	4	5	6	3			8	8	9	8	7			7	8	9	8	9			9	10	9			8	7	8
			34	5.6	Can kidney disease be inherited?	3	1	3	2	6			9	7	8	8	9			8	9	8	8	7			9	9	9			8	9	9
			35	5.7	Found that urine protein is not kidney damage	5	2	4	6	5			8	7	8	7	9			8	8	9	7	8			9	10	10			10	9	10
			36	5.8	Uremic Early Signals	0	3	3	4	2			6	6	7	8	6			7	7	8	6	7			8	7	7			6	6	7
			37	5.9	Fruit recommended by a nephrologist	4	2	2	5	3			9	7	8	8	9			8	9	7	8	7			9	9	9			8	9	9
			38	5.11	Urine occult blood has always been going on	3	3	2	6	4			6	7	8	8	7			8	6	9	7	9			7	8	8			6	7	7
			39	5.12	Patients with kidney disease should have 5 kinds of food to be hearty	3	4	2	0	5			8	8	7	6	9			7	8	8	9	6			9	9	9			8	7	8
			40	5.13	Dietary contraindications to renal failure	2	2	3	5	1			9	7	8	8	9			8	9	8	8	7			9	8	9			8	9	9
			41	5.14	Do you like to eat red dates?	5	4	2	5	4			6	7	7	8	7			7	8	9	7	7			9	8	10			9	8	9
			42	5.15	Why gout is getting younger	3	2	2	3	3			7	8	7	6	7			7	8	8	7	6			9	9	9			8	9	8
			43	5.17	Does foamy urine have to be proteinuria?	2	0	0	2	4			5	7	8	7	7			8	6	6	8	8			8	10	9			10	10	8
			44	5.18	Does drinking beer cause uric acid to rise?	3	2	3	4	3			8	8	9	8	7			7	7	8	7	9			9	9	8			9	9	9
			45	5.19	5 seconds teach you to learn to look at urine protein	2	4	6	5	4			6	7	7	8	7			7	9	7	8	7			9	9	10			9	8	9
			46	2020.5.20	Grades lightly develop kidney disease	3	3	4	2	5			6	8	7	9	8			8	8	7	9	9			9	8	9			9	9	10
			47	5.21	4 symptoms of early nephropathy	7	6	4	3	2			9	8	9	9	8			10	8	8	9	8			10	9	9			8	9	10
			48	5.22	The habit of hurting the kidneys	5	4	6	5	4			7	8	9	8	9			8	9	9	8	8			9	9	8			7	8	9
			49	5.23	Magic tricks hurt the kidneys medication	5	2	4	6	5			8	7	8	8	9			8	8	9	7	8			9	10	10			10	9	10
			50	5.24	Is urine protein 1+ found to be serious?	5	4	5	6	3			8	8	9	8	7			7	8	9	8	9			9	10	9			8	7	8
			51	5.27	Why do doctors prescribe antihypertensive drugs for urinary proteins	3	1	1	0	2			8	8	7	7	8			7	9	8	7	8			9	10	8			9	9	8
			52	5.29	How nephrotic syndrome lowers urine protein	0	3	3	4	2			6	6	7	5	6			7	7	8	6	7			6	7	7			7	6	7
			53	2020.5.30	Kidney disease which foods can be eaten	3	6	2	5	6			9	7	8	8	9			8	9	8	8	7			9	9	9			8	9	9
			54	5.31	Can you exercise if you have kidney disease?	4	3	6	5	4			6	7	6	7	8			9	8	9	7	9			9	9	10			8	8	7
			55	6.1	What tests are done each year to prevent kidney disease	6	7	6	5	5			8	7	8	8	9			10	10	9	8	9			10	10	9			10	9	9
			56	6.2	Patients with kidney disease should beware of 5 kinds of food	2	3	3	5	1			9	7	8	8	9			8	9	8	8	7			9	9	9			8	9	9
			57	6.3	What to do if patients with kidney disease have high creatinine	3	2	3	4	3			8	8	9	8	7			7	7	8	7	9			9	9	10			9	8	9
			58	6.22	Small methods to stay away from high uric acid	2	0	0	2	4			7	9	8	9	8			9	8	9	9	9			8	10	9			8	10	8
			59	6.26	Prognosis of iga nephropathy	3	3	2	1	0			6	7	8	8	7			8	8	7	8	8			7	6	8			9	8	7
			60	7.1	IGA nephropathy	0	3	3	4	2			6	6	7	9	7			7	8	8	9	7			8	7	7			8	7	7
Kidney prebiotics	1	63	1	6.2	People with kidney disease can not eat eggs?	4	3	5	5	6			8	9	9	7	8			8	9	8	9	7			8	9	9			7	9	8
			2	2020.06.3	Does drinking more water increase the burden on the kidneys?	5	2	4	4	6			7	8	8	7	8			8	8	7	9	7			9	7	8			8	8	7
			3	6.4	Does it develop uremia at a young age?	4	6	4	2	6			8	7	7	8	7			8	9	9	8	7			8	8	9			7	9	8
			4	6.5	What hurts the kidneys the most	3	4	4	6	5			7	7	6	8	8			7	7	9	8	8			8	7	7			8	8	9
			5	6.6	How to know if it is kidney disease	4	3	6	5	1			9	7	8	8	9			8	9	9	7	8			9	8	9			10	8	9
			6	6.7	Kidney disease how to eat eggs	2	4	5	5	2			8	7	8	7	7			9	7	8	8	7			8	7	7			9	7	7
			7	6.8	What are the key factors for the development of kidney disease to uremia	5	3	3	6	2			6	6	7	8	9			8	7	9	7	8			9	8	7			8	9	9
			8	6.9	Why uremia is increasing	6	5	6	7	6			7	8	8	9	8			8	9	9	7	8			8	9	9			7	9	7
			9	2020.6.10	Love the kidneys 4 do not	3	4	4	2	6			9	8	8	7	9			9	8	7	8	8			9	8	8			7	8	8
			10	6.11	3 foods that the kidneys do not touch	2	0	4	1	5			10	9	8	8	8			8	7	8	9	7			8	7	9			8	9	7
			11	6.12	5 major daily kidney injuries	2	4	0	5	4			7	8	9	8	9			8	9	9	8	8			9	9	8			7	8	9
			12	6.13	Kidneys like the most liked exercise	0	3	3	4	2			9	9	8	9	10			7	7	8	9	7			8	7	7			9	7	7
			13	6.14	Drinking water in this way hurts the kidneys the most	5	2	2	6	3			9	9	8	9	7			8	9	9	10	7			9	8	9			9	8	8
			14	6.15	Active vitamin D protects the kidneys	3	0	0	0	2			6	6	7	8	8			8	7	8	8	9			8	9	7			8	7	9
			15	6.16	Common kidney secret recipes actually hurt the kidneys	1	2	0	2	1			8	7	8	7	7			7	9	8	7	8			7	9	8			9	9	8
			16	6.17	There are two major symptoms in the early stages of kidney disease	4	6	4	7	5			9	8	9	9	8			10	8	8	9	8			10	9	9			8	9	10
			17	6.18	Harmful kidney behavior	3	4	6	5	4			7	8	9	8	9			8	9	9	8	8			9	9	8			7	8	9
			18	2020.6.20	Why is blood creatinine elevated	5	6	2	2	3			8	7	6	7	7			7	8	9	7	7			8	7	9			8	8	9
			19	6.23	How to see kidney problems from the urine	6	5	6	3	4			9	8	9	9	7			9	10	8	8	8			9	10	8			8	9	8
			20	6.24	How to lower creatinine	5	3	4	3	6			8	9	8	8	9			9	9	10	8	8			10	8	9			9	8	9
			21	6.26	Are kidney disease patients eating rice dumplings right?	3	6	2	2	1			7	8	8	7	8			7	7	6	8	9			8	7	9			7	8	7
			22	6.27	The criterion for judging the kidney synthesis	0	0	1	1	0			7	6	7	7	6			7	9	8	7	7			7	8	9			8	7	7
			23	2020.6.30	3 indicators can easily lead to kidney disease	5	4	3	3	5			8	9	8	7	8			9	8	7	8	9			10	8	8			9	9	8
			24	7.1	How to understand the urine routine in 3 seconds	3	2	4	6	4			6	7	6	6	8			7	8	8	9	7			9	9	8			9	9	10
			25	7.3	Physical examination reveals how to do urine protein and occult blood	5	2	2	6	4			9	8	7	8	7			7	8	8	7	9			8	7	7			8	9	7
			26	7.4	Self-testing for kidney problems only takes 3 tricks	6	7	4	2	2			9	8	9	9	7			9	8	8	8	7			8	9	7			9	8	7
			27	7.6	Which people are susceptible to uremia	3	6	4	2	2			8	7	8	8	9			7	8	9	7	8			9	7	8			7	7	8
			28	7.7	There are 4 major abnormalities in urination	5	4	4	6	3			10	9	8	9	7			8	9	8	9	9			8	10	7			8	9	8
			29	7.8	Common sense about urine	3	6	2	2	4			7	8	7	7	9			8	8	7	9	8			9	8	8			9	8	9
			30	7.9	I would like to know what tests to do if you have kidney disease	6	7	6	5	5			8	7	8	8	9			10	10	9	8	9			10	10	9			10	9	9
			31	7.11	Do you have to urinate in the morning?	3	2	2	5	1			9	7	8	8	9			8	9	8	8	7			9	9	9			8	9	9
			32	7.13	Early symptoms of kidney disease	5	6	4	2	5			9	8	9	9	8			10	8	8	9	8			10	9	9			8	9	10
			33	7.15	Drinking water toilet is bad for the kidneys	2	1	1	0	2			8	8	7	7	8			7	9	8	7	8			9	10	8			9	9	8
			34	7.19	Whether kidney function is good or not depends on those indicators	3	5	6	4	2			9	9	8	7	6			7	7	8	7	8			9	8	8			7	8	9
			35	7.21	Elevated creatinine is one of the signals of the progression of renal function	3	1	2	0	1			8	8	7	6	9			7	8	8	9	7			8	9	9			8	7	8
			36	7.24	Do not panic if blood creatinine rises	0	2	4	2	5			8	7	8	8	9			8	8	9	7	8			9	10	10			10	9	10
			37	7.26	Creatinine 186 was found to check these indicators	5	6	6	5	4			7	7	6	8	8			6	9	7	9	9			8	9	10			8	8	7
			38	7.28	Creatinine 600 more can last for how long	0	1	3	0	0			8	8	8	7	9			8	8	9	7	8			9	9	10			9	9	10
			39	2020.7.30	Why is inosine more than 300, rising to 1000 in 2 years	3	2	0	1	3			8	7	7	8	7			8	8	7	9	8			9	10	9			9	8	9
			40	8.3	How severe is inosine 466	1	2	3	4	3			8	8	9	8	7			7	7	8	7	9			9	9	10			9	9	9
			41	8.5	Which is important, blood creatinine or urine protein	1	1	0	2	4			7	8	8	9	8			7	8	7	8	7			10	10	9			8	7	9
			42	8.7	How far is blood creatinine from uremia for more than 500 years	2	4	3	1	0			7	8	7	7	6			7	6	7	7	8			9	9	10			8	9	8
			43	8.11	What to pay attention to with a high creatinine diet	3	3	2	6	4			5	6	6	6	5			0	1	2	2	1			5	6	5			5	6	6
			44	8.13	What does creatinine go through from 100-900	2	0	0	2	4			4	5	4	3	5			4	4	4	4	3			2	3	2			5	5	5
			45	8.15	Is creatinine 350 serious	2	4	3	5	6			1	0	2	0	1			5	4	6	6	5			1	1	0			0	1	1
			46	8.19	How high the creatinine is requires dialysis	0	0	1	0	0			6	7	5	6	6			1	1	1	1	2			3	3	2			4	3	2
			47	8.22	Creatinine is high and how it falls	5	4	5	6	3			4	3	4	3	4			2	3	4	4	3			7	6	5			3	3	3
			48	8.25	How to use creatinine ultra 265	3	1	1	0	2			7	6	6	5	5			4	6	5	5	6			7	5	5			6	6	5
			49	8.27	What to do if the creatinine is high 660	2	1	0	1	2			6	5	7	6	7			4	5	6	6	5			5	5	6			4	5	6
			50	2020.8.30	Is creatinine at a critical value normal	3	4	4	3	5			4	5	4	6	4			6	5	4	5	6			4	4	4			6	6	6
			51	9.2	Creatinine is more or less kidney failure	5	6	5	7	6			4	6	5	5	5			5	5	5	5	6			5	4	3			5	5	4
			52	9.4	What to do if creatinine is elevated in renal failure	3	2	2	3	3			5	5	5	4	5			5	6	5	5	4			5	6	4			4	4	5
			53	9.7	Teach you to look at kidney function tests	5	4	6	5	4			4	5	5	6	3			3	4	4	3	2			5	6	6			5	6	4
			54	9.8	How to effectively control creatinine	3	4	2	0	5			0	0	1	2	0			6	6	6	5	6			6	6	6			7	6	5
			55	9.11	Creatinine gets to 611 note 3 changes in urine	5	6	4	2	7			2	2	2	3	4			7	6	4	5	4			4	5	6			5	5	5
			56	9.12	Causes of elevated creatinine	5	2	4	6	5			8	7	8	8	9			8	8	9	7	8			9	10	10			10	9	10
			57	9.15	What are the dangers of elevated serum creatinine	5	6	6	5	4			9	7	9	7	8			9	8	7	8	7			9	9	10			8	8	7
			58	9.17	Does long-term urine protein cause high creatinine?	3	2	3	4	3			8	8	9	8	7			7	7	8	7	9			9	9	10			9	9	9
			59	9.2	High blood pressure can cause kidney failure	2	0	0	2	4			5	8	8	9	7			8	9	6	8	7			9	10	9			10	10	8
			60	9.23	Cause of sudden increase in serum creatinine	3	3	2	2	4			6	7	8	8	7			8	6	8	7	9			7	6	8			8	7	7
			61	9.25	Which factors contribute to a persistent increase in creatinine	1	1	0	2	3			9	8	9	10	9			9	8	7	8	7			10	10	9			8	7	9
			62	9.27	What to do if creatinine is more than 800 double kidney atrophy	3	1	1	0	2			8	8	7	7	8			7	9	8	7	8			9	10	8			9	9	8
			63	9.29	Why Creatinine 200 is a critical stage	3	4	2	0	5			8	8	7	8	9			7	8	8	9	8			9	9	9			8	7	8
Kidney healing sound	1	31	1	4.1	Kidney disease how to do low-salt and low-fat diet	2	0	4	2	5			7	6	6	7	8			8	9	9	7	7			8	9	9			9	7	8
			2	4.2	Can people with kidney disease eat pineapple?	3	2	2	4	0			8	10	9	9	9			8	7	8	8	9			8	9	10			8	8	7
			3	4.3	Can kidney disease eat mangoes?	2	0	1	1	2			7	9	8	8	7			8	9	7	8	8			9	8	7			8	7	8
			4	4.4	Can kidney disease eat bird's nest?	0	3	3	1	2			6	8	8	6	8			7	7	8	9	7			8	7	9			7	8	7
			5	4.5	How kidney disease patients eat breakfast is more nutritious	4	1	0	3	5			7	9	8	9	7			8	8	7	8	7			9	7	7			8	9	8
			6	4.6	Dietary contraindications to nephrotic syndrome	5	4	4	2	6			8	7	8	8	9			7	9	9	8	7			8	8	7			8	8	9
			7	4.7	High-salt foods that cannot be eaten with kidney disease	3	6	5	3	5			9	8	9	9	7			8	7	8	8	9			9	9	8			9	9	7
			8	4.8	Can patients with nephritis eat garlic moss?	2	3	5	1	0			8	9	9	7	8			8	9	8	7	7			8	7	8			8	8	9
			9	4.9	Can people with nephritis drink coffee?	2	3	5	1	0			7	8	8	8	8			7	8	7	9	8			9	8	9			8	7	8
			10	4.12	Foods that do not want to recur in urine protein should be careful	2	0	1	2	2			0	9	9	7	9			8	9	8	7	7			8	9	8			9	8	9
			11	4.13	Can kidney disease eat wild vegetables?	3	5	2	2	3			7	8	7	9	8			9	9	8	8	7			8	7	7			9	8	8
			12	4.14	Can you drink green tea for nephritis?	4	2	3	3	0			8	7	7	8	9			8	8	8	7	8			7	8	6			7	7	8
			13	4.15	How to eat high uric acid	2	0	5	2	6			9	9	9	8	9			9	8	9	9	9			10	9	9			9	8	9
			14	4.16	Kidney disease eating winter melon can reduce swelling	6	2	5	3	3			8	8	7	8	8			7	8	7	8	9			8	8	9			7	9	8
			15	4.17	Kidney disease is most afraid of it	4	6	3	3	2			7	8	7	7	8			8	7	7	9	7			9	8	10			8	8	9
			16	4.19	Precautions for patients with kidney disease to eat vegetables	3	1	2	2	5			8	9	8	9	9			8	8	7	8	7			8	9	9			9	9	8
			17	4.21	Patients with gout should avoid it	3	5	1	2	3			7	8	9	9	8			9	8	7	8	7			8	7	7			8	8	9
			18	4.22	Can people with kidney disease eat fish?	2	1	4	2	5			9	9	8	7	8			8	9	9	7	7			8	9	9			9	7	8
			19	4.23	What fruits can be eaten by patients with kidney disease?	3	2	2	4	0			8	7	7	7	9			8	7	8	9	8			9	8	9			8	9	7
			20	4.24	Patients with kidney stones have a dietary function	3	2	4	2	4			6	7	6	6	8			7	8	8	9	7			9	9	8			9	8	7
			21	4.28	Nephritis hematuria is eaten well this way	0	2	0	1	0			8	7	9	8	8			7	8	7	8	9			7	7	8			7	9	8
			22	4.29	Rapid uric acid lowering method	2	4	2	6	3			9	8	8	8	8			10	8	10	9	8			9	8	9			8	8	9
			23	2020.4.30	Can kidney disease eat tofu?	4	6	2	3	1			8	9	9	8	9			8	8	7	7	8			9	7	8			7	7	9
			24	5.1	3 drinking habits hurt the kidneys the most	6	1	3	5	4			8	9	9	7	8			8	9	8	9	9			10	9	8			10	8	9
			25	5.5	Can people with kidney disease eat soy products?	4	6	6	3	2			5	6	6	6	5			0	1	2	2	1			5	6	5			5	6	6
			26	5.7	Kidney disease eats good nutrition	5	4	5	6	3			4	5	4	3	5			4	4	4	4	3			2	3	2			5	5	5
			27	5.8	The most feared fruit with high uric acid	1	3	2	5	1			1	0	2	0	1			5	4	6	6	5			1	1	0			0	1	1
			28	5.9	Foods that patients with kidney disease should not eat	3	3	2	6	4			6	7	5	6	6			1	1	1	1	2			3	3	2			4	3	2
			29	2020.5.10	Daily foods that hurt the kidneys	3	1	1	0	2			4	3	4	3	4			2	3	4	4	3			7	6	5			3	3	3
			30	5.11	Uric acid is high, dietary contraindications	3	4	2	0	5			7	6	6	5	5			4	6	5	5	6			7	5	5			6	6	5
			31	5.12	Kidney disease eat what meat is good	5	4	6	5	4			6	5	7	6	7			4	5	6	6	5			5	5	6			4	5	6
Kidney Yokang	1	48	1	5.16	Protein +- what's going on on the checkup sheet	3	3	5	4	0			4	5	4	6	4			6	5	4	5	6			4	4	4			6	6	6
			2	5.18	What to do if the protein is repeated	2	1	4	0	5			4	6	5	5	5			5	5	5	5	6			5	4	3			5	5	4
			3	5.19	High purine food rankings	0	3	4	2	1			5	5	5	4	5			5	6	5	5	4			5	6	4			4	4	5
			4	2020.05.20	Whether people with kidney disease can eat persimmons	4	3	3	2	0			4	5	5	6	3			3	4	4	3	2			5	6	6			5	6	4
			5	5.21	Must nephritis develop into renal insufficiency?	6	5	3	3	2			0	0	1	2	0			6	6	6	5	6			6	6	6			7	6	5
			6	5.25	Uremia comes 7 signals	4	6	2	4	4			2	2	2	3	4			7	6	4	5	4			4	5	6			5	5	5
			7	5.26	How high uric acid drops	5	2	2	4	6			9	8	9	7	7			10	8	8	9	8			9	9	8			7	7	9
			8	5.27	Inadvertent kidney injury behavior	4	6	3	3	0			8	7	7	8	9			8	8	9	7	8			7	8	8			7	7	8
			9	5.28	The most common symptom of kidney disease	7	6	4	3	5			9	8	9	9	8			10	8	8	9	8			10	9	9			8	9	10
			10	5.29	How to drink water in people with kidney disease	5	4	4	6	3			7	8	8	9	8			7	8	7	9	8			9	8	9			9	7	8
			11	2020。05.30	Do you have any of these behaviors	6	7	4	4	5			8	9	9	7	7			8	7	8	9	7			7	9	8			7	7	9
			12	6.1	Kidney injury drugs	1	6	2	3	3			9	7	7	8	7			9	10	8	8	7			8	9	9			8	8	9
			13	6.2	Is turbid urine proteinuria?	3	5	4	4	2			7	8	8	9	8			7	8	7	9	8			9	8	9			9	7	8
			14	6.3	Lowering uric acid gold 7 steps	4	3	3	2	6			9	8	8	7	9			8	8	9	7	7			8	7	8			8	8	7
			15	6.4	Foods that reduce uricemia	2	0	3	5	2			8	7	8	9	7			7	8	7	9	8			7	8	8			9	8	8
			16	6.5	Men have three vices of kidney destruction	5	6	3	3	4			9	9	7	8	9			10	8	9	8	8			9	8	9			8	7	8
			17	6.6	How to know if there is a problem with the kidneys	6	7	4	4	5			8	9	8	9	7			10	9	10	8	9			10	8	10			8	9	9
			18	6.8	High uric acid hazards	3	1	5	4	0			8	9	8	8	7			8	9	7	9	8			9	8	8			7	8	8
			19	6.9	A small way to lower uric acid	5	4	2	4	1			9	8	8	8	8			10	8	10	9	8			9	8	9			8	8	9
			20	2020.6.10	Want the kidneys to do this well	2	0	3	3	2			8	7	8	9	7			7	8	9	8	8			7	9	8			8	9	7
			21	6.11	Uric acid is somewhat high	0	0	1	2	0			8	9	9	7	8			8	9	7	7	9			9	8	9			7	8	7
			22	6.12	The tragedy of high uric acid inducing kidney failure	1	2	0	4	0			8	7	9	8	8			7	8	7	8	9			8	7	8			7	9	8
			23	6.13	Who regularly checks uric acid	3	0	1	3	4			9	9	8	9	7			8	8	9	7	8			10	8	9			7	8	8
			24	6.14	Can kidney friends drink beer and eat barbecue?	2	3	3	1	4			8	10	9	8	8			9	7	8	7	8			9	10	8			8	7	9
			25	6.15	Don't want to have high uric acid, four foods to keep your mouth shut	0	1	1	4	2			9	7	8	8	9			8	7	9	8	8			7	8	9			8	7	8
			26	6.16	Control uric acid slip through the mouth	2	0	1	5	2			8	7	8	9	7			7	8	7	8	8			9	8	8			7	8	8
			27	6.17	Common kidney tonic secret recipes are actually the most harmful to the kidneys	1	2	0	2	3			8	7	8	7	8			7	6	8	7	8			7	7	8			6	7	7
			28	6.18	4 types of people can not drink a drop of wine	3	4	2	0	5			8	8	7	6	9			7	8	8	9	6			9	9	9			8	7	8
			29	6.19	Lowers uric acid by 3 points	5	6	6	5	4			6	7	6	5	6			6	5	5	6	7			9	9	10			8	8	7
			30	2020.6.20	Be wary of early 3 signs of uremia	7	6	7	5	6			9	7	8	8	9			8	9	8	8	7			9	9	9			8	9	9
			31	6.21	Uric acid high gout can affect the kidneys	3	2	3	4	3			8	8	9	8	7			7	7	8	7	9			9	9	10			9	9	9
			32	6.22	Diabetes Disease Early Signal	5	2	4	6	5			8	7	8	8	9			8	8	9	7	8			9	10	10			10	9	10
			33	7.3	Teach you to pick out the clues of kidney stones	5	4	5	6	3			8	8	9	8	7			7	8	9	8	9			9	10	9			8	7	8
			34	7.6	How kidney stones are prevented	5	4	6	5	4			6	7	7	8	7			7	6	6	5	7			9	9	10			9	8	9
			35	7.7	Why do more people develop high uric acid as they get tired	2	1	0	1	2			5	6	5	6	7			7	6	5	6	6			9	9	10			8	6	9
			36	7.9	Kidney stones that hurt and don't kill	3	4	4	3	5			8	7	7	6	7			7	6	8	7	8			9	10	10			8	9	7
			37	7.14	High uric acid does this	5	6	5	7	6			9	8	9	7	8			8	8	9	7	8			9	9	9			8	9	9
			38	7.15	Stay away from high uric acid and focus on three more and 1 less	5	4	6	5	4			6	7	7	8	7			7	6	6	5	7			9	9	10			9	8	9
			39	7.17	Kidney stones 5 eat 3 do not eat	3	3	2	6	4			6	7	8	8	7			8	6	4	7	6			7	6	8			6	7	7
			40	7.18	How to tell if there are kidney stones	2	4	3	5	6			8	8	8	7	9			8	8	9	7	8			9	9	10			9	9	10
			41	7.19	Do well at 5 o'clock and stay away from kidney stones	3	2	4	4	3			8	7	7	8	7			8	8	7	9	8			9	10	9			9	8	9
			42	2020.7.20	Low back pain, be careful of kidney stones	7	6	7	5	6			9	7	8	8	9			8	9	8	8	7			9	9	9			8	9	9
			43	7.22	Stones are small and asymptomatic do not care	3	1	1	0	2			8	8	7	7	8			7	9	8	7	8			9	10	8			9	9	8
			44	7.23	Eating tofu causes kidney stones?	3	4	2	0	5			8	8	7	6	9			7	8	8	9	6			9	9	9			8	7	8
			45	7.24	The dangers of kidney stones	5	6	4	2	7			6	8	7	9	8			8	8	7	9	9			9	8	9			9	9	10
			46	8.4	2 kinds of vegetables men with kidney failure were admitted to the hospital	3	2	3	4	3			8	8	9	8	7			7	7	8	7	9			9	9	10			9	9	9
			47	8.27	Uric acid is high 5 kinds of food can not be eaten	5	2	4	6	5			8	7	8	8	9			8	8	9	7	8			9	10	10			10	9	10
			48	8.28	Take stock of the dangers of high uric acid	5	6	6	5	4			6	7	6	5	6			6	5	5	6	7			9	9	10			8	8	7
Nephrology Mao Doctor	1	158	1	4.1	How often to check high urine protein	1	3	1	0	4			8	9	7	8	9			9	10	8	8	9			10	8	9			9	8	9
			2	4.2	Dietary precautions for patients with kidney disease	3	2	2	2	1			8	7	8	9	9			7	8	8	9	8			10	9	8			9	9	8
			3	4.3	Creatinine 707 can only be treated on dialysis?	0	2	2	3	0			8	8	9	7	8			9	10	9	9	8			9	10	9			8	9	9
			4	4.5	Does drinking beer cause uric acid to rise?	2	1	3	5	2			8	9	8	9	9			8	8	8	10	8			9	8	9			10	9	8
			5	4.6	Can people with nephritis eat sweet potatoes?	3	2	1	1	4			9	10	9	8	9			9	10	9	9	8			10	9	9			7	8	9
			6	4.7	What I want to say to my kidney friends	6	7	7	7	6			9	10	10	8	9			8	8	9	7	8			8	7	8			7	7	8
			7	4.8	Can creatinine 525 return to normal	0	1	1	4	2			7	7	8	8	9			7	8	7	8	8			8	9	9			8	7	8
			8	4.9	Nephritis with high urine protein can be treated with hormones	1	1	0	3	2			8	7	7	8	9			8	7	6	7	8			8	8	7			9	8	9
			9	2020.4.10	Is 24-hour urine protein quantification 1.5 used as a renal puncture?	0	0	1	0	2			9	8	8	7	7			8	9	9	10	9			9	10	9			8	7	8
			10	4.11	What are the symptoms of uremia	3	1	1	0	3			8	7	9	8	9			8	9	8	9	10			9	9	8			7	9	8
			11	4.12	Complications of nephrotic syndrome	2	0	2	3	1			7	8	9	8	8			9	8	7	8	8			8	9	9			8	7	7
			12	4.13	Creatinine 212 is not a kidney failure	0	0	0	1	2			8	8	7	9	7			9	7	8	8	9			10	8	9			7	7	8
			13	4.14	What to do if patients with nephritis often relapse	3	1	4	2	2			8	7	8	6	7			7	8	9	9	8			8	9	7			8	8	7
			14	4.15	Does too much uric acid affect the kidneys?	4	6	2	2	1			6	7	7	6	8			8	7	7	8	9			7	8	8			6	8	7
			15	4.15	Urine protein 3+, occult blood 2+, can you do kidney puncture?	1	0	1	0	3			8	7	6	7	8			7	8	8	7	8			8	9	8			9	7	9
			16	4.16	The higher the creatinine, the worse the kidney function	3	4	2	2	1			6	7	7	8	7			8	7	8	8	7			7	7	8			6	8	8
			17	4.17	Is IGA nephropathy creatinine 133 severe	0	0	1	2	0			7	6	6	7	8			7	6	7	7	8			7	8	9			7	6	7
			18	4.18	Which one should be paid attention to in urine protein and creatinine	3	1	0	1	4			9	8	8	7	8			6	8	8	7	7			8	6	8			8	7	7
			19	4.19	Dialysis interval key points in uremia patients	0	0	0	0	1			6	7	6	7	8			8	7	7	6	8			9	7	8			7	8	8
			20	4.2	Does kidney disease eventually develop into uremia?	4	2	1	1	0			8	9	8	8	7			7	8	8	9	8			8	9	9			8	9	7
			21	4.21	What symptoms will occur if you have kidney disease	4	3	4	5	5			9	8	9	9	8			10	8	8	9	8			10	9	9			8	9	10
			22	4.22	Can you drink more water for nephritis?	6	3	4	4	2			9	10	8	9	9			9	10	9	7	8			9	8	8			7	8	8
			23	4.23	Can creatinine 212 still return to normal?	3	2	1	1	4			9	10	9	8	9			9	10	9	9	8			10	9	9			7	8	9
			24	4.24	Controlled diet, why gout still occurs	1	3	0	3	2			8	9	8	9	7			8	10	9	7	8			9	8	8			8	7	7
			25	4.25	What to pay attention to in kidney failure	4	2	1	1	3			10	10	8	9	8			10	9	8	9	9			8	9	9			9	8	8
			26	4.26	Why more and more young people get kidney disease	3	1	4	2	2			9	8	9	10	10			9	8	7	7	8			9	8	9			8	7	9
			27	4.27	Is edema in the body a kidney disease?	5	2	4	6	1			10	8	8	9	9			10	9	8	9	8			7	9	8			8	7	7
			28	4.28	Is kidney transplantation the ultimate solution to uremia?	6	4	4	2	5			7	7	9	8	7			8	9	9	7	9			8	10	9			9	8	9
			29	4.29	Can the urine protein turn negative without hormones?	2	3	2	1	0			9	8	7	8	8			10	8	9	9	8			9	8	8			8	9	8
			30	4.3	Is too high urine protein a symptom of kidney failure?	4	2	2	6	1			8	8	9	7	7			10	9	7	8	9			10	9	8			9	7	7
			31	5.1	What is the difference between 24-hour urine protein quantification and urinary routine	1	0	3	2	2			7	8	8	9	8			8	8	9	7	8			8	10	9			7	8	8
			32	5.5	How to protect your kidneys	3	5	2	2	5			9	7	7	8	9			8	9	8	8	9			10	8	9			8	9	8
			33	5.7	Uremia dialysis for half a year, is there still a treatment?	2	0	1	1	3			8	7	8	9	8			9	8	7	7	8			9	10	8			9	7	7
			34	5.8	Kidney disease treatment hormone reduction to 2 tablets, why recurrence	0	1	1	3	2			7	8	7	7	6			6	8	7	7	6			7	8	7			8	8	7
			35	5.11	How creatinine 500 comes down	2	4	3	4	5			7	8	7	7	6			7	6	7	7	8			9	9	10			8	9	8
			36	5.15	4 major signals before uremia comes	1	3	3	0	5			8	9	8	8	7			8	7	7	9	8			7	7	8			7	8	7
			37	5.16	Do these few things well and make your kidneys better and better	2	1	3	3	0			7	8	7	7	8			6	6	8	7	7			9	8	7			8	9	8
			38	5.17	The kidneys are not good to look at urinating	3	2	4	1	3			5	6	6	6	5			0	1	2	2	1			5	6	5			5	6	6
			39	5.19	Nourish the kidneys and protect the kidneys to do 6 things	4	3	3	5	1			4	5	4	3	5			4	4	4	4	3			2	3	2			5	5	5
			40	5.2	How to eat high uric acid	2	0	5	2	6			1	0	2	0	1			5	4	6	6	5			1	1	0			0	1	1
			41	5.21	Kidney disease can not take medicine	1	3	3	2	4			6	7	5	6	6			1	1	1	1	2			3	3	2			4	3	2
			42	5.25	Does Creatinine 120 Protein 2+ need treatment?	4	2	3	0	3			4	3	4	3	4			2	3	4	4	3			7	6	5			3	3	3
			43	5.26	Is a positive urine test for occult blood hematuria?	3	4	2	0	5			7	6	6	5	5			4	6	5	5	6			7	5	5			6	6	5
			44	5.27	What tests are done each year to prevent kidney disease	6	7	6	5	5			6	5	7	6	7			4	5	6	6	5			5	5	6			4	5	6
			45	5.28	How to avoid kidney failure	3	1	1	0	2			4	5	4	6	4			6	5	4	5	6			4	4	4			6	6	6
			46	5.29	Does urine protein 2 + normal renal function be treated?	4	2	3	0	3			4	6	5	5	5			5	5	5	5	6			5	4	3			5	5	4
			47	5.3	Is it normal to drink water with frequent urination?	3	4	5	5	5			5	5	5	4	5			5	6	5	5	4			5	6	4			4	4	5
			48	5.31	What to do if the urine protein + blood pressure is high	3	3	2	6	4			4	5	5	6	3			3	4	4	3	2			5	6	6			5	6	4
			49	6.1	Is glomerulonephritis easy to treat?	1	1	0	2	3			0	0	1	2	0			6	6	6	5	6			6	6	6			7	6	5
			50	6.4	Daily kidney injury items	5	4	5	6	3			2	2	2	3	4			7	6	4	5	4			4	5	6			5	5	5
			51	6.5	There is foam in the urine, check what is going on with the normal kidney indicators	3	2	2	3	3			7	8	7	6	7			7	8	8	7	6			9	9	9			8	9	8
			52	6.6	Is nephrotic syndrome serious?	3	2	3	4	3			8	8	9	8	7			7	7	8	7	9			9	9	10			9	9	9
			53	6.7	Is uremia a terminal illness?	5	4	6	5	4			6	7	7	8	7			7	6	6	5	7			9	9	10			9	8	9
			54	6.8	What to do if a kidney disease patient has a cold	2	0	0	2	4			5	3	6	6	7			8	6	6	5	7			9	10	9			10	10	8
			55	6.9	The lower the urine protein quantification, the better	5	2	4	6	5			8	7	8	8	9			8	8	9	7	8			9	10	10			10	9	10
			56	2020.06.10	What are the signs of kidney aging	3	4	2	0	5			8	8	7	6	9			7	8	8	9	6			9	9	9			8	7	8
			57	6.11	On hot days 24 urine should be put with preservatives	5	4	6	5	5			9	9	9	10	10			8	8	9	9	10			9	9	8			5	4	5
			58	6.12	I would like to know what tests to do if you have kidney disease	6	7	6	5	5			8	7	8	8	9			10	10	9	8	9			10	10	9			10	9	9
			59	6.13	Gout favors men over women	7	6	7	5	6			9	7	8	8	9			8	9	8	8	7			9	9	9			8	9	9
			60	6.14	The coexistence of urine protein and occult blood is not a high probability of renal failure	5	6	6	5	4			6	7	6	5	6			6	5	5	6	7			9	9	10			8	8	7
			61	6.15	Which kidney diseases tend to develop into uremia	2	0	0	2	4			5	3	6	6	7			8	6	6	5	7			9	10	9			10	10	8
			62	6.16	Is dialysis harmful to the human body?	5	4	5	6	3			8	8	9	8	7			7	8	9	8	9			9	10	9			8	7	8
			63	6.17	What is the reason for the high creatinine	3	3	2	6	4			6	7	8	8	7			8	6	4	7	6			7	6	8			6	7	7
			64	6.18	An indicator of the quality of kidney function	7	6	7	5	6			9	7	8	8	9			8	9	8	8	7			9	9	9			8	9	9
			65	6.19	Is high in urine microalbumin a kidney disease?	0	2	1	2	1			6	5	6	6	7			6	5	5	6	4			9	9	9			8	7	7
			66	6.2	What symptoms will occur if you have kidney disease	3	6	4	7	5			9	8	9	9	8			10	8	8	9	8			10	9	9			8	9	10
			67	6.21	Sudden blood in the urine is nephritis or urinary tract infection	2	4	3	5	6			8	8	8	7	9			8	8	9	7	8			9	9	10			9	9	10
			68	6.22	How to prevent the occurrence of kidney disease	3	2	4	4	3			8	7	7	8	7			8	8	7	9	8			9	10	9			9	8	9
			69	6.23	What to do if you take medicine for nephritis for a month, the calf is still puffy	5	4	6	5	4			6	7	7	8	7			7	6	6	5	7			9	9	10			9	8	9
			70	6.24	Can you get rid of it after dialysis?	3	1	1	0	2			8	8	7	7	8			7	9	8	7	8			9	10	8			9	9	8
			71	6.25	Under what circumstances can a woman with kidney disease become pregnant	1	1	0	2	3			5	5	6	5	7			6	6	7	8	7			10	10	9			8	7	9
			72	6.26	Will the amount of urine become less and less after dialysis?	5	6	4	2	7			6	8	7	9	8			8	8	7	9	9			9	8	9			9	9	10
			73	6.27	How to improve immunity when you have kidney disease	2	0	0	2	4			5	3	6	6	7			8	6	6	5	7			9	10	9			10	10	8
			74	6.28	Is it easy for urine protein to recur after it turns negative?	3	4	2	0	5			8	8	7	6	9			7	8	8	9	6			9	9	9			8	7	8
			75	6.29	Do patients with kidney disease take lifelong medication?	3	3	2	6	4			6	7	8	8	7			8	6	4	7	6			7	6	8			6	7	7
			76	2020.7.1	Negative morning urine protein turns positive in the afternoon, whichever prevails	7	6	7	5	6			9	7	8	8	9			8	9	8	8	7			9	9	9			8	9	9
			77	7.2	Urine routine turned negative, microalbumin exceeded the standard is important	5	2	4	6	5			8	7	8	8	9			8	8	9	7	8			9	10	10			10	9	10
			78	7.3	How to avoid developing uremia with high creatinine	3	2	3	4	3			8	8	9	8	7			7	7	8	7	9			9	9	10			9	9	9
			79	7.4	Urine check what time period is good	3	1	1	0	2			8	8	7	7	8			7	9	8	7	8			9	10	8			9	9	8
			80	7.5	Does a renal puncture damage the kidneys?	3	4	3	2	4			7	7	6	8	7			8	7	7	6	8			9	10	10			9	9	9
			81	7.6	Why is there still foam in the urine after the urine protein turns negative	3	4	4	2	3			7	7	8	6	8			10	8	8	7	8			9	8	8			9	10	10
			82	7.7	Eating more meat before the test will affect blood creatinine?	5	4	6	5	4			6	7	7	8	7			7	6	6	5	7			9	9	10			9	8	9
			83	7.8	How to reduce the amount of hormones in patients with kidney disease	2	4	3	5	6			8	8	8	7	9			8	8	9	7	8			9	9	10			9	9	10
			84	7.9	Do you need attention to the high creatinine?	3	2	4	4	3			8	7	7	8	7			8	8	7	9	8			9	10	9			9	8	9
			85	2020.7.10	Why patients who take hormones cannot suddenly stop the drug	2	0	0	2	4			5	3	6	6	7			8	6	6	5	7			9	10	9			10	10	8
			86	7.11	Urine protein lowered why creatinine was elevated	0	2	1	2	1			6	5	6	6	7			6	5	5	6	4			9	9	9			8	7	7
			87	7.12	Urinalysis occasionally detects proteinuria, is it also nephritis?	3	3	2	6	4			6	7	8	8	7			8	6	4	7	6			7	6	8			6	7	7
			88	7.13	Is a positive urine test for occult blood hematuria?	3	1	1	0	2			8	8	7	7	8			7	9	8	7	8			9	10	8			9	9	8
			89	7.14	Do you need an empty stomach for a kidney exam?	2	1	0	2	3			7	6	6	5	7			7	7	6	7	5			9	10	9			8	7	8
			90	7.15	Is it good for normal people to drink more water for the kidneys?	5	6	6	5	4			6	7	6	5	6			6	5	5	6	7			9	9	10			8	8	7
			91	7.16	If you have any symptoms, go to the hospital to check the kidneys	7	6	4	7	5			5	6	6	6	5			0	1	2	2	1			5	6	5			5	6	6
			92	7.17	How to know what the glomerular filtration rate is	3	4	2	0	5			4	5	4	3	5			4	4	4	4	3			2	3	2			5	5	5
			93	7.18	Why dialysis patients turn black	5	2	4	6	5			1	0	2	0	1			5	4	6	6	5			1	1	0			0	1	1
			94	7.19	How to protect your kidneys	3	5	2	2	5			6	7	5	6	6			1	1	1	1	2			3	3	2			4	3	2
			95	7.2	What are the symptoms of uremia in the early stages	5	6	4	2	7			4	3	4	3	4			2	3	4	4	3			7	6	5			3	3	3
			96	7.21	How to prevent the occurrence of kidney disease	5	4	5	6	3			7	6	6	5	5			4	6	5	5	6			7	5	5			6	6	5
			97	7.22	Is kidney disease contagious?	7	6	7	5	6			6	5	7	6	7			4	5	6	6	5			5	5	6			4	5	6
			98	7.23	What tests are done each year to prevent kidney disease	6	7	6	5	5			4	5	4	6	4			6	5	4	5	6			4	4	4			6	6	6
			99	7.24	Is yellowing of the urine a kidney disease?	3	2	3	4	3			4	6	5	5	5			5	5	5	5	6			5	4	3			5	5	4
			100	7.25	Whether kidney function is good or not depends on those indicators	3	5	6	4	2			5	5	5	4	5			5	6	5	5	4			5	6	4			4	4	5
			101	7.26	Urine foam is mostly not kidney disease	3	2	2	3	3			4	5	5	6	3			3	4	4	3	2			5	6	6			5	6	4
			102	7.27	Holding back urine for a long time is not good for the kidneys	5	4	6	5	4			0	0	1	2	0			6	6	6	5	6			6	6	6			7	6	5
			103	7.28	Are urine proteins and urine microalbumin the same thing?	2	0	0	2	4			2	2	2	3	4			7	6	4	5	4			4	5	6			5	5	5
			104	7.29	Why do more people get kidney disease?	7	6	7	5	6			9	7	8	8	9			8	9	8	8	7			9	9	9			8	9	9
			105	7.3	Does urine protein +, occult blood + need treatment?	2	0	1	1	3			8	7	8	9	8			9	8	7	7	8			9	10	8			9	7	7
			106	7.31	How to avoid kidney failure	3	4	2	0	5			8	8	7	6	9			7	8	8	9	6			9	9	9			8	7	8
			107	2020.8.1	Is it normal to drink water with frequent urination?	5	4	6	5	4			6	7	7	8	7			7	6	6	5	7			9	9	10			9	8	9
			108	8.2	How to eat high uric acid	2	0	5	2	6			9	9	9	8	9			9	8	9	9	9			10	9	9			9	10	9
			109	8.3	Are there other indicators in place of renal puncture	5	2	4	6	5			8	7	8	8	9			8	8	9	7	8			9	10	10			10	9	10
			110	8.4	Is the unpleasant smell of urination a kidney disease?	7	6	7	5	6			9	7	8	8	9			8	9	8	8	7			9	9	9			8	9	9
			111	8.5	Urine presents in 2 cases where kidney disease may worsen	2	0	0	2	4			5	3	6	6	7			8	6	6	5	7			9	10	9			10	10	8
			112	8.6	Is it useful to check the urine routine during the physical examination?	5	4	5	6	3			8	8	9	8	7			7	8	9	8	9			9	10	9			8	7	8
			113	8.7	Uric acid has dropped why there is still gout	4	3	5	6	4			8	7	6	5	6			8	7	8	6	6			7	5	6			7	7	8
			114	8.9	Does elevated urea nitrogen represent poor renal function?	3	3	2	6	4			6	7	8	8	7			8	6	4	7	6			7	6	8			6	7	7
			115	2020.8.10	Daily kidney injury items, are you in contact with	3	2	3	4	3			8	8	9	8	7			7	7	8	7	9			9	9	10			9	9	9
			116	8.11	How to see kidney problems from the urine	3	2	5	2	3			4	9	8	9	9			7	9	10	8	8			8	9	10			8	8	9
			117	8.12	Kidney problems keep in mind 7 eat less	5	6	6	5	4			6	7	6	5	6			6	5	5	6	7			9	9	10			8	8	7
			118	8.13	3 kinds of water that cannot be drunk with high uric acid	3	2	5	2	3			4	9	8	9	9			7	9	10	8	8			8	9	10			8	8	9
			119	8.14	Creatinine 128 to pay attention to	3	1	1	0	2			8	8	7	7	8			7	9	8	7	8			9	10	8			9	9	8
			120	8.15	8 kidney protection common sense that everyone should know	3	4	2	0	5			8	8	7	6	9			7	8	8	9	6			9	9	9			8	7	8
			121	8.16	Is the edema of patients with renal syndrome serious?	5	2	4	6	5			8	7	8	8	9			8	8	9	7	8			9	10	10			10	9	10
			122	8.17	How to prevent rejuvenation of kidney disease	7	6	7	5	6			9	7	8	8	9			8	9	8	8	7			9	9	9			8	9	9
			123	8.18	What to do if the urine protein + blood pressure is high	3	3	2	6	4			6	7	8	8	7			8	6	4	7	6			7	6	8			6	7	7
			124	8.19	How high the protein in the urine is, it needs to be treated	2	0	0	2	4			5	3	6	6	7			8	6	6	5	7			9	10	9			10	10	8
			125	8.2	Nourish the kidneys and protect the kidneys to do 6 things	4	6	3	5	6			5	8	9	5	7			9	8	8	6	8			7	8	9			8	6	7
			126	8.21	Is it good for the kidneys to keep exercising?	3	3	4	5	6			3	8	3	8	9			6	7	8	8	9			9	8	7			8	8	9
			127	8.23	4 more 4 less	6	4	7	7	4			7	8	7	6	5			8	7	8	8	9			9	8	7			8	8	9
			128	8.24	Patients with kidney disease have 6 must have a diet	5	7	6	4	8			2	6	4	8	9			6	7	8	8	9			9	8	7			8	8	9
			129	8.25	7 weaknesses of the kidneys	7	5	2	6	3			3	8	7	5	9			6	7	8	8	9			9	8	7			8	8	9
			130	8.26	Protect the kidneys 7 to keep in mind	8	2	4	3	5			4	5	6	8	6			7	7	8	8	9			9	8	7			8	8	9
			131	8.27	Urine protein is a little high, can it be lowered without taking medicine	2	3	5	4	6			5	8	7	8	9			6	7	8	8	9			9	8	7			8	8	9
			132	8.28	Nephritis returned to normal, why did the urine foam	1	2	5	2	3			1	6	5	6	3			6	7	8	8	9			9	8	7			8	8	9
			133	8.29	How far is high creatinine uric acid from uremia	5	3	5	1	2			1	8	7	8	4			6	7	8	8	9			9	8	7			8	8	9
			134	9.1	High uric acid can eat more of these two fruits	0	2	0	0	0			6	5	7	7	8			8	8	7	9	8			9	8	7			7	8	8
			135	9.2	Nourish the kidneys 3 character meridian	5	3	5	1	1			7	8	7	8	9			6	7	8	8	9			9	8	7			8	8	9
			136	9.3	Watch 12 o'clock for urination	6	7	4	4	5			8	7	8	9	8			9	8	7	7	8			9	10	8			9	7	7
			137	9.4	7 major eating habits that hurt the kidneys	6	4	4	5	3			8	8	9	7	9			8	7	9	9	10			9	9	8			8	10	9
			138	9.5	Urine protein + mild edema, which is more severe?	3	2	0	1	4			6	5	7	7	8			8	8	7	9	8			9	8	7			7	8	8
			139	9.6	Is the Nutcracker a kidney disease?	0	0	0	0	0			6	5	7	7	8			8	8	7	9	8			9	8	7			7	8	8
			140	9.7	Is long-term hypertension harmful to the kidneys?	6	7	4	4	5			8	7	8	9	8			9	8	7	7	8			9	10	8			9	7	7
			141	9.8	Breakthrough new drugs protect kidney function	0	1	0	0	0			8	7	7	8	8			9	7	8	8	7			8	9	7			8	7	6
			142	9.9	This medicine, 3 kinds of kidney disease patients can not take	1	0	0	0	0			6	7	6	6	8			9	10	8	8	7			8	9	7			8	6	8
			143	2020.9.10	What to do if the uric acid is high, you can try this method	0	0	0	0	0			7	6	8	8	9			7	6	6	7	8			7	8	7			7	8	8
			144	9.11	Can IGA nephropathy be kidney transplanted?	0	0	0	0	0			8	7	9	8	7			8	7	7	8	6			7	8	9			6	7	6
			145	9.12	What is the cause of flocculents in the urine	3	1	0	0	3			7	8	7	7	8			10	9	8	8	9			8	9	8			7	8	9
			146	9.13	3 condiments elevate uric acid	0	0	0	0	1			5	6	6	6	5			0	1	2	2	1			5	6	5			5	6	6
			147	9.16	How to eat high uric acid	2	0	5	2	6			4	5	4	3	5			4	4	4	4	3			2	3	2			5	5	5
			148	9.17	4 signals of uremia coming	4	1	2	4	4			1	0	2	0	1			5	4	6	6	5			1	1	0			0	1	1
			149	9.19	Urinary protein 2+, does normal creatinine require treatment?	2	0	1	1	3			6	7	5	6	6			1	1	1	1	2			3	3	2			4	3	2
			150	9.2	What is the harm of high uric acid	2	0	3	3	1			4	3	4	3	4			2	3	4	4	3			7	6	5			3	3	3
			151	9.21	Why does gout strike as soon as you fall on your feet?	3	1	1	0	2			7	6	6	5	5			4	6	5	5	6			7	5	5			6	6	5
			152	9.23	Does astragalus help with kidney disease?	6	3	5	1	1			6	5	7	6	7			4	5	6	6	5			5	5	6			4	5	6
			153	9.24	Why do I have kidney disease without any symptoms at all	4	1	2	6	5			4	5	4	6	4			6	5	4	5	6			4	4	4			6	6	6
			154	9.25	Foam urine is proteinuria?	3	6	5	5	2			4	6	5	5	5			5	5	5	5	6			5	4	3			5	5	4
			155	9.27	What to eat if you get gout helps lower uric acid	1	2	2	0	4			5	5	5	4	5			5	6	5	5	4			5	6	4			4	4	5
			156	9.28	Creatinine 300 more than what medicine can be taken down	3	2	0	1	4			4	5	5	6	3			3	4	4	3	2			5	6	6			5	6	4
			157	9.29	Why do patients with kidney disease pay attention to seeing ophthalmology when they eat hormones	0	0	0	2	1			0	0	1	2	0			6	6	6	5	6			6	6	6			7	6	5
			158	9.3	Patients with high uric acid of 4 kinds of vegetables should eat less	2	1	0	0	1			2	2	2	3	4			7	6	4	5	4			4	5	6			5	5	5
Dr. Li Qing	1	93	1	4.1	Can lemonade relieve gout?	1	2	0	0	1			10	8	9	9	10			7	8	7	7	8			8	7	7			9	8	8
			2	4.1	Dapagliflozin is expected to treat chronic nephritis	0	0	0	1	2			8	7	7	9	8			9	10	10	8	7			8	9	9			10	9	9
			3	4.2	If you have kidney disease, will you have uremia?	6	5	5	3	7			9	8	8	9	8			8	7	9	8	8			10	8	8			9	9	8
			4	4.5	Urine protein, high creatinine, high blood pressure how to treat	0	0	3	2	0			8	7	7	8	6			9	7	8	8	7			9	9	7			8	8	7
			5	4.7	Can uric acid be reduced after it is lowered?	2	3	3	1	6			10	9	8	9	9			9	10	10	9	8			10	10	9			9	10	10
			6	4.15	9 habits that can easily hurt the kidneys	6	4	4	5	3			8	8	9	7	9			8	7	9	9	10			9	9	8			8	10	9
			7	4.15	The cause of gout is often overlooked	2	0	3	3	1			9	9	7	8	8			9	8	8	9	9			8	9	9			10	8	9
			8	4.18	High uric acid, no gout but kidney failure	3	1	1	0	2			8	8	7	7	8			7	9	8	7	8			9	10	8			9	9	8
			9	2020.4.20	Can gout patients eat soy products?	2	0	4	3	3			8	7	7	9	8			9	10	10	8	7			8	9	9			10	9	9
			10	4.21	How to treat urine protein +with antihypertensive drugs	0	0	1	2	0			7	8	9	10	9			10	8	9	9	7			9	10	8			9	10	9
			11	4.23	Kidney synthesis is life-threatening	2	1	0	0	0			8	7	6	7	8			8	7	7	7	9			7	8	9			8	8	7
			12	4.26	How severe kidney failure occurs at the age of 42	3	4	5	5	2			9	9	10	8	9			10	9	9	10	8			9	10	9			9	9	8
			13	4.28	How to treat urine protein 2+	2	1	0	2	0			8	9	9	8	7			8	9	10	7	8			10	9	10			8	10	8
			14	5.3	Can liecin hypoglycemic drugs be used in patients with renal failure?	0	0	0	0	2			7	8	7	6	8			7	7	8	9	8			9	8	9			10	8	9
			15	5.5	41-year-old kidney failure, blindness because of the lack of this medicine	2	0	3	1	1			7	8	8	7	9			9	10	10	8	9			8	10	10			9	9	8
			16	5.7	How to treat proteinuria in diabetic patients	0	1	1	3	2			8	7	7	8	9			9	8	9	9	7			9	10	8			8	7	9
			17	5.7	Why use sartans when urine protein is positive	0	3	1	0	0			8	8	9	7	9			8	7	9	9	10			9	9	8			8	10	9
			18	5.11	What drugs are good for diabetic patients with proteinuria	1	2	0	0	1			7	8	9	9	8			7	8	7	7	8			8	7	7			9	8	8
			19	5.12	How to avoid kidney damage with long-term use of hypoglycemic drugs	0	1	2	0	0			8	9	9	8	7			8	9	10	7	8			10	9	10			8	7	8
			20	5.13	How to treat urine protein 2+	2	0	1	1	3			8	7	8	9	8			9	8	7	7	8			9	10	8			9	7	7
			21	5.13	How to fundamentally control gout	5	6	6	4	2			9	9	10	8	7			8	9	7	8	9			10	8	9			8	8	10
			22	5.15	Updated treatment options for acute attacks of gout	0	0	1	2	0			7	8	9	10	9			10	8	9	9	7			9	10	8			9	10	9
			23	5.16	Patients with glucose kidneys are prone to nocturnal hypertension	4	6	3	5	5			8	9	8	8	9			7	9	10	8	8			9	8	8			7	9	8
			24	5.19	Cycling causes kidney failure	1	0	0	1	0			6	8	9	9	7			8	10	9	8	9			10	8	9			9	8	9
			25	5.19	This gout sooner or later kidney failure	6	3	3	1	5			8	9	10	9	8			8	9	9	8	7			8	10	7			7	9	7
			26	5.25	Soup pots induce gout	5	3	2	0	4			9	7	8	8	9			10	8	8	9	8			9	8	9			8	7	8
			27	5.26	Macau gambling king died of kidney failure	4	6	5	5	1			7	8	7	7	9			8	9	8	7	9			8	9	8			7	8	8
			28	5.31	Do you need medication if your blood pressure is normal and your urine protein is positive?	2	0	1	1	3			8	7	8	9	8			9	8	7	7	8			9	10	8			9	7	7
			29	6.13	From this kidney disease, it is difficult to see a doctor at the grassroots level	3	4	1	0	0			7	8	7	7	8			7	8	7	7	8			7	8	9			8	9	7
			30	6.15	What to pay attention to when diabetes appears with kidney disease	5	6	5	6	4			9	8	9	8	7			10	8	9	8	8			8	10	9			9	8	8
			31	6.16	Dapagliflozin protects or damages the kidneys	3	1	0	1	2			8	9	8	7	8			9	8	7	9	10			10	9	8			8	9	9
			32	6.17	What is hematuria	0	0	0	1	2			7	6	6	7	8			9	7	8	8	9			8	10	9			7	8	7
			33	6.17	Common causes of hematuria	6	4	4	6	5			10	9	9	8	9			8	9	10	9	9			8	8	9			7	8	8
			34	6.19	How hematuria is treated	0	0	1	1	3			8	7	8	9	8			9	8	7	7	8			9	10	8			9	7	7
			35	6.22	What is the problem with urine protein	6	4	7	5	3			8	8	9	8	7			8	9	10	9	8			10	9	9			8	9	8
			36	6.24	Whether simple hematuria intervenes	1	5	4	1	2			8	7	8	9	8			9	8	7	7	8			9	10	8			9	7	8
			37	2020.6.30	A poor kidney patient	6	4	4	3	5			7	6	7	8	9			8	9	8	8	7			10	8	9			8	8	9
			38	2020.6.30	Improper fitness impairs kidney function	2	0	0	1	0			6	5	6	7	7			8	7	7	8	9			7	8	7			8	7	7
			39	7.1	Is it diabetic nephropathy?	1	0	0	0	2			8	7	7	6	8			7	8	8	9	8			8	9	8			7	7	8
			40	7.3	Renal failure is the problem for whoever is	2	0	0	1	0			6	5	6	7	7			8	7	7	8	9			7	8	8			8	7	9
			41	7.7	What's going on with elevated cystatin	0	0	0	1	0			8	7	6	8	7			8	8	9	10	7			9	7	8			6	8	7
			42	7.8	Do uremia patients have no urine?	4	1	1	2	0			7	8	7	7	8			9	9	7	7	9			8	9	7			9	7	8
			43	2020.7.10	Can diabetic kidney patients avoid dialysis when controlling blood pressure?	6	4	4	2	1			9	10	8	8	9			10	8	8	9	8			9	8	10			8	9	7
			44	7.12	What medicine is used for uric acid 520	0	1	0	0	2			7	8	9	9	7			8	9	9	8	7			8	10	9			9	8	8
			45	7.13	There are no shortcuts to gout treatment	5	3	3	1	1			8	9	9	7	8			9	7	7	9	8			9	9	8			8	7	7
			46	7.14	6 signs of decreased renal function	4	3	1	5	3			7	6	7	8	9			8	9	8	8	7			10	8	9			8	8	9
			47	7.17	A few simple steps to avoid gout	1	4	2	0	2			8	7	8	9	8			9	8	7	7	8			9	10	8			9	7	8
			48	2020.7.20	Drugs induce gout	0	1	0	1	1			8	9	8	8	7			9	10	9	8	8			8	9	9			8	8	7
			49	2020.7.20	How uremia is formed	2	3	3	4	5			9	8	9	8	7			8	8	9	8	9			9	10	9			9	9	8
			50	7.21	High uric acid and high protein muscle gain damage his kidneys	3	1	0	1	2			8	9	8	7	8			9	8	7	9	10			10	9	8			8	9	9
			51	7.26	What medicine is used for serum creatinine 140	2	0	1	1	3			8	7	8	9	8			9	8	7	7	8			9	10	8			9	8	7
			52	7.26	How gout patients choose meat	4	1	2	2	0			8	7	9	8	9			8	9	8	7	9			8	9	8			9	8	7
			53	7.27	Whether gout exercises more and sweats more is good or bad	1	0	3	4	4			10	9	8	8	9			9	8	9	8	8			7	9	9			8	7	7
			54	7.31	Gout causes kidney failure, don't you care	3	5	4	1	2			8	7	8	9	8			9	8	7	7	8			9	10	8			9	7	8
			55	8.5	Can dialysis of chronic kidney failure solve the problem?	4	5	3	3	6			7	6	7	8	8			8	9	7	8	8			8	8	9			7	8	7
			56	8.6	These elderly patients, please spare your child	4	6	6	5	3			8	9	8	7	8			9	8	7	9	10			10	9	8			8	7	8
			57	8.7	Being super fat is morbid	6	5	7	6	4			5	6	6	6	5			0	1	2	2	1			5	6	5			5	6	6
			58	8.8	Be wary of kidney failure caused by such drugs	2	3	2	0	4			4	5	4	3	5			4	4	4	4	3			2	3	2			5	5	5
			59	8.15	Patients with chronic renal failure should use insulin with caution	3	0	4	2	2			1	0	2	0	1			5	4	6	6	5			1	1	0			0	1	1
			60	8.16	Does starfruit cause kidney failure?	2	0	1	1	3			6	7	5	6	6			1	1	1	1	2			3	3	2			4	3	2
			61	8.17	How the U.S.-China guidelines for lowering uric acid differ	0	0	0	0	1			4	3	4	3	4			2	3	4	4	3			7	6	5			3	3	3
			62	8.19	If the uric acid is high, can you drink fresh lilies soaked in water?	4	2	1	1	0			7	6	6	5	5			4	6	5	5	6			7	5	5			6	6	5
			63	8.21	Good drugs for kidney failure have been reduced in price	2	0	1	1	3			6	5	7	6	7			4	5	6	6	5			5	5	6			4	5	6
			64	8.24	Kisei Regeneration 1	0	1	0	2	0			4	5	4	6	4			6	5	4	5	6			4	4	4			6	6	6
			65	8.25	Can gout drink juice?	2	3	3	1	5			4	6	5	5	5			5	5	5	5	6			5	4	3			5	5	4
			66	8.25	Strictly avoid the mouth, how uric acid rises and does not fall	0	1	1	2	2			5	5	5	4	5			5	6	5	5	4			5	6	4			4	4	5
			67	8.27	Kisei Regeneration 2	1	0	0	2	0			4	5	5	6	3			3	4	4	3	2			5	6	6			5	6	4
			68	8.31	Dapagliflozin treats kidney disease	0	2	3	3	1			0	0	1	2	0			6	6	6	5	6			6	6	6			7	6	5
			69	9.1	It turned out to be diabetes	3	1	1	5	6			2	2	2	3	4			7	6	4	5	4			4	5	6			5	5	5
			70	9.4	Why his uremia was slipped through the net	3	1	1	0	2			8	8	7	7	8			7	9	8	7	8			9	10	8			9	9	8
			71	9.4	The column net class is also not perfect for reducing sugar	2	2	1	5	3			8	7	9	7	7			8	9	8	8	9			8	9	9			9	9	8
			72	9.4	Severe anemia turns out to be another hidden affair	0	1	1	0	3			6	8	9	7	8			9	8	9	7	8			7	9	8			7	8	7
			73	9.5	Insulin also has side effects	2	2	3	4	4			5	6	4	5	7			6	7	6	7	8			8	8	9			10	10	9
			74	9.8	What is kidney disease	3	1	4	3	6			6	7	7	8	7			8	7	7	8	8			7	8	9			8	7	8
			75	9.8	Urinary protein 2+, does normal creatinine require treatment?	2	0	1	1	3			8	7	8	9	8			9	8	7	7	8			9	10	8			9	7	7
			76	9.9	3 tips for chronic kidney disease	3	1	1	0	4			8	9	8	8	7			9	10	9	8	8			8	9	9			8	8	7
			77	2020.9.10	These three points were found to be considered nephritis	5	6	3	3	1			7	8	8	9	8			10	9	9	8	9			10	9	9			8	9	10
			78	9.14	The disease is also a cardiovascular killer	2	2	1	5	3			8	7	9	7	7			8	9	8	8	9			8	9	9			9	9	8
			79	9.15	Blood creatinine more than 200, how to lower creatinine	2	0	1	1	3			8	7	8	9	8			9	8	7	7	8			9	10	8			9	7	7
			80	9.16	Do you still need medication to lower your blood pressure?	6	3	3	1	4			10	9	8	8	9			10	9	9	10	8			8	9	8			8
			81	9.18	Girls 200 squats lead to myolysis	0	1	0	0	0			6	7	6	6	8			8	7	7	6	8			9	8	7			6	8	7
			82	9.19	Try to avoid long-term use of such drugs	4	3	3	1	6			10	9	9	10	8			9	7	9	10	10			10	9	8			9	8	9
			83	9.21	Doctor I'm too hard	3	1	3	3	5			2	8	9	9	8			7	9	10	8	8			9	8	9			7	9	7
			84	9.21	Some drugs may not be effective	1	0	0	2	2			7	8	7	6	8			7	8	8	9	7			8	9	8			7	7	8
			85	9.22	Do not hold back urine	7	5	5	3	3			2	6	5	7	8			6	8	9	8	7			8	9	9			8	7	8
			86	9.23	Back pain is bad kidneys	6	7	3	3	5			5	6	6	6	5			0	1	2	2	1			5	6	5			5	6	6
			87	9.23	Eat waist to supplement kidneys	2	3	3	1	2			4	5	4	3	5			4	4	4	4	3			2	3	2			5	5	5
			88	9.23	Staying up late hurts your kidneys	4	5	2	2	6			1	0	2	0	1			5	4	6	6	5			1	1	0			0	1	1
			89	9.25	The presence of proteinuria in diabetes is a red flag	1	3	3	5	2			6	7	5	6	6			1	1	1	1	2			3	3	2			4	3	2
			90	9.27	Can gout be cured?	2	1	3	3	4			4	3	4	3	4			2	3	4	4	3			7	6	5			3	3	3
			91	9.29	Systemic lupus erythematosus	2	1	1	0	3			7	6	6	5	5			4	6	5	5	6			7	5	5			6	6	5
			92	9.29	Blood uric acid can not be lower than much	0	0	0	0	0			6	5	7	6	7			4	5	6	6	5			5	5	6			4	5	6
			93	2020.9.30	Can non-busts be eaten for a long time?	3	0	2	0	0			4	5	4	6	4			6	5	4	5	6			4	4	4			6	6	6
Love Kidney said	1	24	1	5.2	Just because I did this thing, I lost all my previous achievements	6	5	7	4	7			4	6	5	5	5			5	5	5	5	6			5	4	3			5	5	4
			2	5.3	Why more and more people get kidney disease	7	6	7	5	6			5	5	5	4	5			5	6	5	5	4			5	6	4			4	4	5
			3	5.4	Urine protein + is kidney disease	2	5	4	6	4			4	5	5	6	3			3	4	4	3	2			5	6	6			5	6	4
			4	5.5	What to do if the uric acid is high	4	2	0	2	0			0	0	1	2	0			6	6	6	5	6			6	6	6			7	6	5
			5	5.6	How uremia is caused	2	4	6	0	2			2	2	2	3	4			7	6	4	5	4			4	5	6			5	5	5
			6	5.7	2 types of kidney disease do not require urinary protein	0	2	2	0	3			6	7	7	6	8			7	8	8	6	7			8	8	9			7	8	8
			7	5.8	Can antihypertensive drugs treat kidney disease?	4	2	2	0	3			8	6	6	7	7			8	7	8	8	8			8	8	9			9	8	7
			8	5.9	There are 2 types of kidney disease that can be good	0	0	0	0	2			6	6	5	4	7			7	6	5	5	4			9	9	8			8	7	8
			9	2020.5.10	Three of the chronic kidney diseases are not necessarily	4	2	2	3	5			8	7	7	8	6			7	8	8	7	6			8	9	8			9	8	8
			10	5.11	Kidney disease will have those symptoms	7	6	7	5	6			9	7	8	8	9			8	9	8	8	7			9	9	9			8	9	9
			11	5.12	Nephropathy tube good 2 indicators, two symptoms	4	2	4	3	5			7	6	7	7	8			9	8	8	7	7			9	8	8			8	7	8
			12	5.13	Diets with high urine protein keep these two things in mind	3	3	2	6	4			6	7	8	8	7			8	6	4	7	6			7	6	8			6	7	7
			13	5.14	What to do if the physical examination finds urine protein	5	2	2	6	4			5	5	6	4	8			7	8	8	7	9			8	7	7			8	9	7
			14	5.15	Patients with chronic kidney disease should pay attention to kidney destruction behavior	6	5	7	4	3			9	9	8	7	8			8	9	9	7	7			8	10	9			8	8	9
			15	5.16	Clues about kidney disease	4	6	2	7	5			8	7	7	8	8			9	8	7	7	9			8	9	9			7	9	9
			16	5.17	Can kidney friends eat barbecue and drink beer?	6	2	0	4	3			7	7	8	6	8			8	8	9	7	7			9	9	8			8	7	9
			17	5.18	Nephritis diet how to eat	7	4	6	3	4			9	9	8	9	7			8	8	9	8	7			9	8	9			8	9	8
			18	5.19	What are the characteristics of proteinuria	2	0	4	3	2			7	8	8	7	6			8	8	7	7	9			9	10	8			9	8	9
			19	2020.5.20	Who needs to check kidney function once a year	6	7	4	3	4			8	7	8	8	9			9	10	8	7	7			9	9	10			10	9	8
			20	5.21	3 major misunderstandings of protein-lowering urine	7	4	5	5	6			9	8	7	7	8			9	8	8	9	8			10	8	9			9	8	9
			21	5.22	Tacrolimus can treat those with kidney disease	0	0	0	0	2			6	5	5	7	4			8	6	6	7	7			8	8	10			9	8	8
			22	5.23	What are the dietary contraindications to high creatinine	5	2	3	6	5			8	7	7	9	7			8	8	7	9	8			9	10	8			8	9	9
			23	5.24	What are the causes of proteinuria	4	6	3	5	7			7	9	9	8	6			8	9	8	8	7			8	10	9			9	10	9
			24	5.27	The kidneys are good or not to see if they sleep	3	2	4	7	6			7	8	8	6	9			8	8	7	9	7			8	7	8			7	8	9

## Sheet: Sheet6
The name of the uploaders	Publishing platform	Number of works of kidney health information	serial number	date of published	the title of the video	Awareness (0-10 points, no understanding ~ complete understanding)							Popularity (0~10 points, completely incomprehensible ~ very easy to understand)							Utility (0~10 points, no help ~ very helpful)							Validity (0-10 points, completely misleading ~ no misleading)					Doctor's evaluation (video quality level, 0~10 points)
						patient 1	patient 2	patient 3	patient 4	patient 5			patient 1	patient 2	patient 3	patient 4	patient 5			patient 1	patient 2	patient 3	patient 4	patient 5			doctor1	doctor2	doctor3			doctor1	doctor2	doctor3
Kidneys say healthy	1	16	1	2020.04.01	There is urine protein, is it impossible to eat protein	7	6	7	5	6			8	8	7	8	7			8	7	7	8	8			9	9	10			10	10	9
			2	2020.04.02	Sour, sweet, bitter, spicy and salty, the kidneys are most afraid of salty kidney friends to eat less	3	4	5	4	3			7	7	8	8	7			7	7	9	7	6			8	7	8			8	8	7
			3	2020.04.03	What are the early signs of kidney disease?	2	0	5	4	2			7	6	5	7	6			8	8	8	8	8			9	9	9			9	9	10
			4	2020.04.04	Why do you get kidney stones?	2	2	3	0	4			6	5	6	4	6			7	7	9	7	8			9	10	9			10	9	10
			5	2020.04.05	What questions should kidney friends ask? Smart kidney friends ask this	5	7	6	7	7			8	9	9	9	9			7	8	8	9	9			9	10	10			9	10	10
			6	2020.04.06	Teaches you how to judge proteinuria	3	4	4	3	3			8	9	9	9	8			9	9	8	8	9			10	9	10			10	9	10
			7	2020.04.07	What's going on if you are positive for urine protein	6	7	7	5	5			7	8	8	7	6			8	8	9	7	8			9	9	10			9	9	10
			8	2020.04.08	What is the effect of long-term urine protein on the body	2	3	0	5	5			7	7	7	8	8			8	8	7	9	9			9	10	10			10	9	10
			9	2020.04.09	Is there a serious blood in the urine?	2	3	5	6	5			7	8	8	7	8			8	9	8	8	9			9	9	10			10	10	9
			10	2020.04.10	Patients with kidney disease cannot eat anything	5	6	6	7	4			7	6	7	7	6			7	6	9	7	6			9	10	10			9	9	10
			11	2020.04.11	Nephrotic syndrome is three highs and one low	4	4	5	6	7			7	8	7	7	6			7	7	7	8	7			10	10	9			9	10	10
			12	2020.04.13	Pit kidney 10 habits, are you all shot?	4	5	3	5	6			5	6	6	6	5			0	1	2	2	1			5	6	5			5	6	6
			13	2020.04.14	Take stock of which drugs identify can hurt the kidneys	3	2	4	4	5			4	5	4	3	5			4	4	4	4	3			2	3	2			5	5	5
			14	2020.04.15	Do you know these little common senses of urine routine examination	3	2	2	4	5			1	0	2	0	1			5	4	6	6	5			1	1	0			0	1	1
			15	2020.04.19	Cure kidney disease, why always take antihypertensive drugs	2	4	4	5	3			6	7	5	6	6			1	1	1	1	2			3	3	2			4	3	2
			16	2020.04.23	Kidney friends are in line	2	2	4	3	4			4	3	4	3	4			2	3	4	4	3			7	6	5			3	3	3
Kidney nagging	1	17	1	2020.08.06	Take stock of the kidney injuries	5	6	5	5	3			7	6	6	5	5			4	6	5	5	6			7	5	5			6	6	5
			2	2020.08.07	Whether the kidneys are good or not, you can see it from somewhere	3	3	5	5	3			6	5	7	6	7			4	5	6	6	5			5	5	6			4	5	6
			3	2020.08.07	Kidneys are not good, remember three words, drink three water	4	3	4	4	3			4	5	4	6	4			6	5	4	5	6			4	4	4			6	6	6
			4	2020.08.09	The cause of kidney disease is not fish, shrimp and onion and garlic	5	6	6	4	3			4	6	5	5	5			5	5	5	5	6			5	4	3			5	5	4
			5	2020.08.10	From protein + teaches you to judge kidney disease	3	2	5	3	5			5	5	5	4	5			5	6	5	5	4			5	6	4			4	4	5
			6	2020.08.11	Can people with kidney disease eat eggs?	5	6	4	5	5			4	5	5	6	3			3	4	4	3	2			5	6	6			5	6	4
			7	2020.08.12	Is "eat what you make up for" really?	5	5	4	6	4			0	0	1	2	0			6	6	6	5	6			6	6	6			7	6	5
			8	2020.08.13	Checking kidney function at home requires only these three tricks	3	3	4	5	5			2	2	2	3	4			7	6	4	5	4			4	5	6			5	5	5
			9	2020.08.14	Why young people have more uremia	5	6	5	6	4			8	9	8	7	7			8	8	8	9	7			10	10	9			9	9	10
			10	2020.08.15	These 8 abnormalities, kidney disease is on the way	5	4	5	6	4			7	8	7	8	9			7	7	7	9	8			9	9	10			9	10	8
			11	2020.08.16	Urine protein is always high and low	2	3	2	4	3			5	5	6	5	5			6	6	8	7	7			9	10	10			10	9	10
			12	2020.08.17	Kidneys are not good, do not eat these	3	2	4	5	5			5	5	4	6	5			6	7	5	5	7			9	9	10			10	10	9
			13	2020.08.18	What two signals does the body send in the early stages of kidney disease?	4	4	3	6	5			6	6	7	6	8			7	6	7	6	6			9	9	10			10	9	9
			14	2020.09.05	To know if you have kidney disease, you need to pay attention to these three tests	5	6	5	7	7			7	7	6	8	8			8	7	7	9	8			9	10	9			8	9	9
			15	2020.09.07	Kidney disease can not be done	5	5	6	6	5			7	8	7	7	8			9	9	9	8	7			9	10	9			9	10	10
			16	2020.09.08	Can you eat egg yolks for kidney disease?	6	6	5	4	5			6	9	8	9	9			8	7	7	7	6			8	9	9			9	10	10
			17	2020.09.09	Five steps to keep kidney disease away from you	5	6	4	5	5			8	8	7	9	7			8	7	7	8	6			9	9	9			10	10	10
Kidney House(1)	1	28	1	2020.04.01	Urinary protein 2 + occult blood 1 +, do you need to do kidney puncture?	0	2	2	1	0			5	4	5	6	4			5	6	6	7	7			9	9	10			10	9	10
			2	2020.04.02	The relationship between urination and kidney disease, what are the manifestations of nephritis	3	4	5	5	4			6	5	5	6	7			7	6	6	6	7			9	9	10			9	10	10
			3	2020.04.03	Did you pay attention to proteinuria?	0	2	4	4	3			5	6	7	6	5			6	6	7	7	6			9	9	10			8	10	9
			4	2020.04.05	3 details to help control proteinuria and creatinine	2	4	3	3	5			6	6	5	7	7			7	7	6	8	7			9	10	10			9	10	9
			5	2020.04.06	Why should kidney friends strictly control the four highs	4	3	6	5	5			6	5	5	6	7			7	7	8	6	7			10	10	9			10	9	9
			6	2020.04.07	Kidney disease edema can be used by itself with diuretics	4	6	6	6	7			5	7	8	7	8			8	7	7	8	9			9	9	9			10	10	9
			7	2020.04.08	What to do if the nephrotic syndrome hormone reduction recurs	4	5	5	6	6			5	6	6	6	5			0	1	2	2	1			5	6	5			5	6	6
			8	2020.04.09	How to reduce the damage of uric acid to the kidneys	5	6	4	5	6			4	5	4	3	5			4	4	4	4	3			2	3	2			5	5	5
			9	2020.04.10	How to avoid kidney damage caused by long-term hypertension	5	6	6	7	4			1	0	2	0	1			5	4	6	6	5			1	1	0			0	1	1
			10	2020.04.11	Use with caution for renal insufficiency	4	5	5	4	6			6	7	5	6	6			1	1	1	1	2			3	3	2			4	3	2
			11	2020.04.14	Early nephropathy is quiet	5	6	6	5	4			4	3	4	3	4			2	3	4	4	3			7	6	5			3	3	3
			12	2020.04.15	The presence of these signals in the body indicates that there may be a problem with the kidneys	2	4	3	5	4			7	6	6	5	5			4	6	5	5	6			7	5	5			6	6	5
			13	2020.04.16	What are the stages of each of the five stages of diabetic nephropathy	0	2	3	4	2			6	5	7	6	7			4	5	6	6	5			5	5	6			4	5	6
			14	2020.04.17	Can kidney disease get better?	2	3	5	5	4			4	5	4	6	4			6	5	4	5	6			4	4	4			6	6	6
			15	2020.04.18	Who is susceptible to uremia	5	6	6	7	6			4	6	5	5	5			5	5	5	5	6			5	4	3			5	5	4
			16	2020.04.19	How to prevent recurrence after the renal friend indicators have remissioned	2	3	4	5	4			5	5	5	4	5			5	6	5	5	4			5	6	4			4	4	5
			17	2020.04.20	Eating less tofu does not reduce kidney stones? You're going to do it	5	6	5	4	6			4	5	5	6	3			3	4	4	3	2			5	6	6			5	6	4
			18	2020.04.21	Which conditions are prone to kidney disease	2	4	3	3	2			0	0	1	2	0			6	6	6	5	6			6	6	6			7	6	5
			19	2020.04.22	Kidney disease in young people is actually a good recovery	6	5	6	6	7			2	2	2	3	4			7	6	4	5	4			4	5	6			5	5	5
			20	2020.04.26	Kidney stones that hurt and don't kill	4	5	4	5	3			7	8	7	8	9			8	8	7	9	8			9	8	9			8	7	8
			21	2020.04.27	Four sentences slip through the mouth to do not fear kidney failure	0	2	2	3	4			5	5	6	4	5			6	7	6	7	6			9	9	10			8	9	8
			22	2020.04.28	Nephrotic syndrome which foods can not be touched	5	4	2	2	3			8	8	7	6	7			8	9	8	9	8			9	10	9			9	8	8
			23	2020.04.29	What should be paid attention to in the summer of kidney disease	2	0	2	3	4			8	7	7	8	8			9	9	8	9	8			8	9	9			8	7	9
			24	2020.04.30	Can a friend with orange kidney disease who is full of treasure eat it?	2	4	4	3	5			5	5	6	4	4			7	7	8	8	6			9	10	9			8	8	9
[truncated: 813 more rows]

## Sheet: Sheet7
The name of the uploaders	Publishing platform	Number of works of kidney health information	serial number	date of published	the title of the video	Awareness (0-10 points, no understanding ~ complete understanding)							Popularity (0~10 points, completely incomprehensible ~ very easy to understand)							Utility (0~10 points, no help ~ very helpful)							Validity (0-10 points, completely misleading ~ no misleading)					Doctor's evaluation (video quality level, 0~10 points)
[truncated: 972 more rows]
